# Supplementary material for: GWAS revealed effect of genotype × environment interactions for grain yield of Nebraska winter wheat
Source: BMC Genomics. 2021 Jan 2;22:2. doi: 10.1186/s12864-020-07308-0 (PMC7778801; doi:10.1186/s12864-020-07308-0)
Supplement: Supplementary file 1 — Additional file 1: Table S1. Pedigree information for F 3:6 Nebraska Duplicate Nursery winter wheat. Table S2. List of SNPs generated from GBS data. Table S3. The genotypes performance for GY under nine environments. Table S4. Average high and low monthly temperatures, total monthly precipitation, and total snowfall in all environments except Grant and Kansas for growing season (2016 /2017). Table S5. Details of GWAS analysis for grain yield using mixed linear model (MLM) at the significance level of 5% bonferroni correction using 11,991 SNPs. Table S6. gene annotation and candidate genes for the high LD genomic regions. Table S7. The presence (1) and absence (0) of all alleles associated with high yielding detected by GWAS in 13 selected genotypes in all environments. Table S8. The distance matrix based on genotypic data between the best high yielding genotypes. Table S9. The different allele effects matrix among the 13 selected genotypes. [file 12864_2020_7308_MOESM1_ESM.xlsx]

## Sheet: Table S1
Table S1: Pedigree information for F 3:6 Nebraska Duplicate Nersury winter wheat
Name of entry	Subpopulations Name	Pedigree
NE17401	G1	Pan3144/T166//NE05426
NE17402	G2	NE06469/NI04421
NE17403	G2	Armour/NI04420
NE17404	G2	HV9W06-262/NI06736W
NE17405	G1	NW07534/Mace
NE17406	G2	SD05085-1/NE06469
NE17407	G2	Armour/NI04420
NE17408	G2	NE09517/NE08452
NE17409	G1	Tam112/NI07737//NW07534
NE17410	G2	Pan3349/HV9W04-1594R//NE06607
NE17412	G2	NI06736W/NI08709
NE17413	G2	HV9W06-262/NI06736W
NE17414	G2	HV9W06-262/NI06736W
NE17415	G1	NW07534/Mace
NE17416	G1	NW07534/Mace
NE17417	G1	BC01131-24/NE05418//NE06545
NE17418	G1	BC01131-24/NE05418//NE06545
NE17419	G1	BC01131-24/NE05418//NE06545
NE17420	G2	NE08659/HV9W06-509//AgriproCJ
NE17421	G2	BC01131-24/NI04427//NE06545
NE17422	G1	NE10678/NW07534
NE17423	G2	W06*646/NI08708
NE17424	G2	Hitch/NE07409
NE17425	G1	Molly/NE06545//NE06545
NE17426	G2	NI07717/HV9W06-509//NI04421
NE17427	G1	Tam112/NI07737//NW07534
NE17428	G1	BC01131-24/NE05418//NE06545
NE17430	G1	BC01131-24/NE05418//NE06545
NE17431	G1	BC01131-24/NE05418//NE06545
NE17432	G2	KS06O3A~58-2/HV9W04-1594R//Anton
NE17433	G3	NI10720W/NW03666
NE17434	G3	NI10720W/NW03666
NE17435	G1	NE06545/NW07534
NE17436	G2	NE07531/CO050270//AgriproCJ
NE17437	G2	Armour/NI04420
NE17438	G2	NE08476/KS011327M-2
NE17439	G2	NE09477/Hitch
NE17440	G1	U5954-1-5/Camelot
NE17441	G2	File/HV9W06-509//NE07444
NE17442	G3	NI06736W/NW03666
NE17443	G1	NW07534/NE06545
NE17444	G1	NW07534/NE06545
NE17445	G2	NE07670/KS011327M~2//NE08452
NE17452	G1	NE08659/NW07534
NE17453	G1	NE06545/NW07534
NE17454	G2	HV9W06-262/NE09532
NE17455	G2	HV9W06-262/NE09532
NE17456	G2	HV9W06-262/NI06736W
NE17457	G1	NW07534/Mace
NE17458	G1	NW07534/Mace
NE17459	G2	N10MD2031/Camelot
NE17460	G2	N10MD2031/Camelot
NE17461	G2	N10MD2107/NE06607
NE17462	G2	N10MD2107/NE06607
NE17463	G2	N10MD2107/NE06607
NE17464	G2	OK05511/NI06736W
NE17465	G2	NE09437/NE03490
NE17466	G2	NE09437/NE03490
NE17467	G2	NE09437/NE03490
NE17468	G2	NE09437/NE03490
NE17469	G2	NE09517/NE06545
NE17470	G2	NE09684/Overland
NE17471	G1	BC01131-24/NE05418//NE06545
NE17472	G1	BC01131-24/NE05418//NE06545
NE17473	G1	BC01131-24/NE05418//NE06545
NE17474	G1	BC01131-24/NE05418//NE06545
NE17475	G3	NI10720W/NW03666
NE17476	G3	NI10720W/NW03666
NE17477	G3	NI10720W/NW03666
NE17478	G3	NI10720W/NW03666
NE17479	G1	NE06545/NW07534
NE17480	G1	NE06545/NW07534
NE17481	G2	Alpaslan/Pronghorn//NE08523
NE17482	G2	NW08460/ThunderCL//NHH10621
NE17483	G2	NI07717/HV9W06-509//NI04421
NE17484	G2	NI08716/HV9W06-262//U5954-1-5
NE17485	G2	HV9W06-262/NI08708
NE17486	G2	HV9W06-262/NI08708
NE17487	G2	NE09499/NI09715W
NE17488	G2	KS020319-7-2/NE07444
NE17489	G2	KS020319-7-2/NE07444
NE17490	G2	KS020319-7-2/NE07444
NE17491	G2	KS020822-M-5/NE08402
NE17492	G2	KS020822-M-5/NE08402
NE17493	G1	Pan3144/T166//NE05426
NE17494	G2	Armour/NI04420
NE17495	G2	Overland/KS011327M-2
NE17496	G2	NE08476/KS011327M-2
NE17497	G2	NI08716/HV9W06-262//U5954-1-5
NE17498	G1	NI09715W/NW07534
NE17499	G1	NE06545/NI08708
NE17504	G1	SD06W160-2/NW07534
NE17505	G1	SD06W160-2/NW07534
NE17506	G2	NE07458/KS011327M~2//NW07505
NE17507	G2	HV9W06-262/NE09532
NE17508	G2	HV9W06-262/NE09532
NE17509	G2	HV9W06-262/NE09532
NE17510	G2	HV9W06-262/NE09532
NE17511	G1	NW07534/Hitch//NE05426
NE17512	G1	NW07534/Mace
NE17513	G1	NW07534/Mace
NE17514	G1	NE09487/NE05426
NE17515	G2	NE09684/Overland
NE17516	G3	NI10720W/NW03666
NE17517	G3	NI10720W/NW03666
NE17518	G3	NI10720W/NW03666
NE17519	G3	NI10720W/NW03666
NE17520	G3	NI10720W/NW03666
NE17521	G3	NI10720W/NW03666
NE17522	G3	NI10720W/NW03666
NE17523	G3	NI10720W/NW03666
NE17524	G1	NW10700/NW07534
NE17525	G1	NE06545/NW07534
NE17526	G2	KS011327M~2/BC01007-7//NE08509
NE17527	G2	NI07717/HV9W06-509//NI04421
NE17528	G2	NI07717/HV9W06-509//NI04421
NE17529	G2	NE09499/Camelot
NE17530	G2	Xiaoyan216/BC01139-1//Armour
NE17531	G2	NE05496/NE02558
NE17532	G2	KS020319-7-2/NE07444
NE17533	G2	KS020319-7-2/NE07444
NE17534	G2	KS020319-7-2/NE05430
NE17535	G2	KS020822-M-5/Overland
NE17536	G2	KS020822-M-5/Overland
NE17537	G2	NE08402/NE02558
NE17538	G2	NE08402/NE02558
NE17539	G1	R41/NE06545//NE06545
NE17540	G1	R41/NE06545//NE06545
NE17541	G1	R41/NE06545//NE06545
NE17542	G1	R41/NE06545//NE06545
NE17543	G2	NE08402/NE02558
NE17544	G1	R41/NE06545//NE06545
NE17545	G2	Armour/NI04420
NE17546	G2	Overland/KS011327M-2
NE17547	G2	NE08476/KS011327M-2
NE17548	G2	Art/Hitch//WESLEYFHB1
NE17549	G3	SD98W175-1/NW03666
NE17550	G1	NW07534/NE06545
NE17551	G3	NI10720W/NW03666
NE17552	G1	Pan3144/T166//NE05426
NE17553	G2	NE09477/Hitch
NE17554	G2	Xiaoyan22-2/NE09467//Wesley
NE17555	G2	NE10678/MTW0880
NE17556	G1	NW07534/Hitch//NE05426
NE17560	G3	NI10720W/NW03666
NE17561	G3	NI10720W/NW03666
NE17562	G3	NI10720W/NW03666
NE17563	G1	NW07534/Hitch//NE05426
NE17564	G1	NW07534/Hitch//NE05426
NE17565	G1	NW07505/NW07534
NE17566	G1	NW07505/NW07534
NE17567	G1	SD06W160-2/NW07534
NE17568	G2	NW09627/Art
NE17569	G3	NW03666/NE05426
NE17570	G1	NW10700/NW07534
NE17571	G1	NW10700/NW07534
NE17572	G1	NW10700/NW07534
NE17573	G1	NW10700/NW07534
NE17574	G1	NW10700/NW07534
NE17575	G1	NW10700/NW07534
NE17576	G2	B171/NI07701//NE06430
NE17577	G2	B171/NI07701//NE06430
NE17578	G2	NI07717/HV9W06-509//NI06731
NE17579	G2	NI08716/HV9W06-262//U5954-1-5
NE17580	G2	NE09499/Camelot
NE17581	G2	HV9W06-262/NI08708
NE17582	G2	HV9W06-262/NI08708
NE17583	G2	NE05496/NE02558
NE17584	G2	NE08499/NE05496
NE17585	G2	KS020319-7-2/NE07444
NE17586	G2	KS020822-M-5/NE08402
NE17587	G2	KS020822-M-5/NE08402
NE17588	G2	KS020822-M-5/Overland
NE17589	G1	H9511-1/NE08476//NE06545
NE17590	G1	R41/NE06545//NE06545
NE17591	G1	R41/NE06545//NE06545
NE17592	G2	NI04421/CO050337-2
NE17593	G2	NI04421/CO050337-2
NE17594	G2	Overland/KS011327M-2
NE17595	G2	NE08476/KS011327M-2
NE17596	G2	NE08476/KS011327M-2
NE17597	G2	NE08476/KS011327M-2
NE17598	G2	BC01131-24/NI04427//NE06545
NE17599	G2	BC01131-24/NI04427//NE06545
NE17600	G1	NE09517/NI06731
NE17601	G2	MILAN/10/ATTILA*2/9/KT/BAGE//FN/U/3/BZA/4/TRM/5/ALDAN/6/SERI/7/VEE#10/8/OPATA/11/TAM105/3/NE70654/BBY//BOW"S"/4/Century*3/TA2450/11/NW07505
NE17602	G2	BC01131-24/NI04427//NE06545
NE17603	G2	NE09477/Hitch
NE17604	G1	U5954-1-5/Camelot
NE17605	G2	Zhenyumai033/Overland//Overland
NE17606	G2	Billing(N566/OK94P597)/3/ATTILA*2/PBW65//TNMU
NE17607	G1	NW07534/NE06545
NE17608	G1	NW07534/NE06545
NE17609	G2	OK98697/Jagalene//Camelot
NE17610	G3	NW03666/NE05426
NE17611	G2	NW09615/NW08463//NE04490
NE17613	G1	SD06W160-2/NW07534
NE17614	G1	NW10700/NW07534
NE17615	G2	KS020822-M-5/NE08402
NE17616	G2	KS020822-M-5/Overland
NE17617	G2	KS020822-M-5/Overland
NE17618	G2	MILAN/10/ATTILA*2/9/KT/BAGE//FN/U/3/BZA/4/TRM/5/ALDAN/6/SERI/7/VEE#10/8/OPATA/11/TAM105/3/NE70654/BBY//BOW"S"/4/Century*3/TA2450/11/NW07505
NE17619	G2	U5941-1-6/NE05548
NE17620	G2	N03Y2014/NW03681//NuHills 10005
NE17621	G2	N03Y2014/NW03681//NuHills 10005
NE17622	G2	N03Y2014/NW03681//NuHills 10005
NE17623	G2	N03Y2014/NW03681//NuHills 10005
NE17624	G3	SD98W175-1/NW03666
NE17625	G3	SD98W175-1/NW03666
NE17626	G3	SD98W175-1/NW03666
NE17627	G3	SD98W175-1/NW03666
NE17628	G3	SD98W175-1/NW03666
NE17629	G3	SD98W175-1/NW03666
NE17630	G3	SD98W175-1/NW03666
NE17631	G3	SD98W175-1/NW03666
NE17632	G1	NW07534/NE06545
NE17633	G2	HV9W00-B267/NI04421//NI04427
NE17634	G2	N03Y2014/NW03681//NuHills 10005
NE17635	G2	NE09517/Overland
NE17636	G2	CO06424/NE02558
NE17637	G2	Hitch/NE07409
NE17638	G1	NE10678/NW07534
NE17639	G3	SD98W175-1-14/NW03666
NE17640	G3	SD98W175-1-14/NW03666
NE17641	G2	OK98697/Jagalene//Camelot
NE17642	G2	NI06736W/NI08708
NE17643	G2	MILAN/10/ATTILA*2/9/KT/BAGE//FN/U/3/BZA/4/TRM/5/ALDAN/6/SERI/7/VEE#10/8/OPATA/11/TAM105/3/NE70654/BBY//BOW"S"/4/Century*3/TA2450/11/NW07505
NE17644	G2	NE07487/NE08402
NE17645	G2	CJ/NE07486
NE17646	G2	NE09477/Hitch
NE17647	G2	Hitch/NE08452
NE17648	G2	SD98W175-1/NW03666
NE17649	G1	NE05426/Harry
NE17650	G2	Hitch/NE08452
NE17651	G1	NW10700/NW07534
NE17652	G1	NW10700/NW07534
NE17653	G1	NW10700/NW07534
NE17654	G2	PBW343/HUITES/4/YAR/AE.SQUARROSA(783)//MILAN/3/BAV92/5/AU/CO652337//2*CA8-155/3/F474S1-1.1/6/NI08708
NE17655	G1	NE10678/NW07534
NE17656	G1	NE10678/NW07534
NE17657	G3	NW03666/NE05426
NE17658	G2	NW09627/Art
NE17659	G3	NW03666/NE05426
NE17660	G2	Anton/NW07534
NE17661	G2	NE09517/NE06545
NE17662	G2	NE09517/NE06545
NE17663	G1	BC01131-24/NE05418//NE06545
NE17664	G2	NI08716/HV9W06-262//KS06O3A~58-2
NE17665	G2	NE09499/Camelot
NE17666	G2	NE09499/Camelot
NE17667	G2	KS020319-7-2/NE07444
NE17668	G1	R41/NE06545//NE06545
NE17669	G1	Pan3144/T166//NE05426
NE17670	G2	NE09499/Camelot
NHH17411	G2	Settler Cl/NE05426//Brawl CL+
NHH17429	G2	INFINITY CL/NE06545//Brawl CL+
NHH17446	G2	Brawl_CL/NHH09655
NHH17447	G2	Brawl_CL/NHH09655
NHH17448	G2	NW07505/Thunder_CL//Brawl_CL
NHH17449	G2	NW07505/Thunder_CL//Brawl_CL
NHH17450	G2	Brawl_CL/NHH09655
NHH17451	G2	Brawl_CL/NHH09655
NHH17500	G2	Brawl_CL/NHH09655
NHH17501	G1	NW07534/NW08463
NHH17502	G2	INFINITY CL/NE06545//Brawl CL+
NHH17503	G2	Settler Cl/NE05403//Brawl_CL
NHH17557	G2	NW07505/Thunder_CL//Brawl_CL
NHH17558	G2	INFINITY CL/NE09655//Brawl CL+
NHH17559	G2	Brawl_CL/NHH09655
NHH17612	G2	Brawl_CL/NHH09655
xi110023_9542_1T_8	G2	NE06430/Brawl_CL

## Sheet: Table S2
Table S2:SNP markers generated from GBS for all wheat genoytpes
rs#	alleles	chrom	pos	NE10589_1	NE10589_2	NE13434_1	NI12702W_2	NI12702W_3	NI12702W_4	NI12702W_7	NW13493_1	NW13493_2	NW13493_3	NW13493_5	NW13493_6	NW13493_7	NW13570_1	NW13570_2	NW13669_2	NW13669_5	x100464_2	x100473_1	x100473_2	x100478_11	x110006_8006_1T_1	x110006_8006_2T_1	x110006_8006_3T_1	x110006_8006_3T_11	x110006_8006_3T_4	x110006_8006_3T_7	x110011_8011_3T_1	x110011_8011_3T_2	x110014_8014_1T_4	x110017_8017_1T_1	x110017_8017_1T_11	x110017_8017_1T_12	x110017_8017_1T_5	x110017_8017_1T_7	x110017_8017_1T_8	x110027_8027_1T_1	x110027_8027_1T_10	x110027_8027_1T_3	x110027_8027_1T_4	x110027_8027_1T_8	x110027_8027_1T_9	x110027_8027_2T_4	x110027_8027_2T_5	x110027_8027_3T_1	x110027_8027_3T_2
S1_1115272	C/T	1	1115272	C	C	C	C	C	C	C	C	C	Y	C	C	C	C	C	Y	C	Y	C	C	C	C	C	C	C	C	C	Y	C	C	C	C	C	C	C	C	C	C	C	C	C	C	C	C	C	C
S1_1115294	C/T	1	1115294	C	C	C	C	C	C	C	C	C	Y	C	C	C	C	C	Y	C	Y	C	C	C	C	C	C	C	C	C	C	C	C	C	C	C	C	C	C	C	C	C	C	C	C	C	C	C	C
S1_1344581	C/T	1	1344581	C	N	C	C	C	C	C	Y	C	C	C	C	C	C	C	C	C	N	C	C	C	C	C	C	Y	C	C	C	C	C	C	C	Y	C	C	C	T	T	C	Y	C	Y	C	Y	C	C
S1_1344582	G/A	1	1344582	G	N	G	G	G	R	G	G	G	G	G	G	G	G	G	R	G	N	G	R	G	G	G	G	G	G	G	R	G	G	G	G	R	G	G	G	G	G	R	G	G	G	G	G	G	G
S1_1641868	G/A	1	1641868	G	G	G	G	G	G	G	G	G	G	G	G	G	G	G	G	G	G	G	G	N	G	G	N	G	G	G	G	R	G	G	G	G	G	N	G	N	G	G	G	N	G	N	G	G	G
S1_1757560	A/G	1	1757560	A	A	A	A	A	A	A	A	A	A	A	A	A	A	A	A	A	N	A	A	A	A	A	A	A	A	A	A	A	A	A	N	A	A	A	A	A	A	A	A	A	A	A	A	A	A
S1_1757573	G/T	1	1757573	G	G	G	G	G	G	G	G	G	G	G	G	G	G	G	G	G	N	G	G	G	G	G	G	G	G	G	G	G	G	G	N	G	G	G	G	G	G	G	G	G	G	G	G	G	G
S1_2103558	C/T	1	2103558	C	C	T	T	N	T	T	C	C	C	C	C	C	T	T	T	T	T	T	C	C	C	C	C	C	T	Y	T	T	T	Y	C	N	C	T	C	T	N	T	T	T	T	T	T	T	T
S1_2153195	T/A	1	2153195	T	T	T	T	T	T	T	A	A	A	A	A	A	A	A	T	T	T	T	W	T	T	T	T	T	T	T	N	T	T	T	T	T	T	T	T	T	T	T	T	T	T	T	T	T	T
S1_2256155	C/T	1	2256155	N	Y	Y	Y	C	C	C	Y	C	Y	C	C	C	Y	C	C	C	N	N	N	C	C	C	C	C	C	C	N	C	C	C	C	C	C	C	N	C	C	C	N	N	Y	C	C	C	C
S1_2256159	C/T	1	2256159	N	Y	Y	Y	C	C	C	Y	C	Y	C	C	C	Y	C	C	C	N	N	N	C	C	C	C	C	C	C	N	C	C	C	C	C	C	C	N	C	C	C	N	N	Y	C	C	C	C
S1_4298751	C/T	1	4298751	Y	C	C	C	C	C	Y	Y	C	C	C	C	C	C	C	C	C	C	C	Y	C	Y	C	C	C	C	C	Y	Y	C	Y	C	C	C	C	C	C	C	C	C	C	C	Y	C	C	C
S1_4298761	G/A	1	4298761	G	G	G	G	G	G	G	G	G	G	G	G	G	G	G	G	G	R	G	G	G	G	G	G	G	G	G	G	R	R	G	G	G	G	G	R	G	G	R	G	G	G	G	G	G	G
S1_4298767	G/A	1	4298767	G	G	G	R	R	G	G	G	G	G	G	G	G	G	G	G	G	G	G	G	G	G	G	G	G	G	G	R	G	G	G	G	G	G	G	G	G	R	G	G	R	R	R	G	G	G
S1_4298774	G/T	1	4298774	G	G	G	K	G	G	G	G	G	G	G	G	G	G	G	G	G	G	G	G	G	G	G	G	G	G	G	K	G	K	G	G	G	K	G	G	G	G	G	G	G	G	K	K	K	G
S1_5018149	C/T	1	5018149	C	C	Y	C	Y	Y	Y	C	C	C	C	C	C	C	C	Y	C	C	Y	Y	C	C	C	C	C	C	C	Y	C	C	C	Y	C	Y	C	C	C	C	C	C	C	C	C	C	C	Y
S1_5902600	G/A	1	5902600	R	R	G	G	G	G	R	G	G	G	G	G	G	G	R	G	R	G	G	G	G	G	G	G	G	G	G	G	G	N	R	G	G	G	G	G	G	G	G	G	R	G	G	G	G	G
S1_5902612	G/A	1	5902612	G	G	G	G	G	R	R	G	G	G	G	G	R	R	G	G	G	G	G	G	G	G	G	G	G	R	G	R	G	N	G	G	G	R	G	G	G	G	G	G	R	R	G	R	R	G
S1_5971779	T/G	1	5971779	T	T	T	T	T	T	T	T	T	T	T	T	T	T	N	T	N	T	T	T	T	T	T	T	T	T	T	T	T	N	T	T	T	T	T	T	T	T	T	T	T	T	T	N	T	T
S1_5989174	G/A	1	5989174	G	G	G	G	G	G	G	G	G	G	G	G	G	G	G	G	G	G	G	G	G	G	G	G	G	G	G	G	G	G	G	G	G	G	G	N	G	G	G	G	G	G	G	G	G	G
S1_6013840	A/T	1	6013840	W	N	A	A	A	W	W	A	A	A	A	A	N	A	A	A	A	W	A	W	A	A	A	A	N	W	W	A	A	A	A	A	A	N	A	A	W	A	A	A	A	A	W	W	A	W
S1_6014625	G/A	1	6014625	G	R	G	G	G	G	G	N	G	R	G	G	G	G	N	R	R	G	G	G	G	G	G	G	G	G	N	G	G	R	G	G	G	N	R	G	G	G	G	G	G	G	G	R	G	G
S1_6593130	C/T	1	6593130	C	C	T	C	C	C	C	C	C	C	C	C	C	C	C	C	C	C	T	T	C	C	C	C	C	C	Y	T	C	C	C	C	C	C	C	C	C	C	C	C	C	C	C	C	C	C
S1_6593156	C/A	1	6593156	C	C	A	C	C	C	C	C	C	C	C	C	C	C	C	C	C	C	A	A	C	C	C	C	C	C	M	A	C	C	C	C	C	C	C	C	C	C	C	C	C	C	C	C	C	C
S1_6615525	C/T	1	6615525	C	C	C	C	Y	Y	C	Y	C	Y	Y	C	C	C	C	Y	Y	C	C	C	C	Y	C	Y	C	Y	Y	C	C	C	C	Y	C	Y	C	C	C	C	Y	C	C	C	Y	Y	C	Y
S1_6615528	T/C	1	6615528	T	T	T	T	Y	Y	T	Y	T	Y	Y	T	T	T	T	Y	Y	T	T	T	T	Y	T	Y	T	Y	Y	T	T	T	T	Y	T	Y	T	T	T	T	Y	T	T	T	Y	Y	T	Y
S1_6615547	C/T	1	6615547	C	C	C	Y	C	C	Y	C	C	Y	Y	C	C	C	Y	C	C	C	C	C	C	C	C	C	C	C	C	C	C	C	C	C	C	C	C	C	C	C	C	Y	C	C	C	C	Y	C
S1_6979585	A/G	1	6979585	A	A	A	G	G	G	G	A	A	A	A	A	A	A	A	A	A	A	A	G	G	N	G	G	N	G	R	G	A	N	R	A	N	A	A	A	G	A	R	G	G	A	A	A	A	R
S1_8647399	A/G	1	8647399	G	G	G	A	A	A	A	A	A	A	A	A	A	A	A	A	A	A	A	A	G	G	R	A	G	G	G	G	G	G	G	G	G	N	A	A	A	N	A	A	A	A	A	A	A	A
S1_8647825	C/T	1	8647825	T	T	T	C	C	C	C	C	C	C	C	C	C	C	C	C	C	T	T	T	T	Y	T	C	C	N	C	C	C	T	Y	C	C	C	C	C	T	C	C	C	T	C	C	T	Y	T
S1_8979671	A/T	1	8979671	A	A	A	A	N	N	A	A	A	A	W	A	A	A	A	A	A	A	A	W	A	A	W	A	A	A	A	A	A	A	W	A	A	N	W	N	A	W	A	A	A	W	N	A	A	A
S1_9009361	C/G	1	9009361	C	C	C	C	C	C	C	C	C	C	C	C	C	C	C	C	C	C	C	C	C	C	C	C	C	C	C	C	C	G	C	C	C	C	C	C	C	C	C	C	C	C	C	C	C	C
S1_9009391	G/C	1	9009391	G	G	G	G	G	G	G	G	G	G	G	G	G	G	G	G	G	G	G	G	G	G	G	G	G	G	G	G	G	C	G	G	G	G	G	G	G	G	G	G	G	G	G	G	G	G
S1_9009394	G/A	1	9009394	A	A	A	G	G	G	G	A	A	A	A	A	A	G	G	G	G	A	G	A	G	R	G	A	G	R	G	G	G	G	G	G	G	G	G	G	G	G	G	G	G	G	G	G	G	G
S1_10206055	C/A	1	10206055	C	C	C	C	N	C	C	C	C	C	C	C	C	C	C	C	C	C	C	C	C	C	C	C	C	C	M	C	A	N	A	A	M	A	C	C	C	N	C	C	C	C	C	C	C	C
S1_10206133	A/G	1	10206133	A	A	A	A	A	A	A	A	A	A	A	A	A	A	A	A	A	A	N	A	A	A	A	A	A	A	A	A	A	A	A	A	A	A	A	A	A	A	A	A	A	A	A	A	A	A
S1_10206139	T/C	1	10206139	T	T	T	T	T	T	T	T	T	T	T	T	T	T	T	T	T	T	N	T	T	T	T	T	T	T	T	T	T	T	T	T	T	T	T	T	T	T	T	T	T	T	T	T	T	T
S1_10206157	C/G	1	10206157	C	C	C	C	C	C	C	C	C	C	C	C	C	C	C	C	C	C	N	C	C	C	C	C	C	C	C	C	C	C	C	C	C	C	C	C	C	C	C	C	C	C	C	C	C	C
S1_10498609	A/C	1	10498609	N	A	C	A	N	A	A	A	N	A	A	A	A	A	A	A	A	A	A	N	A	M	A	A	M	A	M	A	N	A	A	N	A	A	A	A	A	A	A	A	A	N	A	A	N	A
S1_10498617	C/A	1	10498617	N	C	C	A	N	A	A	C	N	C	C	C	C	C	C	C	C	M	C	N	C	M	C	A	C	C	M	A	N	C	C	N	C	C	C	C	A	M	C	A	A	N	C	A	N	A
S1_11053433	C/T	1	11053433	C	C	C	C	C	C	C	C	C	C	C	C	C	C	C	C	C	C	C	C	C	C	C	C	C	C	C	C	Y	T	T	T	T	T	T	T	C	C	C	C	C	C	C	C	C	C
S1_11630551	G/A	1	11630551	R	G	G	G	R	G	G	G	G	G	G	G	G	G	G	R	G	R	G	G	G	G	G	G	G	G	G	R	G	G	G	G	R	G	G	G	G	R	G	G	R	G	N	G	G	G
S1_13070399	C/T	1	13070399	C	C	C	Y	T	Y	C	C	C	C	C	C	C	C	C	C	C	C	C	Y	Y	C	Y	Y	C	Y	Y	Y	C	N	Y	C	C	C	C	C	Y	C	C	Y	Y	C	C	C	C	Y
S1_13070414	T/C	1	13070414	T	T	T	Y	C	Y	T	T	T	T	T	T	T	T	T	T	T	T	T	T	Y	T	Y	Y	T	T	Y	T	T	N	Y	T	T	T	T	T	Y	T	T	Y	Y	T	T	T	T	Y
S1_13190182	G/A	1	13190182	G	G	G	G	G	G	G	G	G	G	G	G	G	G	G	G	G	G	G	G	G	G	G	G	G	G	G	G	G	N	G	G	G	G	G	G	G	G	G	G	G	G	G	G	G	G
S1_13750531	G/A	1	13750531	G	N	G	R	G	R	G	G	G	R	G	G	G	G	G	G	R	G	G	R	R	G	G	G	G	G	G	G	G	N	G	G	G	G	G	N	G	G	G	G	G	G	G	G	G	G
S1_14907829	G/A	1	14907829	G	G	G	G	G	R	A	A	A	A	N	R	A	A	N	A	A	A	A	A	A	A	G	N	N	G	G	G	G	N	A	G	G	N	G	G	R	A	G	R	A	A	G	A	A	A
S1_15125898	C/T	1	15125898	C	C	C	C	C	C	C	C	C	C	C	C	Y	Y	Y	Y	C	Y	C	C	C	C	Y	C	C	C	C	C	Y	N	C	C	C	C	C	C	C	N	C	N	C	C	C	C	C	C
S1_15125910	C/G	1	15125910	C	C	C	S	C	C	C	C	C	C	C	S	S	C	C	C	C	C	C	C	C	C	S	C	C	C	C	C	C	N	C	C	C	C	C	C	G	N	C	N	S	C	C	C	S	S
S1_15125914	A/T	1	15125914	A	A	A	A	A	W	A	W	A	A	A	A	A	A	A	A	A	A	A	W	A	W	W	A	A	A	A	A	A	N	A	A	A	W	T	T	A	N	W	N	A	A	A	W	A	W
S1_15673935	C/T	1	15673935	C	C	Y	C	C	C	C	C	Y	C	C	C	C	C	C	C	Y	C	C	Y	Y	C	C	C	C	C	Y	C	Y	C	C	C	C	C	C	C	C	Y	C	C	C	C	C	C	C	Y
S1_17056933	G/C	1	17056933	G	G	G	S	S	S	S	S	S	G	S	S	S	S	G	G	G	G	G	G	G	G	G	G	G	G	G	G	S	G	S	G	N	G	G	G	G	G	G	G	G	G	G	G	G	G
S1_17258250	C/T	1	17258250	C	C	C	T	T	T	T	C	C	C	C	C	C	C	C	C	C	C	C	C	T	C	T	T	C	Y	Y	C	C	T	Y	N	C	C	C	C	Y	C	C	T	T	C	C	C	C	Y
S1_17258261	G/A	1	17258261	G	G	G	G	G	G	G	G	G	G	G	G	G	G	G	G	G	G	G	G	A	G	A	A	G	R	R	G	G	G	G	N	G	G	G	G	G	G	G	G	G	G	G	G	G	G
S1_18204476	A/T	1	18204476	N	A	A	A	A	A	W	N	A	A	W	A	W	W	A	A	A	A	W	W	A	A	W	A	A	A	A	A	A	W	A	A	A	W	A	N	A	A	A	A	A	A	N	A	N	A
S1_18204508	A/C	1	18204508	N	A	A	A	A	A	M	N	A	A	M	A	M	M	A	A	A	A	M	M	A	A	M	A	A	A	A	A	A	M	A	A	A	M	A	N	A	A	A	A	A	A	N	A	N	A
S1_20240135	C/T	1	20240135	C	C	C	C	C	C	Y	C	C	N	Y	T	Y	C	C	C	C	N	C	N	C	C	C	N	C	C	C	C	C	C	C	N	N	C	C	C	C	C	Y	C	C	C	C	C	N	N
S1_20240137	G/T	1	20240137	G	K	G	K	G	G	G	G	T	N	K	G	G	G	K	G	K	N	K	N	G	G	G	N	G	G	G	K	G	G	T	N	N	G	G	K	G	G	G	G	G	G	G	G	N	N
S1_20334414	A/G	1	20334414	A	A	A	A	A	A	A	A	N	N	N	N	N	A	N	A	A	A	A	G	A	A	A	A	A	A	A	A	A	A	A	A	A	A	A	A	A	N	A	A	A	A	N	A	N	N
S1_20334428	G/A	1	20334428	G	G	A	G	G	G	G	G	N	N	N	N	N	G	N	G	G	G	G	G	G	G	G	G	G	G	G	G	A	G	G	G	G	G	G	G	G	N	G	G	G	G	N	G	N	N
S1_20334461	G/A	1	20334461	G	G	A	G	G	G	G	G	N	N	N	N	N	G	N	G	G	G	G	G	G	R	G	G	R	R	G	G	A	G	G	G	G	G	G	G	G	N	G	G	G	G	N	G	N	N
S1_22830762	C/G	1	22830762	G	G	C	C	C	C	C	N	N	N	N	C	N	C	C	C	C	N	C	C	C	C	C	C	C	C	C	C	N	N	C	N	N	N	C	C	C	C	C	C	C	C	C	C	C	C
S1_23810260	G/A	1	23810260	A	A	G	G	G	G	G	G	G	G	G	G	G	G	G	G	G	N	G	G	G	G	G	G	G	G	G	G	G	G	G	G	G	G	G	G	N	N	G	G	G	G	G	G	G	G
S1_23810291	A/G	1	23810291	G	G	G	A	A	A	A	G	G	G	G	G	G	G	G	A	A	N	A	A	A	A	A	A	A	A	R	A	G	A	R	G	G	G	A	A	N	N	A	A	A	A	A	A	A	A
S1_24192450	C/G	1	24192450	C	C	C	C	C	C	C	C	C	C	C	C	C	C	C	C	C	C	C	C	C	C	C	C	C	C	C	C	C	C	C	C	N	C	C	C	C	C	C	C	C	C	C	C	C	C
S1_24192489	C/G	1	24192489	C	C	C	C	C	C	C	C	C	C	C	C	C	C	C	C	C	C	C	C	C	C	C	C	C	C	C	C	C	C	C	C	N	C	C	C	C	C	C	C	C	C	C	C	C	C
S1_24385163	A/G	1	24385163	N	N	A	A	A	A	A	A	A	A	A	R	A	A	A	A	N	N	N	A	A	R	A	A	A	R	A	A	A	N	A	A	A	A	A	A	A	A	A	N	A	A	A	A	A	N
S1_24385174	C/T	1	24385174	N	N	C	T	C	C	C	C	C	C	C	C	Y	C	C	C	N	N	N	C	C	C	Y	C	C	Y	C	C	C	N	C	C	C	C	C	C	Y	C	C	N	C	C	C	Y	C	N
S1_25023572	C/T	1	25023572	C	C	C	C	C	C	C	T	T	T	T	T	T	T	C	C	C	T	T	T	C	C	C	C	C	C	C	C	Y	C	T	T	T	T	T	T	T	C	C	C	C	C	C	C	N	C
S1_25466934	C/T	1	25466934	Y	N	N	C	Y	Y	C	T	C	C	C	C	C	C	C	C	C	C	C	C	C	C	C	C	C	C	C	Y	C	C	C	C	C	C	Y	C	C	C	C	C	Y	C	C	C	N	C
S1_25466935	C/T	1	25466935	C	N	N	C	C	C	C	C	C	C	C	C	C	C	C	C	C	C	C	C	Y	C	C	C	Y	C	C	C	C	Y	Y	C	C	Y	C	C	Y	C	C	C	C	C	C	C	N	Y
S1_25466940	G/A	1	25466940	G	N	N	G	G	G	G	G	G	G	G	G	G	G	R	G	G	G	G	G	G	G	G	G	G	G	R	G	G	G	G	G	G	G	G	G	G	G	G	G	G	G	G	G	N	G
S1_25466948	C/G	1	25466948	C	N	N	C	C	C	C	C	C	C	C	C	C	C	C	S	C	C	S	C	C	C	C	C	C	S	S	C	C	C	C	C	C	C	C	C	C	C	S	C	C	S	C	C	N	C
S1_25466951	C/T	1	25466951	C	N	N	C	C	C	C	C	C	C	C	C	C	C	Y	C	C	C	C	C	C	C	C	C	C	C	Y	C	C	C	C	C	C	C	C	C	C	C	C	C	C	C	C	C	N	C
S1_25466954	C/T	1	25466954	C	N	N	C	C	C	C	C	C	C	C	C	C	C	Y	C	C	C	C	C	C	C	C	Y	C	C	C	C	C	C	C	C	C	C	C	C	C	Y	C	C	C	C	Y	Y	N	Y
S1_25466958	A/G	1	25466958	R	N	N	R	A	A	A	A	A	A	A	A	A	A	A	R	G	A	A	A	A	R	A	A	A	A	A	A	A	R	A	A	A	A	A	A	A	A	A	A	A	A	R	A	N	R
S1_25466972	T/G	1	25466972	T	N	N	K	T	K	T	T	T	K	T	T	T	T	T	T	T	K	T	K	T	T	T	T	T	T	T	K	T	T	T	T	T	T	T	T	T	T	T	T	K	T	T	T	N	T
S1_25466977	G/T	1	25466977	K	N	N	G	G	K	G	G	G	G	G	G	G	G	G	G	G	G	G	K	K	G	K	G	G	G	G	G	K	G	G	K	G	K	K	G	K	G	G	K	G	G	G	G	N	G
S1_25494552	C/T	1	25494552	C	C	C	C	C	C	C	C	C	C	C	C	C	C	C	C	C	C	C	C	C	C	C	C	C	C	C	C	C	C	C	C	C	C	C	C	C	C	C	C	C	C	C	C	C	C
S1_25494578	G/C	1	25494578	G	G	G	G	G	G	G	G	G	G	G	G	G	G	G	G	G	G	C	G	G	C	G	G	C	S	S	G	G	G	G	G	G	G	G	G	C	C	C	G	S	G	C	C	G	G
S1_25494580	C/G	1	25494580	C	C	C	C	C	C	C	C	C	C	C	C	C	C	C	C	C	C	C	C	C	C	C	C	C	C	C	C	C	C	C	C	C	C	C	C	C	C	C	C	C	C	C	C	C	C
S1_26241586	A/C	1	26241586	A	A	A	A	A	A	A	N	A	N	A	M	A	A	A	M	A	N	A	N	A	A	A	A	N	M	A	A	A	A	N	N	A	N	A	M	A	N	A	A	A	A	A	N	A	A
S1_26241595	A/T	1	26241595	A	A	A	A	A	A	A	N	A	N	W	A	A	A	A	A	A	N	A	N	T	A	A	A	N	W	A	A	W	A	N	N	A	N	A	W	A	N	A	A	W	A	A	N	A	A
S1_26548830	C/G	1	26548830	G	G	C	C	C	C	C	C	C	C	C	C	C	C	C	C	C	C	C	C	C	C	C	C	C	C	C	C	C	C	C	C	N	C	C	C	C	C	C	C	C	C	C	C	C	N
S1_26849304	C/T	1	26849304	C	C	C	C	C	C	C	C	C	C	N	C	C	C	C	C	C	C	C	C	T	C	C	C	C	C	C	C	C	C	C	C	C	C	C	C	C	C	C	C	C	C	C	C	C	C
S1_26849308	G/C	1	26849308	G	G	G	C	C	C	C	C	C	C	N	C	C	G	G	G	G	S	G	G	G	G	G	G	G	S	G	C	S	G	G	G	G	G	G	G	C	S	G	C	C	G	G	S	G	C
S1_27599829	G/T	1	27599829	G	G	G	G	G	G	G	G	G	G	G	G	G	G	G	G	K	G	G	G	G	G	N	G	G	G	G	G	K	G	G	G	G	G	G	G	G	G	G	G	G	G	G	G	G	G
S1_27614944	G/A	1	27614944	G	G	G	G	G	G	R	G	G	G	G	G	G	G	G	G	G	G	G	G	G	R	R	G	G	R	G	G	G	G	G	G	G	G	G	G	R	R	G	G	G	G	G	G	G	G
S1_28847866	A/T	1	28847866	A	A	T	A	A	W	A	T	T	T	T	T	T	T	T	A	A	A	A	A	A	A	A	A	A	A	A	A	A	A	A	A	A	A	A	A	W	A	A	A	A	A	A	A	A	A
S1_28920917	G/T	1	28920917	N	G	G	G	N	G	G	N	G	N	G	G	G	G	G	G	G	G	G	G	G	G	G	N	G	G	G	G	G	N	G	G	G	N	G	G	G	G	G	G	N	G	G	N	N	N
S1_28920942	T/C	1	28920942	N	T	T	T	N	T	T	N	T	N	T	T	T	T	T	T	T	T	T	T	T	T	T	N	T	T	T	T	T	N	T	T	T	N	T	T	T	T	T	T	N	T	T	N	N	N
S1_29818232	G/A	1	29818232	G	G	G	G	G	G	G	A	A	A	A	A	A	G	G	G	G	G	G	G	G	A	G	G	A	R	R	G	G	G	R	G	G	G	G	G	A	G	G	G	G	G	G	G	G	G
S1_30068549	C/T	1	30068549	Y	C	C	C	C	C	C	C	C	C	C	Y	Y	C	C	C	C	Y	C	C	C	Y	C	Y	C	C	C	C	Y	C	C	C	Y	C	Y	C	C	C	C	Y	Y	C	Y	C	C	C
S1_30068557	G/A	1	30068557	R	G	G	G	G	G	G	G	G	G	G	R	R	G	G	G	G	R	G	G	G	R	G	R	G	G	G	G	R	G	G	G	R	G	R	G	G	G	G	R	R	G	R	G	G	G
S1_30068572	G/A	1	30068572	R	G	G	G	G	G	G	G	G	G	G	R	R	G	G	G	G	R	G	G	G	R	G	R	G	G	G	G	R	G	G	G	R	G	R	G	G	G	G	R	R	G	R	G	G	G
S1_30530226	T/C	1	30530226	T	T	T	T	T	T	T	T	T	T	T	T	T	T	T	T	T	T	T	T	T	T	T	T	T	T	T	T	T	N	T	T	T	T	T	T	T	T	T	T	T	T	T	T	T	T
S1_31111482	G/T	1	31111482	K	G	G	K	K	G	K	G	G	K	G	G	G	G	K	G	G	G	G	K	G	G	G	G	G	G	G	K	G	G	K	G	G	K	G	G	G	G	G	G	G	K	G	K	K	G
S1_32989181	A/T	1	32989181	A	A	A	A	A	A	A	A	A	A	A	A	A	A	A	A	A	A	A	A	A	A	A	A	A	A	A	T	A	A	A	A	A	A	A	A	A	A	A	A	A	A	A	A	A	A
S1_33704517	T/C	1	33704517	Y	T	N	T	T	T	Y	Y	T	T	T	Y	T	T	T	T	T	Y	T	T	T	T	T	T	T	T	T	Y	T	N	T	T	Y	Y	T	T	T	T	T	T	T	T	T	T	Y	T
S1_33704526	C/T	1	33704526	Y	C	N	C	C	C	Y	C	C	C	C	Y	C	C	C	C	C	Y	C	C	C	C	C	C	C	C	C	Y	C	N	C	C	Y	C	C	C	C	C	C	C	C	C	C	C	Y	C
S1_33704527	G/A	1	33704527	G	G	N	G	G	G	G	R	G	R	G	G	G	G	G	G	G	G	G	G	R	G	G	G	G	R	G	G	R	N	G	G	G	G	G	G	R	G	G	G	R	R	G	G	G	G
S1_33704535	C/T	1	33704535	C	C	N	C	C	C	C	C	C	C	C	C	C	C	C	C	C	C	C	C	C	C	C	C	C	C	C	C	C	N	C	C	Y	C	C	C	C	C	C	C	C	C	C	C	C	C
S1_33704537	G/A	1	33704537	R	G	N	R	G	G	G	G	G	G	R	G	G	G	G	G	R	R	G	G	G	G	G	R	G	G	G	G	G	N	G	G	R	G	G	R	G	G	G	G	G	G	R	G	G	G
S1_33704553	C/T	1	33704553	C	C	N	C	C	C	C	Y	C	C	C	C	C	C	C	C	C	C	C	C	C	C	C	C	C	C	C	C	C	N	C	C	Y	Y	C	C	C	C	C	C	C	C	C	C	C	C
S1_33704573	C/T	1	33704573	C	C	N	C	Y	C	C	C	C	C	C	C	C	C	C	C	C	C	C	C	C	C	C	C	C	C	C	C	C	N	C	C	C	Y	C	C	C	Y	C	C	C	C	C	C	C	C
S1_34115335	G/A	1	34115335	N	G	G	G	N	G	G	G	G	G	G	G	G	G	G	G	G	R	N	G	G	G	G	G	G	G	G	G	G	G	G	N	N	G	G	G	G	G	G	G	G	G	G	N	N	G
S1_35188994	C/T	1	35188994	C	Y	C	C	C	C	C	C	C	C	C	C	C	C	C	C	C	C	C	C	C	Y	Y	C	C	C	Y	C	C	C	C	C	N	C	C	C	C	C	C	C	C	C	C	C	N	C
S1_36106695	T/C	1	36106695	T	N	T	T	T	T	T	T	T	T	T	T	Y	T	T	T	T	C	T	N	N	T	T	T	T	T	T	T	N	T	T	T	T	C	T	T	N	T	T	N	T	Y	T	T	T	T
S1_36106701	G/A	1	36106701	A	N	G	G	G	G	G	G	G	G	G	G	G	G	G	G	G	G	G	N	N	G	R	G	R	G	G	G	N	G	G	G	R	G	G	G	N	G	G	N	G	G	G	G	G	G
S1_36132469	A/T	1	36132469	A	A	A	A	A	A	A	A	A	A	A	A	A	A	A	A	W	A	A	A	A	A	A	A	A	A	A	A	A	A	W	A	A	W	A	A	A	W	A	A	W	A	A	A	A	A
S1_36132474	T/A	1	36132474	T	T	T	T	T	T	T	T	T	T	T	T	T	T	T	T	W	T	T	T	T	T	T	T	T	T	T	T	T	T	W	T	T	W	T	T	T	W	T	T	W	T	T	T	T	T
S1_36132488	T/A	1	36132488	T	T	T	T	T	W	T	T	T	T	T	T	T	T	W	T	T	T	T	T	W	W	W	T	W	W	T	T	T	T	T	T	T	T	T	T	T	W	T	T	T	T	W	T	T	T
S1_36636165	C/T	1	36636165	C	C	T	C	C	C	C	T	T	T	T	T	T	T	T	C	C	N	C	Y	N	N	C	C	C	C	Y	C	Y	C	Y	T	C	Y	C	C	Y	C	C	C	C	C	C	C	C	C
S1_39165504	G/A	1	39165504	G	N	G	G	G	G	G	G	R	R	G	R	G	N	A	R	R	G	G	G	G	G	R	G	G	G	R	G	G	G	G	N	G	G	N	G	G	G	G	G	G	G	G	N	G	G
S1_39739773	G/A	1	39739773	G	G	G	G	G	G	G	G	G	G	G	G	G	G	G	G	G	G	N	R	G	R	G	R	G	R	G	G	G	G	R	G	G	G	G	G	N	N	G	G	G	G	G	G	G	G
S1_39739796	C/T	1	39739796	C	C	C	C	C	C	C	C	C	C	C	C	C	Y	C	Y	C	C	N	C	C	C	C	C	C	C	C	Y	C	C	C	Y	C	C	C	C	N	N	C	C	C	C	C	C	C	C
S1_40079417	T/A	1	40079417	T	T	T	T	N	T	T	T	N	T	T	N	T	T	T	T	T	T	T	T	T	T	T	T	T	T	T	T	T	T	T	T	T	N	T	T	N	T	T	T	T	T	T	T	T	T
S1_40079424	C/T	1	40079424	C	C	C	C	N	C	C	C	N	C	C	N	C	C	C	C	C	C	C	C	C	C	C	C	C	C	C	C	C	C	C	C	C	N	C	C	N	C	C	C	C	C	C	C	C	C
S1_40581299	A/G	1	40581299	A	A	G	G	G	G	G	A	A	A	A	A	A	A	A	A	A	G	G	G	G	A	G	A	G	G	G	G	G	A	G	G	G	G	G	G	A	A	A	A	A	A	N	A	A	N
S1_40968137	A/C	1	40968137	A	A	C	C	N	C	C	A	A	A	A	A	A	A	A	A	A	A	A	A	C	C	C	C	C	C	C	C	C	A	C	C	C	C	A	M	A	A	A	A	A	A	A	A	A	A
S1_41394897	C/G	1	41394897	C	S	C	C	C	C	C	C	C	C	C	C	C	C	S	S	C	C	C	C	C	S	C	C	C	C	S	C	C	C	C	S	C	S	C	C	C	S	S	C	C	C	S	C	C	S
S1_41394909	G/A	1	41394909	G	G	R	G	G	G	G	G	G	R	G	G	G	R	R	G	G	R	G	R	G	R	G	G	G	G	G	G	G	R	G	G	G	G	G	G	R	G	G	R	G	G	G	G	G	G
S1_41394911	C/A	1	41394911	C	C	C	M	M	M	C	C	C	C	M	C	M	M	M	C	C	C	C	C	C	C	C	C	M	C	M	M	C	C	C	M	C	C	C	C	C	C	C	C	C	C	C	C	C	C
S1_41394914	C/T	1	41394914	C	Y	C	C	C	C	C	C	C	C	C	C	C	C	Y	Y	C	Y	C	C	C	Y	C	C	C	Y	Y	C	C	C	C	Y	C	Y	C	Y	C	Y	Y	C	C	C	Y	C	C	Y
S1_41394921	C/T	1	41394921	C	Y	C	Y	C	C	C	C	C	C	C	Y	C	C	C	Y	C	Y	C	C	C	C	Y	C	C	Y	C	C	C	C	C	C	C	C	C	Y	C	C	Y	C	C	C	C	Y	C	C
S1_41394930	G/A	1	41394930	G	G	G	R	R	R	G	G	G	G	R	G	R	R	R	G	G	G	G	G	G	G	G	G	R	G	R	R	G	G	G	R	G	G	G	G	G	G	G	G	G	G	G	G	G	G
S1_41394931	G/A	1	41394931	G	G	G	R	R	R	G	G	G	G	R	G	R	R	R	G	G	G	G	G	G	G	G	G	R	G	R	R	G	G	G	R	G	G	G	G	G	G	G	G	G	G	G	G	G	G
S1_41394934	C/G	1	41394934	C	S	C	C	C	C	S	C	C	C	C	C	C	C	S	S	C	C	C	C	C	S	C	C	C	C	S	C	C	C	C	S	C	S	C	C	C	S	S	C	C	C	S	C	C	S
S1_41904868	C/A	1	41904868	C	C	C	A	A	A	A	A	A	A	A	A	A	A	A	C	C	C	C	C	C	C	C	A	C	C	M	C	A	C	A	N	A	C	C	C	C	C	C	C	C	C	C	C	C	C
S1_42066775	A/G	1	42066775	A	A	A	A	A	A	A	A	A	A	A	A	A	A	A	A	A	N	A	A	A	A	A	A	A	N	A	A	A	G	A	A	A	A	A	A	N	N	A	A	A	A	A	A	A	A
S1_43602935	G/T	1	43602935	G	G	K	K	G	G	G	G	G	K	K	G	G	G	G	K	G	G	G	G	G	G	G	K	G	G	G	G	G	G	G	G	N	G	K	G	G	G	G	G	G	G	G	G	G	K
S1_43602955	A/C	1	43602955	A	A	A	M	A	M	A	A	A	M	A	A	A	A	A	A	A	A	A	A	M	A	A	A	A	A	A	A	A	A	A	M	N	M	A	M	A	A	A	M	A	A	A	M	A	A
S1_44039636	C/T	1	44039636	C	C	C	C	C	C	C	C	C	Y	C	C	C	Y	C	C	C	C	N	C	C	C	C	C	C	C	C	Y	Y	C	Y	Y	Y	C	C	C	C	C	C	C	C	C	C	Y	C	C
S1_44114906	G/C	1	44114906	S	G	G	S	G	S	S	G	G	G	G	G	G	G	G	G	G	G	G	G	G	S	S	G	G	G	S	G	G	G	G	G	G	G	G	G	G	G	G	G	G	G	G	G	G	G
S1_45117007	A/G	1	45117007	A	A	A	A	A	A	A	A	G	A	R	G	A	N	A	N	N	A	G	A	R	A	R	R	A	A	A	A	A	N	A	N	N	G	A	A	A	N	A	A	A	A	N	A	N	A
S1_45839426	A/G	1	45839426	A	A	A	R	A	A	A	A	A	A	A	A	A	A	R	A	A	A	A	R	A	R	R	A	A	A	A	A	A	A	A	A	N	A	A	A	A	A	A	A	A	A	N	R	A	R
S1_45839501	G/A	1	45839501	G	G	G	G	G	G	G	R	R	R	G	G	R	R	G	G	G	G	G	G	R	G	G	G	R	G	G	R	G	G	G	G	G	G	G	G	R	G	G	G	G	R	G	R	G	R
S1_46047926	G/A	1	46047926	G	G	R	G	G	G	G	G	G	G	G	G	R	G	G	G	G	R	G	G	G	G	R	G	G	G	R	G	G	R	G	R	G	G	G	G	G	R	G	G	G	G	G	G	G	G
S1_46047931	C/G	1	46047931	C	C	C	C	C	C	C	C	C	C	C	C	C	C	C	C	C	C	C	S	C	S	C	C	S	C	C	C	C	C	C	S	S	C	C	S	C	C	C	S	C	S	C	C	C	C
S1_46047954	C/A	1	46047954	C	C	M	C	C	C	C	C	C	C	C	C	M	C	C	C	C	M	C	C	C	C	M	C	C	C	M	C	C	M	C	M	C	C	C	C	C	M	C	C	C	C	C	C	C	C
S1_46047955	C/G	1	46047955	C	C	C	C	C	C	S	C	S	S	C	C	S	C	C	C	C	S	C	C	C	C	C	S	C	C	C	S	C	C	S	C	C	C	C	C	C	C	C	C	C	C	S	C	C	S
S1_46047957	G/A	1	46047957	G	G	R	G	G	G	G	G	G	G	G	G	R	G	G	G	G	R	G	G	G	G	R	G	G	G	R	G	G	R	G	R	G	G	G	G	G	R	G	G	G	G	G	G	G	G
S1_46807957	A/C	1	46807957	A	A	A	C	C	C	C	A	A	A	A	A	A	A	A	A	A	A	A	N	A	C	A	A	C	C	A	N	A	C	M	A	A	A	A	A	M	A	A	C	C	A	A	N	A	A
S1_46903181	T/C	1	46903181	T	T	C	C	N	C	C	C	C	C	C	C	C	T	T	T	T	N	N	C	T	N	T	T	N	T	N	T	T	C	C	T	N	T	T	T	C	Y	T	C	C	T	T	T	T	C
S1_47693492	C/T	1	47693492	C	C	C	C	C	C	C	T	T	T	T	T	T	C	C	C	C	Y	C	N	C	T	C	C	T	T	Y	C	N	C	T	C	C	C	C	C	Y	C	C	C	C	C	N	C	C	C
S1_47695064	A/G	1	47695064	A	A	G	G	G	G	G	G	N	G	G	G	G	A	A	A	R	A	N	G	A	G	A	A	G	R	R	A	N	G	G	A	A	A	A	A	G	R	A	G	G	A	N	A	A	R
S1_47695078	G/C	1	47695078	G	G	C	C	C	C	C	C	N	C	C	C	C	G	G	G	S	G	N	G	G	C	G	G	C	S	S	G	N	C	C	G	G	G	G	G	C	S	G	C	C	G	N	G	G	S
S1_47760501	C/T	1	47760501	Y	C	N	Y	C	Y	Y	C	C	Y	C	C	C	C	C	C	C	C	C	Y	C	C	C	Y	C	C	C	C	C	C	Y	Y	C	N	C	C	N	Y	C	Y	C	Y	C	N	C	N
S1_48026843	C/T	1	48026843	T	T	T	C	C	C	C	C	C	C	C	C	C	C	C	C	C	T	T	T	T	Y	T	C	T	Y	T	T	T	C	T	T	T	T	C	C	C	C	C	C	C	C	C	C	C	C
S1_48159901	C/T	1	48159901	C	C	C	C	C	C	C	C	C	C	C	C	C	C	C	C	C	N	C	C	C	C	C	C	C	C	C	C	C	C	C	C	C	C	C	C	C	C	C	C	C	C	C	C	C	C
S1_48159934	T/G	1	48159934	T	T	T	T	T	T	T	T	T	T	T	T	T	T	T	T	T	N	T	T	T	T	T	T	T	T	T	T	T	T	T	T	T	T	T	T	T	T	T	T	T	T	T	T	T	T
S1_48159951	C/T	1	48159951	C	C	C	C	C	C	C	C	C	C	C	C	C	C	C	C	C	N	C	C	C	C	C	C	C	C	C	C	C	C	C	C	C	C	C	C	C	C	C	C	C	C	C	C	C	C
S1_48159953	G/T	1	48159953	G	G	G	G	G	G	G	G	G	G	G	G	G	G	G	G	G	N	G	G	G	G	G	G	G	G	G	G	G	G	G	G	G	G	G	G	G	G	G	G	G	G	G	G	G	G
S1_48355822	C/T	1	48355822	Y	C	C	C	Y	C	C	C	C	C	C	C	C	C	C	C	C	C	C	C	C	C	C	C	C	C	C	C	C	Y	C	C	C	C	C	Y	C	C	C	Y	C	C	C	C	Y	C
S1_48355825	A/T	1	48355825	W	A	A	A	W	A	A	A	A	A	A	A	A	A	A	A	A	A	A	A	A	A	A	A	A	A	A	A	A	W	A	A	A	A	A	W	A	A	A	W	A	A	A	A	W	A
S1_48355828	C/A	1	48355828	C	C	C	C	C	C	C	C	C	M	C	C	C	C	C	C	C	C	C	C	C	C	M	C	C	C	C	C	C	C	C	C	C	C	M	C	C	C	C	M	C	C	C	M	C	C
S1_48682286	T/A	1	48682286	T	T	T	T	T	T	T	T	T	T	T	T	T	T	T	T	T	T	T	W	A	T	T	T	T	T	T	T	T	T	T	T	T	T	T	T	T	T	T	T	T	T	T	T	T	T
S1_48685144	A/C	1	48685144	C	C	A	A	A	A	A	A	A	A	A	A	A	A	A	N	A	A	A	A	A	A	A	A	A	A	A	A	A	A	A	A	N	A	A	A	N	N	A	A	A	A	A	A	A	A
S1_48685241	G/T	1	48685241	G	G	G	G	G	G	G	G	G	G	G	G	G	K	T	T	T	G	G	N	G	G	G	G	G	G	G	G	G	T	K	G	G	G	G	G	K	T	T	T	T	T	T	T	T	T
S1_48959385	C/T	1	48959385	C	C	C	C	C	C	C	C	Y	C	C	Y	C	C	C	C	C	C	C	C	C	C	C	Y	C	C	C	C	C	N	C	C	N	C	C	C	C	C	C	C	Y	C	C	C	C	C
S1_48959398	G/A	1	48959398	G	G	G	G	G	G	G	G	G	G	G	G	G	G	G	G	G	G	G	R	G	G	G	G	G	G	G	G	G	N	G	G	N	G	G	G	R	G	R	G	G	G	G	G	G	R
S1_50134450	A/T	1	50134450	A	A	A	W	N	A	A	A	A	N	A	A	A	A	A	A	A	A	A	W	T	W	A	W	A	A	A	A	A	N	A	N	A	T	W	A	A	A	W	A	A	W	W	A	W	N
S1_50134457	C/T	1	50134457	C	C	C	Y	N	Y	C	C	C	N	Y	Y	C	C	T	C	C	C	C	C	C	C	C	C	C	Y	C	C	C	N	C	N	C	C	C	C	C	C	C	C	C	C	C	C	C	N
S1_50134470	G/A	1	50134470	G	G	G	G	N	G	G	G	G	N	G	G	G	G	G	G	G	G	G	R	G	G	G	G	G	G	G	G	G	N	G	N	G	G	G	G	G	A	G	G	G	G	G	G	R	N
S1_50134473	C/A	1	50134473	C	C	C	C	N	C	C	C	C	N	C	C	C	C	C	C	C	C	C	M	C	C	C	C	C	C	C	C	C	N	C	N	C	C	C	C	C	A	C	C	C	C	C	C	M	N
S1_50134476	G/A	1	50134476	R	G	G	G	N	G	G	R	G	N	G	R	R	G	G	R	G	G	A	G	G	R	G	G	G	G	R	G	G	N	G	N	G	G	G	R	G	G	G	G	G	G	R	R	G	N
S1_50134492	G/T	1	50134492	G	G	K	G	N	K	G	G	T	N	G	G	G	K	G	G	G	G	G	G	G	G	G	K	G	G	G	G	G	N	G	N	G	G	K	K	K	G	G	K	G	G	G	G	G	N
S1_50592102	G/A	1	50592102	G	G	G	G	G	G	G	G	G	G	G	G	G	G	G	G	G	A	G	R	G	A	G	R	G	G	A	A	A	G	A	G	G	N	A	A	G	G	A	G	G	R	A	G	G	G
S1_50600929	C/T	1	50600929	N	C	C	C	C	C	C	N	C	C	C	N	C	C	C	C	C	C	C	C	C	C	C	C	C	N	N	C	C	C	C	C	C	N	C	C	C	C	N	C	C	C	C	C	C	C
S1_50600938	C/T	1	50600938	N	C	C	C	C	C	C	N	C	Y	C	N	C	C	C	Y	C	Y	C	Y	C	C	Y	C	C	N	N	C	C	C	C	C	Y	N	Y	C	C	C	N	C	Y	Y	Y	Y	C	C
S1_50936545	C/T	1	50936545	C	C	T	C	C	C	C	C	C	C	C	C	C	C	C	C	C	C	C	C	C	C	C	C	C	C	C	C	C	C	C	C	C	C	C	C	C	C	C	C	C	C	C	C	C	C
S1_51905805	A/C	1	51905805	A	A	C	A	A	A	A	A	A	A	A	A	A	A	A	A	A	A	A	A	N	A	A	N	N	M	M	A	M	A	N	M	A	A	M	A	M	N	A	A	A	A	A	A	A	A
S1_51948513	C/G	1	51948513	C	C	C	C	C	C	C	C	C	C	C	C	C	C	C	C	C	C	C	C	N	C	C	C	C	C	C	C	N	N	C	C	N	N	C	C	C	C	C	C	C	C	C	C	C	C
S1_51948546	A/C	1	51948546	A	A	A	A	A	A	A	A	A	A	A	A	A	A	A	A	A	A	A	A	N	A	A	A	A	A	A	A	N	N	A	A	N	N	A	A	A	A	A	A	A	A	A	A	A	A
S1_53349896	G/T	1	53349896	K	K	G	G	G	G	G	G	G	G	G	G	G	G	G	G	G	G	G	G	G	G	G	G	K	G	K	K	K	G	G	G	K	K	K	T	G	G	G	G	G	G	G	G	G	G
S1_53443069	C/G	1	53443069	C	C	C	C	C	C	S	C	C	C	C	C	C	C	C	C	C	C	C	C	C	C	C	C	C	N	C	S	C	S	C	C	C	C	C	C	C	C	C	C	C	S	N	C	C	C
S1_53443091	G/A	1	53443091	G	G	G	G	G	G	G	G	G	G	G	G	G	G	G	G	G	G	G	G	G	G	G	G	G	N	G	G	G	G	G	G	G	G	G	G	G	G	G	G	G	G	N	G	G	G
S1_53443104	C/T	1	53443104	T	T	C	C	C	C	C	C	C	C	C	C	C	C	C	T	T	T	T	T	C	C	C	C	C	N	C	C	C	Y	Y	C	C	C	T	T	T	T	T	T	T	Y	N	T	T	T
S1_54257236	G/A	1	54257236	G	G	G	G	G	G	G	G	G	G	G	G	G	G	G	G	G	G	G	G	G	G	G	G	G	G	G	G	G	A	G	G	G	G	G	G	G	N	G	G	G	G	G	G	G	G
S1_54490795	T/A	1	54490795	N	T	N	W	N	T	T	T	T	T	W	T	T	T	T	W	T	T	N	T	T	T	T	W	T	T	N	T	T	T	W	T	T	T	T	N	W	N	T	W	T	W	T	T	T	W
S1_54490798	C/T	1	54490798	N	C	N	C	N	C	C	C	Y	C	C	C	C	C	C	C	C	C	N	C	C	C	C	C	Y	C	N	C	C	C	C	C	C	C	C	N	C	N	C	C	C	C	C	C	C	C
S1_55109040	G/A	1	55109040	G	G	N	G	G	G	G	G	G	G	G	G	G	G	N	N	G	G	G	G	N	G	G	G	G	G	G	G	G	G	R	G	G	N	G	G	G	N	G	G	G	G	G	G	G	G
S1_56233600	C/T	1	56233600	C	C	N	Y	C	C	C	C	C	C	Y	C	N	C	C	C	Y	C	C	C	C	C	C	C	C	C	C	N	Y	C	C	N	Y	C	C	C	N	C	C	C	C	C	C	C	C	N
S1_56381531	C/T	1	56381531	T	T	T	T	T	T	T	T	T	T	T	T	T	T	C	C	C	C	C	C	T	T	T	T	T	T	T	T	T	C	Y	T	T	T	C	C	C	C	C	C	C	C	C	C	C	C
S1_56887766	G/A	1	56887766	A	A	G	G	G	G	G	G	G	N	G	G	G	G	G	G	G	N	G	G	N	G	G	G	G	G	G	G	G	G	G	G	G	G	G	G	G	G	G	G	G	G	G	G	G	G
S1_57019350	G/A	1	57019350	G	G	G	G	G	G	G	G	G	G	G	G	G	G	G	G	G	G	A	G	G	A	R	G	A	R	A	G	G	G	G	G	G	G	G	G	A	A	A	G	R	G	A	A	G	G
S1_57875431	G/A	1	57875431	G	G	G	G	G	G	G	G	G	G	G	G	G	G	G	R	R	R	N	G	G	G	N	G	G	G	G	G	G	N	G	G	G	G	G	G	G	R	R	R	R	G	R	R	G	A
S1_57875434	C/A	1	57875434	C	C	C	C	C	C	C	C	C	C	C	C	C	C	C	C	C	C	N	M	M	C	N	C	M	C	C	M	C	N	C	C	C	C	C	C	C	C	C	C	C	C	C	C	C	C
S1_57875445	G/A	1	57875445	G	G	G	G	G	G	G	G	G	G	G	G	G	G	G	R	R	R	N	G	G	G	N	G	G	G	G	G	G	N	G	G	G	G	G	G	G	R	R	R	R	G	R	R	G	A
S1_57990068	G/C	1	57990068	G	G	G	G	G	G	G	G	G	G	G	G	G	C	C	C	C	G	G	G	G	G	G	G	G	G	G	N	G	G	G	G	G	G	G	G	S	N	C	G	G	C	C	G	C	G
S1_57990071	A/C	1	57990071	A	A	A	C	C	C	C	C	C	C	C	C	C	C	C	C	C	C	A	A	A	M	A	C	A	M	M	N	A	A	A	A	A	A	A	A	C	N	C	C	C	C	C	C	C	C
S1_57990097	G/A	1	57990097	G	G	G	G	G	G	G	G	G	G	G	G	G	G	G	G	G	G	G	G	G	G	G	G	G	G	G	N	G	G	G	G	G	G	G	G	G	N	G	G	G	G	G	G	G	G
S1_57990113	A/G	1	57990113	A	A	A	A	A	A	A	A	A	A	A	A	A	G	G	G	G	A	A	A	A	A	A	A	A	A	A	A	A	A	A	A	A	A	A	A	R	G	G	A	A	G	G	A	G	A
S1_57990144	A/C	1	57990144	A	A	M	C	C	C	C	C	C	C	C	C	C	A	A	A	A	M	A	A	A	M	A	M	M	A	M	C	M	A	A	A	A	A	A	A	M	A	A	C	C	A	A	C	A	C
S1_57990145	T/C	1	57990145	T	T	Y	C	C	C	C	C	C	C	C	C	C	C	C	C	C	Y	T	T	T	Y	T	Y	Y	T	Y	C	Y	T	T	T	T	T	T	T	C	C	C	C	C	C	C	C	C	C
S1_57990149	G/A	1	57990149	G	G	G	G	G	G	G	G	G	G	G	G	G	A	A	A	A	G	G	G	G	G	G	G	G	G	G	G	G	G	G	G	G	G	G	G	R	A	A	G	G	A	A	G	A	G
S1_57990170	C/T	1	57990170	C	C	Y	T	T	T	T	T	T	T	T	T	T	T	T	T	T	Y	C	C	C	Y	C	Y	Y	C	Y	T	Y	C	C	C	C	C	C	C	T	T	T	T	T	T	T	T	T	T
S1_59240760	G/A	1	59240760	G	G	A	R	A	R	R	N	G	N	G	G	G	N	G	G	G	G	G	G	G	G	A	A	A	G	G	G	G	R	G	G	G	G	G	N	N	G	G	G	G	N	G	G	G	G
S1_59240790	A/G	1	59240790	A	A	A	A	A	A	A	N	A	N	A	A	A	N	A	A	A	A	A	A	A	A	G	G	G	A	A	A	A	A	A	A	A	A	A	N	N	A	A	A	A	N	A	A	A	A
S1_60005400	A/T	1	60005400	A	A	T	N	N	N	N	A	A	A	A	T	A	A	A	A	A	A	A	T	N	N	N	A	N	A	A	A	T	N	A	A	A	A	T	A	A	A	A	N	N	A	A	A	A	A
S1_60009957	G/A	1	60009957	G	G	A	N	N	N	N	G	G	G	G	A	G	G	G	G	G	G	R	A	N	N	N	G	N	N	G	G	A	N	G	G	G	G	A	G	G	G	G	N	N	G	G	G	G	G
S1_60229019	G/A	1	60229019	R	G	G	G	G	R	G	G	G	G	G	G	R	G	R	G	G	G	G	R	G	G	G	R	N	G	G	R	G	N	G	G	G	G	R	G	G	G	G	R	G	R	G	G	G	G
S1_60229024	C/T	1	60229024	Y	C	C	C	C	C	C	Y	C	C	C	C	C	C	C	C	Y	C	Y	C	C	C	C	C	N	C	C	C	C	N	Y	C	C	C	Y	Y	C	C	C	C	C	C	C	C	Y	C
S1_60229032	G/A	1	60229032	R	G	G	G	G	R	G	G	G	G	G	G	R	G	R	G	G	G	G	R	G	G	G	R	N	G	G	R	G	N	G	G	G	G	R	G	G	G	G	R	G	R	G	G	G	G
S1_60229067	T/C	1	60229067	T	T	T	T	T	T	T	T	T	T	T	T	T	Y	Y	T	T	T	T	T	T	T	Y	Y	Y	Y	Y	T	T	T	T	Y	Y	T	Y	T	T	T	T	T	T	T	T	T	Y	T
S1_60229090	A/T	1	60229090	A	A	A	W	W	W	A	A	A	A	A	A	A	A	A	A	A	A	A	A	A	A	A	A	A	A	A	W	W	A	A	A	A	A	A	A	A	A	A	W	A	A	A	A	A	A
S1_60489441	A/G	1	60489441	A	A	R	A	A	A	A	A	A	A	A	A	A	N	A	A	A	N	A	A	A	A	A	A	A	A	A	A	A	A	N	A	A	A	A	A	A	A	A	A	A	A	A	A	A	A
S1_60633482	A/G	1	60633482	A	A	N	A	A	A	A	A	R	A	R	A	N	A	A	R	A	A	A	A	A	A	G	A	G	A	N	A	A	A	A	N	A	N	R	G	N	A	N	A	A	R	N	A	A	A
S1_60702889	G/A	1	60702889	G	G	G	G	G	G	G	G	G	G	G	R	G	G	G	G	G	R	G	G	G	G	G	G	R	G	G	G	G	G	G	G	G	R	G	G	G	G	R	G	R	G	G	G	R	G
S1_61926722	G/A	1	61926722	G	G	N	G	G	G	G	A	A	A	N	A	A	A	A	G	G	N	G	G	N	G	G	G	G	G	G	G	G	G	G	G	N	G	G	G	G	G	G	G	G	G	G	G	G	G
S1_63108029	C/T	1	63108029	C	C	C	C	C	C	C	C	C	C	C	C	C	C	C	C	N	C	C	C	C	C	C	N	C	N	C	C	C	C	C	C	N	C	C	C	N	N	C	C	N	C	C	C	C	C
S1_63131250	C/G	1	63131250	G	G	G	G	G	G	G	N	N	N	N	N	N	C	C	C	C	G	G	G	C	C	G	C	G	S	G	G	G	C	S	G	G	G	G	G	S	C	C	C	C	C	C	C	C	C
S1_63596472	C/T	1	63596472	C	C	Y	C	C	C	C	C	C	C	C	C	C	C	Y	C	C	C	C	C	Y	C	C	N	C	C	C	C	C	C	C	C	C	C	C	C	N	N	C	C	Y	C	C	C	N	N
S1_63596474	G/A	1	63596474	G	G	G	G	G	R	G	G	G	G	G	R	R	R	G	G	G	R	G	G	G	G	G	N	G	R	G	G	G	G	R	G	G	G	G	G	N	N	R	G	G	G	G	G	N	N
S1_63596480	G/A	1	63596480	G	G	G	G	G	R	G	G	G	G	G	R	R	R	G	G	G	R	G	G	G	G	G	N	G	R	G	G	G	G	R	G	G	G	G	G	N	N	R	G	G	G	G	G	N	N
S1_63612807	A/G	1	63612807	A	A	A	A	A	A	A	A	A	A	A	A	A	A	A	A	A	A	A	A	A	N	A	A	A	A	A	N	A	A	A	A	N	A	A	A	A	A	A	A	A	A	A	A	A	A
S1_63612816	G/C	1	63612816	G	G	G	G	G	G	G	G	G	G	G	G	G	G	G	G	G	G	G	G	G	N	G	G	G	G	G	N	G	G	G	G	N	G	G	G	G	G	G	G	G	G	G	G	G	G
S1_63612826	A/G	1	63612826	A	A	A	A	A	A	A	A	A	A	A	A	A	A	A	A	A	A	A	A	A	N	A	A	A	A	A	N	A	A	A	A	N	A	A	A	A	A	A	A	A	A	A	A	A	A
S1_63682544	T/C	1	63682544	T	T	T	T	T	T	T	T	T	T	T	T	T	T	T	T	T	T	T	T	T	T	T	T	T	T	Y	T	T	T	T	T	T	T	T	T	N	T	T	T	T	T	T	T	T	T
S1_65150144	C/T	1	65150144	C	C	C	T	T	T	T	C	C	C	C	C	C	C	C	C	C	C	C	C	C	C	Y	Y	C	C	C	C	C	C	C	C	C	C	C	C	C	C	C	C	C	C	C	C	C	C
S1_67020631	G/A	1	67020631	G	G	R	G	N	G	G	G	G	G	G	G	G	G	N	G	G	G	G	G	R	G	R	G	R	R	G	G	G	N	N	G	G	G	G	G	G	G	G	G	G	G	N	N	G	G
S1_67020656	A/G	1	67020656	A	A	R	A	N	A	A	A	A	A	A	A	A	A	N	A	A	A	A	A	R	A	R	A	R	R	A	A	A	N	N	A	A	A	A	A	A	A	A	A	A	A	N	N	A	A
S1_67093888	A/G	1	67093888	A	A	N	A	A	A	R	A	R	A	R	A	A	N	A	A	A	A	R	A	A	N	A	N	A	R	N	A	A	A	A	A	A	N	A	R	A	A	A	A	R	R	N	A	A	A
S1_67423774	G/A	1	67423774	G	G	G	R	G	R	G	G	G	G	G	G	G	R	G	G	R	G	R	G	G	G	G	G	G	G	G	G	G	G	R	G	G	G	G	G	G	G	G	G	G	G	G	G	G	G
S1_67906752	G/A	1	67906752	G	R	G	G	R	G	G	G	G	G	G	G	G	G	G	G	G	G	N	G	G	G	G	G	N	G	G	G	G	A	G	G	G	G	G	R	G	G	G	G	R	G	G	G	G	G
S1_68846106	G/T	1	68846106	G	G	N	G	G	G	G	G	G	G	N	G	G	T	T	T	T	T	G	N	G	G	N	N	G	N	G	N	G	N	N	N	G	G	G	G	G	G	T	G	G	T	T	G	T	G
S1_69008628	A/G	1	69008628	A	A	G	A	A	A	A	A	A	A	A	A	A	A	A	A	A	A	A	A	A	A	A	A	A	A	A	A	A	A	A	A	A	A	A	A	A	A	A	A	A	A	A	A	A	A
S1_70320997	C/G	1	70320997	C	C	C	C	C	C	C	C	C	C	C	C	C	C	C	C	C	C	C	C	C	C	C	C	C	C	C	C	S	C	C	S	C	C	C	C	C	C	S	C	C	C	C	C	S	C
S1_70696954	T/A	1	70696954	T	T	N	T	T	T	T	T	T	T	T	T	T	T	T	T	T	T	T	W	T	T	T	T	N	W	W	A	N	T	T	T	T	T	N	T	W	N	T	T	T	T	T	T	T	N
S1_70696961	C/A	1	70696961	C	C	N	A	A	A	A	C	C	C	C	A	C	C	C	C	C	C	C	A	C	C	C	C	N	M	M	A	N	A	M	C	C	C	N	C	M	N	C	A	A	C	C	C	C	N
S1_70696970	C/T	1	70696970	C	C	N	C	C	C	C	C	C	C	C	C	C	C	C	C	C	C	C	T	C	C	C	C	N	Y	Y	T	N	C	C	C	C	C	N	C	Y	N	C	C	C	C	C	C	C	N
S1_70788602	G/T	1	70788602	T	T	N	T	T	T	T	T	T	T	T	T	T	T	T	T	T	N	N	K	N	T	T	T	T	T	G	N	G	G	G	G	G	G	G	G	K	T	G	T	K	N	G	G	T	T
S1_70788615	G/A	1	70788615	A	A	N	A	A	A	A	A	A	A	A	A	A	A	A	A	A	N	N	R	N	A	A	A	A	A	G	N	G	G	G	G	G	G	G	G	R	A	G	A	R	N	G	G	A	A
S1_70788640	G/A	1	70788640	G	G	N	G	G	G	G	G	G	G	G	G	G	G	G	G	G	N	N	R	N	G	G	G	G	G	A	N	A	A	A	A	A	A	A	A	R	G	A	G	R	N	A	A	G	G
S1_71704730	G/A	1	71704730	G	G	R	G	G	R	G	G	G	G	G	R	G	G	G	G	G	G	G	G	G	G	G	G	G	R	G	G	G	R	R	G	N	G	G	A	R	G	R	G	N	G	G	G	G	G
S1_71704785	G/T	1	71704785	G	G	G	G	G	G	G	G	G	G	G	G	G	K	T	G	G	G	G	G	K	G	G	K	G	G	G	G	G	G	G	G	N	G	G	G	G	G	G	G	N	G	K	G	G	T
S1_73029468	T/C	1	73029468	T	T	Y	Y	Y	T	Y	T	T	T	T	T	T	T	T	T	Y	T	T	T	Y	T	T	T	Y	T	Y	Y	T	T	T	Y	T	T	T	T	T	T	T	T	T	T	T	T	T	Y
S1_73199918	A/T	1	73199918	A	A	A	A	A	A	W	W	A	A	A	A	W	A	A	A	A	A	A	A	A	W	A	A	A	A	A	A	A	N	A	A	A	A	W	A	N	A	W	A	A	A	A	A	A	A
S1_73199924	C/T	1	73199924	C	C	C	C	C	C	Y	Y	C	C	C	C	Y	C	C	C	C	C	C	C	C	Y	C	C	C	C	C	C	C	N	C	C	C	C	Y	Y	N	C	Y	C	C	C	C	C	C	C
S1_73199934	A/G	1	73199934	A	A	A	A	A	A	R	R	A	A	A	A	R	A	A	A	A	A	A	A	A	R	A	A	A	A	A	A	A	N	A	A	A	A	R	A	N	A	R	A	A	A	A	A	A	A
S1_73362853	C/T	1	73362853	C	C	C	T	T	T	T	T	T	T	T	T	T	T	T	C	C	C	C	Y	C	C	Y	T	C	T	Y	C	Y	C	T	T	T	Y	C	C	C	C	C	C	C	C	C	C	C	C
S1_73364380	T/C	1	73364380	T	T	T	C	C	C	C	N	C	C	C	C	C	C	C	T	T	T	T	Y	T	T	T	C	T	N	C	C	C	N	T	N	C	Y	T	T	T	T	T	T	T	T	N	T	T	T
S1_74135758	C/T	1	74135758	Y	C	Y	Y	C	Y	C	C	T	C	C	C	N	C	C	Y	T	N	C	Y	C	C	T	C	Y	C	C	Y	C	C	N	C	C	C	C	Y	C	C	C	N	N	C	C	C	C	C
S1_74135774	A/G	1	74135774	R	A	R	R	A	R	A	A	G	A	A	A	N	A	A	R	G	N	A	R	A	A	G	A	R	A	A	R	A	A	N	A	A	A	A	R	A	A	A	N	N	A	A	A	A	A
S1_74212063	T/A	1	74212063	N	T	A	T	T	T	N	T	T	T	T	T	T	T	T	T	T	T	N	W	T	T	N	W	W	T	T	T	T	T	T	T	T	T	T	A	T	T	T	W	T	W	T	N	T	N
S1_74219564	T/C	1	74219564	N	N	T	N	N	N	N	T	T	T	T	T	T	T	T	T	T	T	T	C	T	C	Y	T	C	C	Y	C	T	N	T	T	Y	N	T	Y	N	T	T	N	N	T	T	T	T	T
S1_74219585	C/T	1	74219585	N	N	C	N	N	N	N	C	C	C	C	C	C	C	C	C	C	C	C	T	C	C	C	C	C	Y	Y	T	C	N	C	C	C	N	C	Y	N	C	C	N	N	C	C	C	C	C
S1_75501366	C/T	1	75501366	C	C	C	C	C	Y	C	C	C	C	C	C	C	C	C	Y	C	Y	Y	C	C	C	C	Y	C	C	C	C	C	C	C	Y	C	C	C	C	C	C	Y	C	C	C	Y	C	C	C
S1_76550909	G/A	1	76550909	G	G	G	R	G	R	G	G	G	R	R	G	G	R	R	G	R	G	G	G	R	G	R	G	R	G	G	G	G	G	G	G	G	G	G	G	G	G	G	G	G	R	G	G	G	G
S1_76550965	C/G	1	76550965	C	C	C	S	C	S	C	C	C	S	S	C	C	S	S	C	S	C	C	C	S	C	S	C	S	C	C	C	C	C	C	C	C	C	C	C	C	C	C	C	C	S	C	C	C	C
S1_76561755	C/A	1	76561755	C	C	A	C	C	C	C	C	C	C	C	C	C	C	C	N	N	C	N	C	C	C	C	C	C	C	N	N	N	C	C	C	C	C	C	C	C	C	C	C	C	C	C	C	N	N
S1_77117549	T/C	1	77117549	T	T	C	T	T	T	T	T	T	T	T	T	T	T	T	T	T	T	N	C	T	T	T	T	T	T	C	C	T	T	T	T	N	N	T	T	T	T	T	T	T	T	T	T	T	T
S1_77118279	C/A	1	77118279	C	C	C	C	C	M	C	C	C	M	C	C	C	M	C	C	C	C	C	M	C	C	C	C	C	C	C	C	C	C	C	C	C	C	C	C	C	C	C	M	C	C	M	C	C	C
S1_77118558	C/T	1	77118558	C	C	T	C	C	C	C	C	C	C	C	N	C	C	C	C	C	C	T	T	C	C	C	C	C	C	Y	T	C	C	C	C	N	C	C	C	C	C	C	C	C	C	C	C	C	C
S1_77118564	C/A	1	77118564	C	C	A	C	C	C	C	C	C	C	C	N	C	C	C	C	C	C	A	A	C	C	C	C	C	C	M	A	C	C	C	C	N	C	C	C	C	C	C	C	C	C	C	C	C	C
S1_77119818	C/G	1	77119818	C	C	G	C	N	C	C	C	C	N	N	C	C	N	C	C	C	C	N	G	C	C	N	C	C	C	N	G	C	C	C	N	C	N	C	C	C	C	C	C	C	C	C	C	C	C
S1_77120415	A/G	1	77120415	A	A	G	A	A	A	A	N	A	N	A	N	N	A	A	A	A	A	G	G	A	A	A	A	A	A	R	G	A	A	A	N	A	A	A	A	A	A	A	A	A	A	A	A	A	A
S1_77344880	A/G	1	77344880	A	A	A	G	N	G	G	A	A	A	A	A	A	A	A	A	A	A	A	A	G	N	G	G	N	A	R	A	A	N	N	A	A	A	A	A	G	A	A	G	G	A	A	A	A	N
S1_77746532	A/G	1	77746532	A	A	A	R	A	A	R	R	R	R	A	A	A	A	A	R	A	A	A	A	A	R	A	A	A	N	N	A	R	A	A	A	A	A	N	A	A	N	A	N	A	A	A	A	A	N
S1_77919829	T/A	1	77919829	W	T	T	T	T	T	N	T	T	T	T	T	T	T	T	T	T	T	T	T	T	T	T	T	T	T	T	T	T	T	T	T	T	T	T	T	N	T	T	T	T	T	T	T	N	T
S1_77926461	C/T	1	77926461	C	C	C	C	C	C	C	C	C	C	C	C	N	C	C	C	N	C	T	C	C	T	Y	C	T	T	Y	N	C	C	T	C	C	C	C	C	T	N	T	C	N	C	T	T	C	N
S1_78265272	C/T	1	78265272	N	C	C	C	C	C	C	C	C	C	Y	C	C	C	C	C	Y	N	C	C	Y	C	Y	C	C	T	C	C	C	C	C	N	C	N	C	N	C	C	Y	C	C	Y	Y	T	C	C
S1_78265293	C/T	1	78265293	N	T	C	C	C	C	T	C	C	C	C	C	C	Y	C	C	C	N	C	C	C	C	C	C	Y	C	C	C	C	Y	C	N	Y	N	C	N	Y	C	C	C	C	C	C	C	C	C
S1_78265303	C/T	1	78265303	N	C	C	C	C	C	C	C	C	C	C	C	C	C	C	C	C	N	C	C	C	C	C	C	Y	C	C	Y	C	C	C	N	C	N	C	N	C	C	C	C	C	C	C	C	C	C
S1_78420719	G/T	1	78420719	G	G	G	G	G	G	K	G	G	G	G	G	G	K	G	G	G	K	G	G	G	G	G	G	G	G	G	K	G	G	G	G	G	G	G	G	G	G	G	G	G	G	G	G	G	G
S1_78420738	G/A	1	78420738	R	G	G	G	G	G	G	R	G	G	G	R	G	G	G	G	G	G	G	G	G	G	G	G	G	G	G	G	G	G	G	G	G	G	G	R	G	G	G	G	G	G	G	G	G	G
S1_78420745	C/T	1	78420745	C	C	C	C	C	C	C	C	C	C	C	C	C	C	C	C	C	C	C	Y	C	C	Y	C	C	C	Y	C	Y	C	C	Y	C	Y	C	C	C	C	C	Y	C	C	C	C	C	C
S1_78420746	G/A	1	78420746	R	G	G	G	G	R	G	G	G	G	R	G	G	G	G	R	G	R	G	G	G	G	G	G	G	R	G	G	G	G	G	G	G	G	G	G	G	G	G	G	G	G	G	G	G	G
S1_78424012	C/T	1	78424012	Y	Y	C	C	C	C	C	C	C	C	C	C	C	C	Y	C	C	C	C	C	C	C	Y	Y	Y	C	C	Y	C	C	C	Y	C	Y	C	C	C	C	C	Y	C	Y	C	C	C	N
S1_78424013	C/T	1	78424013	C	Y	Y	Y	C	C	C	C	C	C	C	C	C	Y	C	C	Y	C	C	C	C	C	Y	C	Y	C	C	C	C	C	C	C	C	C	Y	C	C	C	C	C	C	C	C	C	C	N
S1_78424034	G/C	1	78424034	S	G	G	G	G	G	G	G	G	G	G	G	G	G	S	G	G	G	G	S	G	G	G	G	G	G	G	G	G	G	G	G	G	G	S	G	G	G	G	G	G	G	G	S	S	N
S1_78424039	G/A	1	78424039	R	G	G	R	G	G	G	R	G	G	G	G	G	G	G	G	R	G	G	G	G	R	R	G	G	G	G	G	G	G	G	G	G	G	G	G	G	G	G	G	G	G	G	G	G	N
S1_78424051	G/A	1	78424051	G	G	G	R	G	G	G	G	G	G	G	G	G	G	R	G	G	G	G	R	R	G	G	G	G	G	G	R	R	G	G	G	G	G	G	G	G	G	R	R	R	G	R	G	G	N
S1_78569817	T/C	1	78569817	T	Y	T	T	T	T	T	T	T	T	T	T	T	T	Y	T	T	Y	T	T	T	T	T	T	T	T	T	Y	T	T	T	T	T	T	T	T	Y	T	T	T	T	Y	T	T	T	T
S1_78569826	A/G	1	78569826	A	A	A	A	A	A	A	A	A	A	A	A	A	R	R	A	A	A	A	R	A	A	A	A	A	A	A	A	A	A	A	A	A	A	A	A	R	R	A	A	A	R	A	A	R	A
S1_78569829	T/A	1	78569829	W	T	T	W	T	W	W	T	T	W	T	T	T	T	T	T	W	T	T	T	W	T	W	T	T	T	W	W	T	T	W	W	T	W	T	T	T	T	W	W	W	W	T	T	W	T
S1_78569840	C/T	1	78569840	C	C	C	Y	C	Y	C	Y	C	C	Y	C	C	C	C	C	Y	C	C	C	C	Y	C	C	C	C	C	C	C	Y	Y	C	C	C	C	C	C	C	C	C	Y	C	Y	Y	C	Y
S1_78786657	T/C	1	78786657	T	T	T	T	N	T	N	T	T	C	T	T	Y	C	N	T	T	T	T	T	T	T	T	T	T	T	N	T	T	T	T	T	T	N	T	N	N	T	T	T	N	T	Y	N	T	Y
S1_78786681	A/G	1	78786681	A	A	A	A	N	A	N	A	A	G	A	A	R	G	N	A	A	A	A	A	A	A	A	A	A	A	N	A	A	A	A	A	A	N	A	N	N	A	A	A	N	A	R	N	A	R
S1_79279848	C/T	1	79279848	C	C	C	C	N	C	Y	C	C	C	C	C	C	C	C	Y	C	C	C	Y	C	C	C	Y	C	C	C	C	C	C	C	C	Y	C	C	C	C	C	C	C	C	C	Y	C	C	C
S1_79657945	G/A	1	79657945	N	A	G	G	G	G	N	G	G	G	G	G	G	G	N	G	G	N	G	R	N	A	G	A	G	G	G	G	G	G	G	G	G	G	G	G	N	G	G	G	G	G	G	N	G	G
S1_79657948	C/T	1	79657948	N	T	C	C	C	C	N	C	C	C	C	C	C	C	N	C	C	N	C	Y	N	T	C	T	C	C	C	C	C	C	C	C	C	C	C	C	N	C	C	C	C	C	C	N	C	C
S1_79998770	C/A	1	79998770	C	C	C	C	M	M	C	C	C	C	C	C	M	C	C	M	M	C	C	M	C	C	M	M	C	C	M	M	C	C	C	C	C	C	C	M	C	M	C	M	C	M	C	M	C	C
S1_80328622	T/C	1	80328622	T	T	C	T	T	T	T	T	T	T	T	T	T	T	T	T	T	T	T	T	T	C	C	T	C	Y	T	T	T	T	T	T	T	T	T	Y	C	T	C	T	Y	T	C	C	N	T
S1_80746283	C/T	1	80746283	T	T	C	C	C	C	C	C	C	C	C	C	C	C	C	C	C	C	C	C	C	N	C	C	N	C	C	C	C	C	C	C	N	C	C	C	C	N	C	C	C	C	N	C	C	C
S1_81016632	C/T	1	81016632	C	C	T	C	C	Y	C	C	C	C	C	C	C	C	C	C	C	C	C	C	N	C	C	C	C	C	C	C	C	C	C	C	C	C	C	C	C	C	C	C	C	C	C	C	C	C
S1_81016644	A/T	1	81016644	A	A	A	A	A	A	A	A	A	A	A	A	A	A	A	A	A	A	A	A	N	T	W	A	T	W	T	A	A	A	W	A	A	A	A	A	W	W	W	A	W	A	W	W	A	A
S1_81154095	G/T	1	81154095	G	G	G	N	N	N	N	T	T	T	T	G	T	T	T	T	T	N	T	G	N	N	N	N	N	G	G	G	G	N	G	G	G	G	G	G	K	T	T	N	N	T	T	T	T	T
S1_81303044	A/C	1	81303044	M	A	A	A	A	A	A	A	A	A	A	A	A	A	A	A	N	A	A	A	A	A	A	A	A	A	A	A	A	N	A	A	A	A	A	A	A	N	A	M	A	A	A	N	M	A
S1_81303050	T/C	1	81303050	T	T	Y	T	Y	T	T	Y	T	T	T	Y	T	T	Y	T	N	T	T	T	C	T	T	T	T	T	T	T	T	N	T	Y	T	Y	Y	T	T	N	T	Y	T	T	T	N	Y	T
S1_81303062	G/T	1	81303062	G	G	K	G	K	G	G	K	G	G	G	K	G	G	K	G	N	G	G	G	T	G	G	G	G	G	G	G	G	N	G	K	G	K	K	G	G	N	G	K	G	G	G	N	K	G
S1_81303076	G/T	1	81303076	G	G	K	G	K	G	G	K	G	G	G	K	G	G	K	G	N	G	G	G	T	G	G	G	G	G	G	G	G	N	G	K	G	K	K	G	G	N	G	K	G	G	G	N	K	G
S1_81303082	G/A	1	81303082	G	G	G	R	R	G	R	G	G	R	G	G	G	G	G	G	N	G	G	G	G	G	G	G	G	G	G	G	R	N	G	R	G	G	R	G	G	N	G	G	G	G	G	N	G	G
S1_81303083	C/T	1	81303083	C	C	C	Y	Y	C	Y	C	C	Y	C	C	C	C	C	C	N	C	C	C	C	C	C	C	C	C	C	C	Y	N	C	Y	C	C	Y	C	C	N	C	C	C	C	C	N	C	C
S1_81379555	C/T	1	81379555	C	C	C	C	C	C	C	T	T	T	T	T	T	C	C	C	C	T	C	C	C	T	C	C	T	Y	N	C	C	T	C	C	C	N	C	C	C	C	C	C	C	C	C	C	C	C
S1_81379584	C/T	1	81379584	C	C	T	T	T	T	T	C	C	C	C	C	C	C	C	C	C	C	C	C	C	C	C	C	C	C	N	C	C	C	C	C	C	N	C	C	T	Y	C	T	T	C	C	C	C	T
S1_81379606	T/C	1	81379606	T	T	C	C	C	C	C	C	C	C	C	C	C	T	T	T	T	C	T	C	T	C	T	T	C	Y	N	T	Y	C	C	T	T	N	T	T	C	Y	T	C	C	T	T	T	T	C
S1_81379614	C/A	1	81379614	C	C	C	C	C	C	C	C	C	C	C	C	C	C	C	C	C	C	C	C	C	C	N	C	C	C	C	C	C	C	C	C	N	C	C	C	N	C	C	C	C	C	C	C	N	C
S1_81379642	C/T	1	81379642	C	C	C	C	C	C	C	T	T	T	T	T	T	C	C	C	C	Y	C	C	C	T	N	C	T	T	Y	C	C	T	Y	C	N	C	C	C	N	C	C	C	C	C	C	C	N	C
S1_81916207	C/T	1	81916207	C	C	C	C	C	C	C	C	C	C	C	C	C	C	C	C	C	C	C	C	C	C	C	C	C	C	C	C	C	C	C	C	C	C	C	C	C	C	C	C	C	C	C	N	C	C
S1_81988491	C/T	1	81988491	C	C	N	Y	C	C	C	N	C	Y	Y	C	C	C	Y	C	C	C	C	C	Y	N	C	C	Y	Y	C	C	Y	N	C	C	C	Y	Y	C	C	N	Y	C	C	C	N	C	C	C
S1_82100477	C/T	1	82100477	C	Y	C	C	C	C	C	Y	C	C	C	C	Y	N	C	C	C	C	C	C	C	C	C	C	C	C	C	C	C	C	C	N	N	Y	C	C	C	C	C	C	C	Y	N	Y	Y	C
S1_82538471	G/C	1	82538471	C	C	G	G	G	G	G	N	G	G	G	G	G	G	G	G	G	C	G	G	G	G	G	G	G	G	C	G	C	C	C	N	C	C	C	C	C	G	C	G	C	G	C	C	G	G
S1_82538900	T/C	1	82538900	C	C	T	T	T	T	T	T	T	T	T	T	T	T	T	T	T	C	T	T	T	T	T	T	T	T	Y	T	C	C	C	C	C	C	C	C	C	T	C	T	C	T	C	C	T	N
S1_82663644	T/G	1	82663644	T	T	T	K	N	K	K	T	T	T	T	T	T	T	T	T	T	T	T	T	N	T	T	T	T	T	T	T	T	T	T	T	T	T	T	T	K	T	T	K	T	K	T	T	T	T
S1_83800710	G/T	1	83800710	T	T	G	T	T	T	T	G	G	G	G	G	G	G	G	T	T	G	T	T	N	T	T	T	T	K	K	G	G	G	G	G	G	G	G	G	G	T	G	T	G	T	G	G	T	T
S1_83808049	C/A	1	83808049	C	C	C	C	C	C	C	C	C	C	C	C	C	C	C	C	C	C	C	C	C	C	C	C	C	C	C	A	M	C	C	C	N	C	C	C	C	N	C	C	C	C	C	C	C	C
S1_83808061	T/C	1	83808061	C	C	C	T	T	T	T	T	T	T	T	T	T	T	T	T	T	T	T	T	T	T	T	T	T	T	Y	C	C	T	C	C	N	C	T	T	T	N	T	T	T	T	T	T	T	T
S1_83908058	A/T	1	83908058	A	W	A	A	N	A	N	N	A	A	A	A	W	A	N	A	N	N	A	A	A	N	A	A	A	N	A	A	A	A	A	W	A	A	A	T	A	A	A	W	W	A	A	A	A	A
S1_84220239	T/C	1	84220239	T	Y	T	Y	T	T	T	T	T	T	T	Y	T	T	T	T	T	T	T	T	T	T	T	T	T	T	Y	T	T	T	T	C	T	T	T	T	T	T	T	T	T	T	T	N	T	T
S1_84372168	C/T	1	84372168	C	C	C	C	C	C	C	C	C	C	C	C	C	C	C	C	C	Y	C	C	T	Y	T	C	T	Y	Y	C	C	C	Y	C	C	C	C	C	C	C	C	C	C	C	C	C	C	C
S1_84372179	G/A	1	84372179	G	G	G	G	G	G	G	G	G	G	G	G	G	G	G	G	G	G	G	G	G	G	G	G	G	G	G	G	G	A	G	G	G	G	G	G	G	G	G	G	G	G	G	G	G	G
S1_84372183	C/T	1	84372183	C	C	C	C	C	C	C	C	C	C	C	C	C	C	C	C	C	C	C	C	C	C	C	C	C	C	C	C	C	T	C	C	C	C	C	C	C	C	C	C	C	C	C	C	C	C
S1_85063127	G/A	1	85063127	G	G	G	G	G	G	G	G	G	R	G	G	R	R	R	R	R	G	G	R	G	R	G	G	R	G	G	G	R	G	R	G	G	R	R	G	G	G	R	G	R	R	G	R	R	G
S1_85063135	C/G	1	85063135	C	C	C	C	C	C	C	C	C	C	C	C	C	C	C	C	C	C	C	C	C	S	S	S	C	S	C	C	S	C	C	C	C	C	C	C	C	C	C	C	C	C	C	C	C	C
S1_85063149	G/A	1	85063149	G	G	G	G	G	G	G	G	G	R	G	G	R	R	R	R	R	G	G	R	G	R	G	G	R	G	G	G	R	G	R	G	G	R	R	G	G	G	R	G	R	R	G	R	R	G
S1_85063158	G/A	1	85063158	G	G	G	G	R	G	G	G	G	G	G	G	G	R	G	G	G	G	G	G	G	G	G	G	G	G	A	G	G	G	R	G	G	G	G	R	G	G	G	G	G	G	G	G	G	G
S1_85063160	G/A	1	85063160	G	G	G	G	G	G	G	G	G	G	G	G	G	G	G	G	G	G	G	G	G	R	R	R	G	R	G	G	R	G	G	G	G	G	G	G	G	G	G	G	G	G	G	G	G	G
S1_85063168	G/A	1	85063168	G	G	G	G	R	G	G	G	G	G	G	G	G	R	G	G	G	G	G	G	G	G	G	G	G	G	A	G	G	G	R	G	G	G	G	R	G	G	G	G	G	G	G	G	G	G
S1_85292493	G/A	1	85292493	G	G	G	G	R	R	G	R	R	R	G	R	R	N	G	G	G	G	G	R	G	G	G	R	G	R	R	R	G	N	G	G	G	G	G	G	N	R	G	G	R	G	G	R	G	R
S1_86487256	C/T	1	86487256	C	C	C	C	C	C	C	C	N	C	C	C	C	C	N	C	C	C	C	N	C	C	C	N	C	C	C	C	C	N	Y	C	N	Y	C	C	C	N	N	C	C	C	C	C	C	N
S1_87117388	C/T	1	87117388	C	N	C	C	N	C	C	C	C	C	C	C	C	C	C	C	C	C	C	C	C	C	C	N	C	C	Y	C	Y	C	Y	T	C	T	C	C	C	C	C	C	C	C	C	N	C	N
S1_87889033	A/G	1	87889033	A	A	A	A	A	A	A	G	G	G	G	G	G	G	G	A	A	A	A	R	A	A	A	A	A	A	A	A	A	A	A	A	A	A	A	A	A	A	A	A	A	A	A	A	A	A
S1_88103580	C/T	1	88103580	C	C	T	C	C	C	C	C	C	C	C	C	C	C	C	C	C	C	C	C	C	C	N	N	C	N	T	C	T	C	Y	T	T	T	C	C	N	N	C	C	C	N	N	C	C	C
S1_88103597	G/A	1	88103597	A	A	G	G	G	G	G	G	G	G	G	G	G	G	G	G	G	G	G	G	G	G	N	N	G	N	G	G	G	G	G	G	G	G	G	G	N	N	G	G	G	N	N	G	G	G
S1_88153924	C/A	1	88153924	C	C	N	C	N	C	C	C	N	C	C	C	C	C	N	C	C	C	N	A	C	C	C	C	N	C	C	A	C	N	C	C	C	C	C	C	C	C	C	C	C	C	C	C	C	C
S1_88153956	C/T	1	88153956	T	T	N	C	N	C	C	C	N	C	C	C	C	C	N	C	C	C	N	C	C	C	C	C	N	C	C	C	C	N	T	Y	T	T	C	T	C	C	C	C	C	C	C	C	C	C
S1_88284740	C/G	1	88284740	C	C	C	C	S	C	C	S	C	C	S	C	C	C	C	C	S	C	C	C	C	C	C	C	C	C	C	S	C	N	C	C	C	C	C	C	C	C	C	C	C	C	C	C	C	C
S1_88284760	G/A	1	88284760	G	G	R	G	R	G	G	G	G	G	G	G	G	G	G	R	G	G	R	G	G	G	G	G	R	G	G	R	G	N	G	G	G	G	G	R	G	G	G	G	G	G	G	G	G	G
S1_88284771	G/A	1	88284771	G	R	R	G	G	G	R	G	G	G	G	G	G	G	G	G	G	G	G	G	G	G	G	G	G	R	G	G	G	N	G	G	G	G	G	G	G	G	G	G	G	G	G	G	G	G
S1_89903588	T/C	1	89903588	T	T	T	T	T	T	T	C	C	C	C	C	C	N	T	T	T	Y	N	C	T	N	T	N	C	N	Y	T	T	T	T	T	T	T	T	T	T	N	T	T	T	T	N	N	T	N
S1_89904825	T/G	1	89904825	T	T	T	T	T	T	T	T	T	T	T	T	T	T	T	T	T	T	T	G	T	T	T	T	T	T	T	T	T	T	T	T	T	T	T	T	T	T	T	T	T	T	T	T	T	T
S1_89904839	A/G	1	89904839	A	A	A	A	A	A	A	A	A	A	A	A	A	A	A	A	A	A	A	G	A	A	A	A	A	A	A	A	A	A	A	A	A	A	A	A	A	A	A	A	A	A	A	A	A	A
S1_89904853	C/T	1	89904853	C	C	C	C	C	C	C	T	T	T	T	T	T	C	C	C	C	C	C	C	C	C	C	C	C	C	C	C	C	C	Y	C	C	C	C	C	Y	C	C	C	C	C	C	C	C	C
S1_89904860	T/C	1	89904860	T	T	T	C	C	C	C	C	C	C	C	C	C	T	T	T	T	Y	T	C	T	C	T	T	C	Y	Y	T	T	C	Y	Y	C	C	C	C	C	T	T	C	C	T	T	T	T	C
S1_90639922	T/C	1	90639922	T	T	T	T	T	T	T	T	T	T	T	T	T	T	T	T	T	N	T	T	T	T	T	T	T	T	T	T	T	N	T	T	T	T	T	T	T	T	T	T	T	T	T	T	T	T
S1_90639934	G/A	1	90639934	G	G	G	A	A	A	A	A	A	A	A	A	A	A	A	A	A	N	A	A	A	A	A	A	A	R	G	G	G	N	G	G	G	G	G	G	G	A	G	A	R	A	G	G	A	A
S1_91884372	G/A	1	91884372	G	G	G	A	A	A	A	G	G	G	N	G	G	G	G	G	G	G	G	N	G	R	G	G	A	R	R	G	G	A	A	G	G	N	G	G	A	G	G	A	A	G	G	N	G	R
S1_92492594	C/A	1	92492594	C	M	C	C	C	C	C	C	C	M	C	C	C	C	C	C	C	C	C	C	M	N	A	C	C	C	C	C	C	M	M	C	C	C	M	C	N	C	C	C	C	C	C	C	C	C
S1_92492595	C/T	1	92492595	C	Y	C	C	C	C	C	C	C	Y	C	C	C	C	C	C	C	C	C	C	Y	N	T	C	C	C	C	C	C	Y	Y	C	C	C	Y	C	N	C	C	C	C	C	C	C	C	C
S1_92492598	T/C	1	92492598	T	T	T	T	T	T	T	T	T	Y	T	Y	T	T	T	T	T	Y	Y	T	T	N	T	T	T	T	T	Y	T	T	T	T	T	T	T	T	N	T	T	Y	T	T	T	T	Y	Y
S1_92492617	G/T	1	92492617	G	G	K	G	G	G	G	G	G	G	G	G	G	G	G	K	G	G	G	G	G	N	G	G	G	G	K	G	G	G	G	G	G	G	G	G	N	G	G	G	K	K	G	G	G	G
S1_92492619	G/T	1	92492619	G	G	K	G	G	G	G	G	G	G	G	G	G	G	G	K	G	G	G	G	G	N	G	G	G	G	K	G	G	G	G	G	G	G	G	G	N	G	G	G	K	K	G	G	G	G
S1_92700105	A/G	1	92700105	A	A	A	A	A	A	A	A	A	A	A	A	A	A	A	G	G	G	G	G	A	A	A	A	A	A	A	A	A	G	A	A	A	N	G	G	R	G	G	G	G	G	N	G	G	G
S1_92927394	G/T	1	92927394	G	G	G	G	G	G	G	G	G	G	G	G	G	G	G	G	G	G	G	G	G	G	G	G	G	G	K	G	G	G	K	G	G	G	G	K	G	G	G	G	G	G	G	G	G	G
S1_92927405	G/A	1	92927405	G	G	G	R	G	G	G	G	G	G	G	G	G	R	G	G	R	G	G	G	G	G	G	G	G	G	G	G	G	G	G	G	R	G	G	G	G	R	G	G	G	G	G	G	G	G
S1_92927407	G/A	1	92927407	G	G	G	G	G	R	G	G	G	G	G	G	G	R	G	G	G	G	G	G	G	G	G	G	G	R	R	G	G	G	R	G	G	G	G	G	G	G	G	G	G	G	G	R	G	G
S1_92927426	A/G	1	92927426	A	A	A	A	A	A	A	A	A	A	A	A	A	A	A	A	A	A	A	A	A	A	A	A	A	A	R	A	A	A	R	A	A	A	A	R	A	A	A	A	A	A	A	A	A	A
S1_92927427	G/T	1	92927427	G	G	G	K	G	G	G	G	G	G	G	G	G	K	G	G	K	G	G	G	G	G	G	G	G	G	G	G	G	G	G	G	K	G	G	G	G	K	G	G	G	G	G	G	G	G
S1_93214079	C/T	1	93214079	C	C	C	C	C	C	C	C	C	C	C	C	C	C	C	C	C	C	C	C	C	C	C	C	C	C	C	C	C	C	C	C	C	C	C	C	C	C	C	C	C	C	C	C	C	C
S1_93214087	A/T	1	93214087	T	T	T	A	A	A	A	A	A	A	A	A	A	A	A	A	A	T	A	A	A	A	A	A	A	A	W	T	T	T	T	T	T	T	T	T	T	A	T	A	W	A	T	T	A	A
S1_93214103	C/T	1	93214103	C	C	C	T	T	T	T	T	T	T	T	T	T	T	T	T	T	C	T	T	T	T	T	T	T	T	Y	C	C	C	C	C	C	C	C	C	C	T	C	T	Y	T	C	C	T	T
S1_93214121	T/G	1	93214121	T	T	T	T	T	T	T	T	T	T	T	T	T	T	T	T	T	T	T	T	T	T	T	T	T	T	T	T	T	T	T	T	T	T	T	T	T	T	T	T	T	T	T	T	T	T
S1_93214302	G/A	1	93214302	A	A	A	G	N	G	G	G	G	G	G	G	G	G	G	G	G	A	G	G	G	G	G	G	G	R	R	A	A	A	A	A	A	A	A	A	A	G	A	G	R	G	A	A	G	G
S1_95044549	C/G	1	95044549	C	C	C	C	C	C	C	C	C	C	C	C	C	C	C	C	C	C	C	C	C	C	C	C	C	C	C	C	C	C	C	C	C	C	C	C	C	C	C	C	C	C	C	C	C	C
S1_95044555	G/A	1	95044555	G	G	G	G	G	G	G	G	G	G	G	G	G	G	G	G	G	G	G	G	G	G	G	G	G	G	G	G	G	G	G	G	G	G	G	G	G	G	G	G	G	G	G	G	G	G
S1_95044558	G/C	1	95044558	G	G	G	G	G	G	G	G	G	G	G	G	G	G	G	G	G	G	G	G	G	G	G	G	G	G	G	G	G	G	G	G	G	G	G	G	G	G	G	G	G	G	G	G	G	G
S1_95762733	A/G	1	95762733	A	A	A	A	A	A	A	A	A	A	A	A	A	A	A	A	A	A	N	A	A	A	A	A	A	A	A	A	A	A	A	N	N	A	A	A	A	A	A	A	A	A	A	A	N	A
S1_95762755	A/G	1	95762755	A	A	A	A	A	A	A	A	A	A	A	A	A	A	A	A	A	A	N	A	A	A	A	A	A	A	A	A	A	A	A	N	N	A	A	A	A	A	A	A	A	A	A	A	N	A
S1_96042306	C/T	1	96042306	C	C	C	C	C	C	C	T	T	T	T	T	T	C	C	C	C	Y	C	C	C	T	C	C	T	Y	Y	C	C	T	Y	C	C	C	C	C	C	C	C	C	C	C	C	C	C	C
S1_97433742	T/C	1	97433742	T	T	T	C	N	Y	T	Y	Y	N	N	Y	Y	N	N	T	C	N	T	T	Y	T	T	T	T	T	N	Y	T	N	N	T	T	Y	T	T	T	N	T	N	T	T	N	T	T	N
S1_97433777	T/C	1	97433777	T	T	T	T	N	T	T	T	T	N	N	T	T	N	N	T	T	N	T	T	T	T	Y	T	Y	T	N	T	T	N	N	T	T	T	T	T	T	N	T	N	T	T	N	T	Y	N
S1_97433780	C/T	1	97433780	C	C	T	C	N	C	C	C	C	N	N	C	C	N	N	C	C	N	C	C	C	C	C	C	C	C	N	C	C	N	N	C	C	C	C	C	C	N	C	N	C	C	N	C	C	N
S1_97806953	C/G	1	97806953	N	N	C	C	N	C	C	C	C	C	C	C	C	C	C	S	C	G	C	S	C	C	C	N	C	C	N	C	N	C	C	C	C	N	S	C	C	G	N	N	C	C	C	C	C	C
S1_98483124	C/T	1	98483124	C	C	T	C	C	C	C	C	C	C	C	C	C	C	C	C	C	N	C	C	C	N	C	C	C	C	C	C	C	C	C	C	C	C	C	C	C	N	C	C	C	C	C	C	C	C
S1_100338380	T/C	1	100338380	T	T	N	T	T	T	T	T	T	T	T	T	T	T	T	T	T	T	N	T	T	T	T	T	N	T	T	T	N	T	T	T	T	T	N	T	T	T	T	T	T	T	T	T	T	T
S1_101278248	C/T	1	101278248	C	C	C	C	C	C	C	C	C	C	C	C	C	C	C	C	C	C	C	C	C	C	C	C	C	C	C	C	C	C	C	C	C	C	C	C	C	C	C	C	C	C	C	C	C	C
S1_101278277	G/A	1	101278277	A	A	G	G	G	G	G	G	G	G	G	G	G	G	G	G	G	A	G	G	G	G	G	G	G	G	R	G	R	N	A	A	A	A	A	N	R	G	R	G	A	G	A	A	G	G
S1_101476284	G/C	1	101476284	G	G	G	G	G	G	N	G	G	G	G	G	G	G	G	G	G	N	N	G	G	N	C	N	N	C	C	G	G	G	N	G	G	G	G	G	N	N	C	G	C	G	N	C	N	G
S1_101525880	G/A	1	101525880	R	R	G	N	N	N	N	G	G	G	G	G	G	G	G	G	G	G	G	G	G	N	G	G	N	G	G	G	G	A	G	G	G	G	G	G	G	G	G	N	N	G	G	G	G	G
S1_101532158	C/T	1	101532158	C	C	C	N	N	N	N	C	C	C	C	C	C	C	C	C	C	C	C	N	C	C	C	N	N	N	C	C	C	N	C	C	C	C	C	C	N	C	C	N	N	C	C	C	N	C
S1_102627611	T/C	1	102627611	T	T	T	Y	Y	T	T	T	T	T	T	Y	Y	T	T	Y	T	T	T	T	Y	Y	Y	T	T	T	T	T	T	T	T	T	T	T	Y	T	Y	T	T	Y	T	T	T	T	T	T
S1_103022733	A/C	1	103022733	A	A	C	A	A	A	A	C	C	C	C	C	C	C	C	A	A	A	A	A	A	A	A	A	A	A	A	A	A	A	A	A	N	A	A	A	A	A	A	A	A	A	A	A	A	A
S1_103530715	T/C	1	103530715	T	T	T	C	C	C	C	C	C	C	C	C	C	C	N	T	T	N	T	Y	T	T	Y	C	T	Y	Y	T	Y	T	C	C	C	T	T	T	T	T	N	T	T	T	T	T	T	T
S1_103778922	T/C	1	103778922	C	C	C	T	T	T	T	T	T	T	T	T	T	T	T	T	T	N	C	C	C	C	C	T	C	Y	C	C	C	T	Y	N	C	T	T	T	T	T	T	T	T	T	T	T	N	T
S1_104101914	C/T	1	104101914	C	C	C	C	C	C	Y	T	C	C	C	C	C	Y	C	C	C	C	C	C	Y	C	C	C	C	Y	C	C	C	C	C	Y	Y	C	C	T	C	C	C	C	Y	C	C	C	N	C
S1_104101916	C/T	1	104101916	C	C	C	C	C	C	C	C	C	Y	C	C	C	Y	Y	C	Y	C	C	C	Y	C	C	Y	C	C	Y	C	C	C	C	C	C	C	C	C	Y	Y	C	C	Y	C	C	C	N	C
S1_104101919	A/T	1	104101919	A	A	A	A	A	A	A	A	A	W	W	A	A	W	A	W	A	A	A	A	A	A	T	A	A	W	A	W	W	W	A	A	A	A	A	A	A	W	A	W	A	A	A	A	N	A
S1_104101935	C/A	1	104101935	M	C	C	M	C	C	M	C	C	C	M	C	C	C	C	C	M	C	M	M	C	C	C	C	C	C	C	M	M	C	C	C	C	C	C	C	C	C	M	C	C	C	C	C	N	M
S1_104101939	T/C	1	104101939	T	T	T	T	T	T	T	T	T	T	T	T	T	T	T	T	T	C	T	T	T	T	T	T	T	T	T	T	T	Y	Y	T	T	T	T	T	Y	T	T	T	T	T	T	T	N	T
S1_104101954	G/A	1	104101954	G	G	G	G	G	G	G	G	G	G	G	G	G	G	G	G	G	A	G	G	G	G	G	G	G	G	G	G	G	R	R	G	G	G	G	G	R	G	G	G	G	G	G	G	N	G
S1_104101955	C/T	1	104101955	C	Y	Y	Y	C	C	C	C	Y	C	C	C	C	Y	C	Y	C	C	C	Y	C	C	C	Y	C	C	C	C	C	C	C	C	Y	C	Y	C	C	C	C	C	C	C	C	C	N	Y
S1_104311518	C/T	1	104311518	C	C	C	C	C	C	C	C	C	C	C	T	C	C	C	C	C	C	C	C	C	C	C	C	C	C	C	C	C	C	C	C	C	C	C	C	C	C	C	C	C	C	C	C	C	C
S1_104624309	C/T	1	104624309	C	C	C	C	C	C	C	C	C	C	C	C	C	C	C	C	C	N	C	C	C	C	C	C	C	C	C	C	C	T	C	C	C	C	C	C	C	C	C	C	C	C	C	C	C	C
S1_104952494	G/C	1	104952494	S	G	S	G	G	G	G	G	S	G	G	S	G	G	G	G	S	S	S	G	S	G	N	G	G	G	G	N	N	N	G	S	G	G	G	G	N	G	G	S	G	G	G	G	G	G
S1_104952501	C/A	1	104952501	C	C	M	M	M	M	M	M	C	C	C	C	C	M	C	C	C	C	M	C	C	C	N	C	C	C	C	N	N	N	M	C	C	C	C	C	N	C	A	C	C	A	C	C	C	C
S1_104952510	C/A	1	104952510	C	C	M	C	C	C	C	M	C	C	C	C	C	M	C	C	C	C	C	C	C	C	N	C	C	C	C	N	N	N	M	C	C	C	C	C	N	C	A	C	C	A	C	C	C	C
S1_104952515	G/A	1	104952515	R	G	R	G	G	G	G	G	R	G	G	R	G	G	G	G	R	R	R	G	R	G	N	G	G	G	G	N	N	N	G	R	G	G	G	G	N	G	G	R	G	G	G	G	G	G
S1_104952527	G/A	1	104952527	R	G	R	G	G	G	G	G	R	G	G	R	G	G	G	G	R	R	R	G	R	G	N	G	G	G	G	N	N	N	G	R	G	G	G	G	N	G	G	R	G	G	G	G	G	G
S1_104952533	G/A	1	104952533	G	G	R	G	G	G	G	R	G	G	G	G	G	R	G	G	G	G	G	G	G	G	N	G	G	G	G	N	N	N	R	G	G	G	G	G	N	G	A	G	G	A	G	G	G	G
S1_105812581	C/G	1	105812581	C	C	C	C	C	C	C	C	C	C	C	C	C	C	C	C	C	C	C	C	C	C	C	C	C	C	C	C	C	C	C	C	C	C	C	C	N	N	C	C	C	C	C	C	C	C
S1_105812596	T/C	1	105812596	T	T	T	T	T	T	T	T	T	T	T	T	T	T	T	T	T	T	T	T	T	T	T	T	T	T	T	T	T	T	T	T	T	T	T	T	N	N	T	T	T	T	T	T	T	T
S1_106076272	C/T	1	106076272	Y	C	C	Y	C	Y	Y	Y	C	C	C	C	C	C	Y	C	C	C	C	C	C	Y	C	C	C	C	T	C	C	N	C	C	C	N	Y	Y	Y	C	C	C	C	Y	N	C	C	C
S1_106076282	A/G	1	106076282	R	A	A	A	A	R	A	R	A	A	A	A	A	A	A	A	A	A	A	A	A	A	A	A	A	A	A	A	A	N	A	A	A	N	A	R	A	A	A	A	A	A	N	A	A	A
S1_106076285	C/A	1	106076285	M	C	C	M	C	M	M	M	C	C	C	C	C	C	M	C	C	C	C	C	C	M	C	C	C	C	A	C	C	N	C	C	C	N	M	M	M	C	C	C	C	M	N	C	C	C
S1_106076296	G/A	1	106076296	R	G	G	G	G	R	G	R	G	G	G	G	G	G	G	G	G	G	G	G	G	G	G	G	G	G	G	G	G	N	G	G	G	N	G	R	G	G	G	G	G	G	N	G	G	G
S1_106076300	C/G	1	106076300	C	C	C	C	C	C	C	C	C	C	C	S	C	C	C	C	S	C	C	C	C	C	C	C	S	C	C	C	C	N	S	C	C	N	C	C	S	C	C	C	C	S	N	C	C	C
S1_106076310	C/T	1	106076310	C	C	C	C	Y	C	C	C	C	Y	C	C	C	C	C	Y	C	C	C	C	C	C	Y	C	C	Y	C	C	C	N	C	C	C	N	C	Y	C	C	C	Y	C	C	N	C	Y	C
S1_108562624	G/A	1	108562624	G	N	G	G	G	G	R	G	G	R	R	G	G	G	G	G	G	G	N	N	R	G	N	N	N	N	G	N	G	G	G	G	G	G	G	R	G	A	G	G	G	G	G	R	G	G
S1_108562665	G/A	1	108562665	G	G	G	R	G	G	G	G	R	G	G	G	G	R	G	G	G	G	G	G	G	G	G	N	G	G	G	N	G	N	G	N	N	G	A	G	G	R	R	G	G	R	N	G	A	G
S1_108694841	C/A	1	108694841	N	C	C	C	C	C	C	C	C	C	M	M	M	C	M	C	N	C	C	N	C	M	C	C	C	M	C	C	C	C	N	C	N	M	C	N	C	C	M	C	C	C	A	N	C	N
S1_108694866	T/C	1	108694866	N	T	T	T	T	T	T	T	T	T	T	T	T	T	T	T	N	T	T	N	Y	T	T	C	T	T	T	T	T	T	N	T	N	T	T	N	T	T	Y	Y	T	T	T	N	T	N
S1_109656228	T/C	1	109656228	T	T	T	C	C	C	C	T	T	T	T	T	T	T	T	T	T	T	T	C	C	N	C	C	N	C	Y	C	T	N	Y	T	T	T	T	Y	C	T	N	C	C	T	T	T	T	Y
S1_110571271	A/T	1	110571271	A	A	A	A	A	A	A	A	A	A	A	A	A	A	A	A	A	A	A	N	A	A	A	A	A	A	A	A	A	N	A	A	A	N	A	A	A	A	A	A	A	A	A	A	A	A
S1_110571292	C/T	1	110571292	C	C	T	C	C	C	C	T	T	T	T	T	T	C	C	C	C	C	T	N	C	C	C	C	C	C	C	C	C	N	C	C	C	N	C	C	C	C	C	C	C	C	C	C	C	C
S1_110571294	C/G	1	110571294	C	C	C	C	C	C	C	C	C	C	C	C	C	C	C	C	C	C	C	N	C	C	C	C	C	C	C	C	C	N	C	C	C	N	C	C	C	C	C	C	C	C	C	C	C	C
S1_110571321	A/G	1	110571321	A	A	A	A	A	A	A	A	A	A	A	A	A	A	A	A	A	A	A	N	A	A	A	A	A	A	A	A	A	N	A	A	A	N	A	A	A	A	A	A	A	A	A	A	A	A
S1_112512424	C/T	1	112512424	C	C	N	C	C	C	C	C	C	C	C	C	C	C	N	C	C	C	C	C	C	C	C	C	C	N	C	C	C	C	C	C	C	C	C	N	C	C	C	N	C	C	C	C	C	C
S1_112681933	G/A	1	112681933	G	G	G	G	G	G	G	G	G	G	G	G	G	G	G	G	G	G	N	A	G	G	G	G	G	G	G	G	G	G	G	N	G	G	G	G	G	G	G	G	G	G	G	G	G	G
S1_112800250	C/T	1	112800250	C	C	C	C	C	C	C	C	C	C	C	C	C	C	C	C	Y	Y	C	C	C	C	C	N	C	C	C	N	C	N	C	C	C	C	C	C	C	C	Y	Y	C	C	Y	C	C	C
S1_112800281	G/A	1	112800281	G	G	G	G	G	G	G	G	G	G	G	G	G	G	G	G	R	R	G	G	G	G	G	N	G	G	G	N	G	N	G	G	G	G	G	G	G	G	R	R	G	G	R	G	G	G
S1_112802396	G/A	1	112802396	A	A	G	G	N	G	G	G	G	G	G	G	G	G	G	G	G	G	G	G	A	G	N	G	N	R	N	G	R	N	R	R	A	G	G	G	G	G	G	G	G	G	G	G	G	G
S1_113286222	T/C	1	113286222	Y	T	T	T	T	T	T	T	T	T	T	T	T	T	T	T	T	T	T	T	T	T	T	T	T	T	T	T	T	T	T	T	T	T	T	T	T	T	T	T	T	T	Y	T	T	T
S1_113428148	T/A	1	113428148	T	T	T	W	T	W	W	T	T	T	W	T	W	T	N	T	T	T	T	T	T	T	W	N	W	T	T	T	T	T	T	T	T	T	T	T	N	T	T	T	T	T	T	T	T	T
S1_113554314	G/T	1	113554314	G	G	G	G	G	G	G	G	G	G	G	G	G	G	N	G	G	G	G	G	G	G	G	G	G	G	G	N	G	G	G	G	G	G	G	G	G	N	G	G	G	G	G	G	G	G
S1_113554334	T/G	1	113554334	T	T	T	T	T	T	T	T	T	T	T	T	T	T	N	T	T	T	T	T	T	T	T	T	T	T	T	N	T	T	T	T	T	T	T	T	T	N	T	T	T	T	T	T	T	T
S1_113554353	T/C	1	113554353	T	T	T	T	T	T	T	T	T	T	T	T	T	T	N	T	T	T	T	T	T	T	T	T	T	T	T	N	T	T	T	T	T	T	T	T	T	N	T	T	T	T	T	T	T	T
S1_113649597	A/G	1	113649597	A	A	A	A	N	A	A	A	A	A	A	A	A	A	A	A	A	A	A	A	A	A	A	A	A	A	A	N	A	A	A	A	A	A	A	A	A	A	A	A	A	A	A	A	A	A
S1_113649627	A/C	1	113649627	A	A	A	A	N	A	A	A	A	A	A	A	A	A	A	A	A	A	A	A	A	A	A	A	A	A	A	N	A	A	A	A	A	A	A	A	A	A	A	A	A	A	A	A	A	A
S1_113649638	T/C	1	113649638	T	T	T	T	N	T	T	T	T	T	T	T	T	T	T	T	T	T	T	T	T	T	T	T	T	T	T	N	T	T	T	T	T	T	T	T	T	T	T	T	T	T	T	T	T	T
S1_113757033	T/C	1	113757033	T	C	T	T	T	T	T	T	T	T	T	T	T	T	T	T	T	T	T	T	T	T	T	N	T	T	T	T	T	T	T	N	N	T	T	T	C	T	Y	T	T	T	T	T	T	Y
S1_116607971	C/T	1	116607971	C	C	C	C	N	C	C	C	C	C	Y	C	C	Y	C	C	C	C	C	C	C	C	C	N	C	C	C	C	C	C	C	C	C	C	C	C	C	C	C	C	C	N	Y	C	N	C
S1_118608382	C/T	1	118608382	Y	C	C	Y	Y	C	C	C	C	C	C	C	C	N	C	Y	Y	C	C	C	N	C	C	N	C	C	C	C	C	C	Y	C	C	N	C	C	C	C	N	Y	C	C	C	C	C	Y
S1_118608385	C/T	1	118608385	C	C	C	C	C	C	C	C	C	C	C	C	Y	N	Y	Y	C	C	C	Y	N	C	Y	N	C	Y	C	Y	C	C	C	Y	C	N	C	Y	C	Y	N	C	C	C	Y	C	C	C
S1_118608395	C/G	1	118608395	C	S	S	C	S	C	C	C	C	C	C	S	C	N	C	C	C	C	C	C	N	S	C	N	C	C	C	C	S	S	C	C	C	N	C	S	C	S	N	C	S	C	S	C	S	S
S1_118608398	C/T	1	118608398	C	Y	Y	C	Y	C	C	C	C	C	C	Y	C	N	C	C	C	C	C	C	N	Y	C	N	C	C	C	C	Y	Y	C	C	C	N	C	Y	C	Y	N	C	Y	C	Y	C	Y	Y
S1_118608402	T/C	1	118608402	T	Y	Y	T	Y	T	T	T	T	T	T	Y	T	N	T	T	T	T	T	T	N	Y	T	N	T	T	T	T	Y	Y	T	T	T	N	T	Y	T	Y	N	T	Y	T	Y	T	Y	Y
S1_118608403	C/A	1	118608403	C	C	C	C	C	C	C	C	C	C	C	C	M	N	M	M	C	C	C	M	N	C	M	N	C	M	C	M	C	C	C	M	C	N	C	M	C	M	N	C	C	C	M	C	C	C
S1_118608421	G/A	1	118608421	G	R	G	G	G	R	R	G	G	G	R	R	R	N	G	G	G	G	G	G	N	G	G	N	G	G	G	G	G	G	R	G	A	N	R	G	G	G	N	G	G	G	G	G	G	G
S1_118608422	C/T	1	118608422	C	Y	Y	C	Y	C	C	C	C	C	C	Y	C	N	C	C	C	C	C	C	N	Y	C	N	C	C	C	C	Y	Y	C	C	C	N	C	Y	C	Y	N	C	Y	C	Y	C	Y	Y
S1_118664450	A/G	1	118664450	A	A	A	A	A	A	A	A	A	A	A	A	A	A	A	A	A	A	A	A	A	A	A	A	R	A	A	A	A	A	A	A	A	A	A	A	A	A	A	A	A	A	A	A	A	A
S1_118664472	G/C	1	118664472	G	G	G	G	G	G	G	G	G	G	G	G	G	G	G	G	G	G	G	G	G	G	G	G	S	G	G	G	G	G	G	G	G	G	G	G	G	G	G	G	G	G	G	G	G	G
S1_118735572	G/A	1	118735572	R	G	N	G	N	G	N	G	G	G	G	G	G	G	G	G	G	G	G	G	G	G	N	G	G	G	N	G	R	N	G	G	G	G	G	G	G	R	R	G	G	G	R	G	N	G
S1_119147733	C/T	1	119147733	C	C	C	C	N	C	C	C	C	C	C	Y	Y	Y	C	C	C	C	C	C	C	C	C	C	Y	C	C	C	Y	N	C	C	C	C	C	C	C	N	Y	T	C	C	C	Y	C	C
S1_119147734	G/A	1	119147734	G	G	G	G	N	G	G	G	G	G	G	R	R	R	G	G	G	G	G	G	G	G	G	G	R	G	G	G	R	N	G	G	G	G	G	G	G	N	R	A	G	G	G	R	G	G
S1_119147735	G/A	1	119147735	G	G	G	G	N	G	R	G	G	G	G	G	G	G	G	G	G	G	G	G	G	G	G	G	G	G	R	G	G	N	G	G	G	G	G	G	G	N	G	G	G	G	R	G	R	G
S1_119147752	C/T	1	119147752	C	C	C	Y	N	C	C	C	C	C	C	C	C	C	C	C	C	C	C	C	C	C	C	C	C	T	C	C	Y	N	C	C	C	T	C	T	C	N	C	C	C	C	C	C	C	C
S1_119147756	C/T	1	119147756	C	C	C	C	N	C	Y	C	C	C	C	C	C	C	C	C	C	C	C	C	C	C	C	C	C	C	Y	C	C	N	C	C	C	C	C	C	C	N	C	C	C	C	Y	C	Y	C
S1_119147767	G/A	1	119147767	G	G	G	G	N	G	G	R	G	G	G	G	R	G	G	G	G	G	G	G	G	G	G	G	G	G	G	G	G	N	G	G	G	G	G	G	G	N	G	G	G	G	G	G	G	G
S1_119528726	G/A	1	119528726	N	N	G	G	G	G	G	G	G	N	G	G	G	G	G	G	G	G	G	G	G	G	G	G	G	G	G	G	N	G	G	G	G	G	G	G	G	N	G	G	G	G	G	G	G	G
S1_120191746	G/A	1	120191746	G	G	A	G	G	G	G	A	A	A	A	A	A	A	A	G	G	G	G	G	G	G	G	G	G	G	G	G	G	G	G	G	G	G	G	G	G	G	G	G	G	G	G	G	G	G
S1_120194705	C/T	1	120194705	C	C	C	C	C	C	C	C	C	C	C	C	C	C	C	C	C	C	C	C	C	C	C	C	C	C	C	C	C	C	C	C	C	C	C	C	C	C	C	C	C	C	C	C	C	C
S1_120958678	G/A	1	120958678	A	A	G	G	G	G	G	A	A	A	A	A	A	G	G	G	G	G	A	A	G	G	G	G	G	G	G	G	R	A	A	A	A	A	A	A	G	G	G	G	G	G	G	G	G	G
S1_121884412	C/G	1	121884412	C	C	C	C	C	C	C	C	C	C	C	C	C	C	C	C	C	S	C	C	C	N	C	C	C	C	C	C	C	G	C	C	C	C	C	C	C	C	C	C	C	C	C	C	C	C
S1_121884432	T/A	1	121884432	T	T	T	T	T	T	T	T	T	T	T	T	T	A	A	A	W	T	T	T	T	N	T	T	T	T	T	T	T	T	T	T	T	T	T	T	T	T	A	T	T	W	W	T	W	T
S1_122176926	C/T	1	122176926	C	C	Y	T	T	Y	C	T	C	T	C	C	C	T	C	T	T	C	T	T	Y	C	C	C	C	C	Y	C	C	T	C	C	C	C	C	C	C	C	C	C	C	C	N	C	C	C
S1_122292600	G/A	1	122292600	A	A	G	G	N	G	G	G	G	G	G	G	G	N	G	G	G	N	G	G	G	G	G	N	G	G	R	G	A	N	A	A	A	N	A	A	A	N	A	G	R	G	A	A	G	G
S1_122292611	C/T	1	122292611	C	C	C	C	N	C	C	C	C	C	C	C	C	N	C	C	C	N	C	C	C	C	C	N	C	C	C	C	C	N	C	C	C	N	C	C	C	N	C	C	C	C	C	C	C	C
S1_122586110	C/T	1	122586110	T	C	C	C	C	C	C	C	C	C	C	Y	Y	Y	C	Y	C	Y	C	C	C	C	C	C	C	C	Y	Y	C	C	C	C	C	C	C	Y	C	C	C	C	C	C	C	C	C	C
S1_122586117	C/T	1	122586117	C	C	T	C	C	C	C	Y	C	C	C	C	C	C	C	C	Y	C	C	C	C	Y	C	C	C	C	C	C	C	C	C	C	C	Y	Y	C	C	C	C	C	C	C	C	C	C	C
S1_122586118	G/A	1	122586118	G	G	G	G	R	G	G	G	G	R	G	G	G	R	G	G	G	G	G	G	G	R	G	G	G	G	R	G	G	G	G	G	G	G	G	R	G	G	R	R	G	G	G	G	G	G
S1_122586126	C/A	1	122586126	C	C	C	C	C	C	C	C	C	C	C	C	C	C	C	C	C	C	C	C	C	C	C	C	C	C	C	C	C	C	C	C	M	C	C	C	C	A	C	C	C	C	M	C	C	C
S1_122586127	G/A	1	122586127	G	G	G	G	G	G	R	G	G	R	G	R	G	G	G	G	G	R	G	R	G	G	G	G	R	G	G	G	R	G	G	G	G	G	G	G	R	G	G	G	G	G	G	G	R	G
S1_122586135	A/G	1	122586135	A	R	A	A	A	A	A	A	A	A	A	A	R	A	G	A	A	A	A	A	A	R	A	A	A	A	A	A	A	R	A	A	A	A	R	A	A	A	R	A	A	A	A	A	A	A
S1_122586139	A/G	1	122586139	A	A	A	A	R	A	R	A	A	A	A	A	R	A	A	A	A	A	A	A	A	A	A	A	R	A	R	A	R	R	A	A	A	R	A	A	A	A	A	A	A	R	A	A	A	R
S1_122586159	C/T	1	122586159	C	C	C	C	C	C	C	Y	C	C	Y	C	C	C	C	C	C	C	C	C	Y	C	C	C	C	C	C	C	C	C	C	C	C	C	C	C	C	C	C	C	Y	C	Y	C	C	C
S1_122973102	T/C	1	122973102	T	T	C	T	T	T	T	T	T	T	T	T	T	T	T	T	T	T	T	T	C	C	C	T	C	Y	C	C	C	N	Y	C	C	C	T	T	T	T	T	T	T	T	T	T	T	T
S1_122973150	T/C	1	122973150	N	T	C	C	C	C	C	N	T	Y	N	T	T	T	N	T	T	N	T	T	C	C	C	N	C	N	C	C	C	T	Y	N	N	C	T	T	N	T	T	T	T	T	T	T	T	T
S1_122973151	A/G	1	122973151	N	A	G	A	A	A	A	N	A	A	N	A	A	A	N	A	A	N	A	A	G	G	G	N	G	N	G	G	G	A	R	N	N	G	A	A	N	A	A	A	A	A	A	A	A	A
S1_122973174	A/G	1	122973174	N	A	G	G	G	G	G	N	G	G	N	G	G	G	N	A	A	N	A	A	G	G	G	N	G	N	G	G	G	A	R	N	N	G	A	A	N	A	A	A	A	A	A	A	A	A
S1_124621603	G/A	1	124621603	G	R	G	G	G	G	G	G	R	R	G	G	G	G	R	R	G	G	G	G	N	G	G	R	G	G	G	G	R	G	G	G	R	A	G	G	N	R	G	R	G	G	G	G	G	G
S1_124621612	A/G	1	124621612	A	R	A	A	A	A	A	A	R	R	A	A	A	A	R	R	A	A	A	A	N	A	A	R	A	A	A	A	R	A	A	A	R	G	A	A	N	R	A	R	A	A	A	A	A	A
S1_124966812	C/A	1	124966812	C	C	A	C	N	C	C	A	A	A	A	A	A	A	A	C	C	C	C	M	C	C	C	C	C	C	C	C	A	C	A	A	M	M	C	C	C	C	C	C	C	C	C	C	C	C
S1_125059451	C/T	1	125059451	C	C	C	C	C	C	C	Y	C	N	C	C	C	C	C	C	Y	C	Y	C	C	C	C	C	C	C	N	C	C	C	C	N	N	N	Y	C	C	N	N	C	Y	Y	N	C	C	C
S1_125059458	C/A	1	125059458	C	C	C	C	C	C	C	M	C	N	C	C	C	C	C	C	M	C	M	C	C	C	C	C	C	C	N	C	C	C	C	N	N	N	M	C	C	N	N	C	M	M	N	C	C	C
S1_125059470	G/A	1	125059470	G	G	G	G	G	G	G	R	G	N	G	G	G	G	G	G	R	G	R	G	G	G	G	G	G	G	N	G	G	G	G	N	N	N	R	G	G	N	N	G	R	R	N	G	G	G
S1_125059480	C/T	1	125059480	C	C	Y	C	C	C	T	Y	C	N	C	C	C	C	C	T	Y	T	C	Y	C	C	Y	Y	C	C	N	C	C	C	C	N	N	N	C	C	C	N	N	C	Y	C	N	C	T	C
S1_125139559	A/G	1	125139559	G	G	A	A	A	A	A	A	A	A	A	A	A	A	A	A	A	G	A	A	A	A	A	A	A	A	R	A	N	G	N	G	G	G	G	G	G	A	G	A	R	A	G	G	A	A
S1_126784221	G/A	1	126784221	G	G	R	R	R	G	N	G	G	G	G	G	G	G	R	G	R	N	G	N	R	G	G	G	N	G	N	G	G	G	N	G	A	R	G	G	R	N	G	G	A	R	G	G	G	G
S1_127662278	G/T	1	127662278	G	N	G	G	G	G	G	G	G	G	G	G	G	G	G	G	G	G	G	G	K	G	G	G	G	G	G	G	G	N	G	K	K	G	G	G	G	N	G	G	G	G	G	G	G	G
S1_128309734	G/T	1	128309734	N	N	G	G	G	G	G	G	G	G	G	T	G	G	G	G	N	N	G	G	G	N	G	G	N	T	G	T	T	N	T	N	T	T	T	T	G	G	G	G	G	G	G	G	G	G
S1_128385559	C/T	1	128385559	C	C	C	C	C	C	C	C	C	C	C	Y	C	C	C	C	C	Y	C	C	C	Y	C	C	C	Y	C	C	C	Y	C	C	Y	C	C	C	C	C	C	C	C	C	C	C	C	C
S1_128385561	C/T	1	128385561	C	C	C	C	C	C	C	C	C	C	C	Y	C	C	C	C	C	Y	C	C	C	Y	C	C	C	Y	C	C	C	Y	C	C	Y	C	C	C	C	C	C	C	C	C	C	C	C	C
S1_128385564	G/C	1	128385564	G	G	G	S	G	G	G	G	G	G	G	G	G	G	G	G	S	G	G	G	S	G	S	G	G	G	G	S	G	G	S	G	G	G	G	G	G	G	G	G	G	G	G	S	S	S
S1_128385568	C/T	1	128385568	C	C	C	Y	C	C	C	C	C	C	C	C	C	C	C	C	Y	C	C	C	Y	C	Y	C	C	C	C	Y	C	C	Y	C	C	C	C	C	C	C	C	C	C	C	C	Y	Y	Y
S1_128868070	A/G	1	128868070	A	N	A	A	A	R	A	A	A	A	A	A	A	A	A	A	A	A	N	A	A	N	R	R	A	A	A	R	A	N	A	A	N	A	A	A	A	A	R	A	A	A	A	A	R	A
S1_128868071	C/T	1	128868071	C	N	C	C	C	Y	C	C	C	C	C	C	C	C	C	C	C	C	N	C	C	N	Y	Y	C	C	C	Y	C	N	C	C	N	C	C	C	C	C	Y	C	C	C	C	C	Y	C
S1_128868118	G/A	1	128868118	R	N	G	G	G	G	G	R	G	G	R	G	G	G	G	G	G	G	N	G	G	N	G	G	G	G	G	G	G	N	G	G	N	G	R	G	G	G	R	G	G	G	G	G	G	G
S1_129014975	C/G	1	129014975	C	C	C	C	C	C	C	C	G	C	C	C	C	C	C	C	C	C	C	C	S	C	N	C	C	C	S	C	C	C	N	C	G	C	C	C	C	S	C	C	C	C	C	C	C	C
S1_129014982	G/A	1	129014982	G	G	G	G	G	G	G	G	A	G	G	G	G	G	G	G	G	G	G	G	R	G	N	G	G	G	R	G	G	G	N	G	A	G	G	G	G	R	G	G	G	G	G	G	G	G
S1_129180879	G/A	1	129180879	G	G	G	G	G	G	G	A	A	A	A	R	A	G	G	G	G	G	G	G	G	G	G	G	G	G	R	G	G	G	R	G	G	G	G	G	R	N	G	G	G	G	G	G	G	G
S1_129417463	C/T	1	129417463	N	C	C	C	C	C	Y	C	C	C	C	C	C	Y	C	Y	Y	C	C	Y	C	C	C	Y	Y	C	Y	C	Y	C	Y	C	C	Y	Y	C	Y	C	C	C	C	C	C	Y	C	C
S1_129417470	C/T	1	129417470	N	Y	C	C	C	Y	C	C	C	C	Y	C	Y	C	C	C	C	C	C	Y	C	C	C	C	Y	C	C	C	C	C	C	Y	C	C	C	C	C	C	Y	Y	C	C	C	C	C	C
S1_129417480	G/C	1	129417480	N	G	G	G	G	G	S	G	G	G	G	G	G	S	G	S	S	G	G	S	G	G	G	S	S	G	S	G	S	G	S	G	G	S	S	G	S	G	G	G	G	G	G	S	G	G
S1_129417504	G/A	1	129417504	N	R	G	G	G	R	G	G	G	G	R	G	R	G	G	G	G	G	G	R	G	G	G	G	R	G	G	G	G	G	G	R	G	G	G	G	G	G	R	R	G	G	G	G	G	G
S1_129847126	G/T	1	129847126	G	G	G	G	G	K	T	G	G	G	G	G	G	G	K	N	G	G	N	G	G	G	G	K	G	G	G	G	G	G	G	G	T	G	G	G	G	G	K	G	G	K	N	G	T	K
S1_129847136	C/T	1	129847136	C	C	C	C	C	C	C	C	C	C	C	C	C	C	Y	N	C	C	N	C	C	Y	C	C	C	C	C	C	C	C	C	C	C	C	Y	C	C	C	C	C	C	Y	N	C	C	C
S1_129847145	C/A	1	129847145	C	C	C	C	C	M	A	C	C	C	C	C	C	C	M	N	C	C	N	C	C	C	C	M	C	C	C	C	C	C	C	C	A	C	C	C	C	C	M	C	C	M	N	C	A	M
S1_129847160	A/G	1	129847160	A	A	A	A	A	A	A	A	A	R	A	A	A	A	A	N	A	A	N	A	A	A	A	A	A	A	A	A	A	A	A	A	A	R	R	A	A	A	A	A	A	A	N	A	A	A
S1_129847162	C/A	1	129847162	C	C	C	C	C	C	C	C	C	M	C	C	C	C	C	N	C	C	N	C	C	C	C	C	C	C	C	C	C	C	C	C	C	M	M	C	C	C	C	C	C	C	N	C	C	C
S1_129847170	T/C	1	129847170	T	T	T	T	T	T	T	T	T	T	T	T	T	T	Y	N	T	T	N	T	T	Y	T	T	T	T	T	T	T	T	T	T	T	T	Y	T	T	T	T	T	T	Y	N	T	T	T
S1_129847171	C/T	1	129847171	C	C	C	C	C	Y	T	C	C	C	C	C	C	C	Y	N	C	C	N	C	C	C	C	Y	C	C	C	C	C	C	C	C	T	C	C	C	C	C	Y	C	C	Y	N	C	T	Y
S1_130647058	C/T	1	130647058	C	C	C	C	C	C	C	T	T	T	T	T	T	C	C	C	C	Y	C	C	C	C	C	C	C	C	C	T	C	N	Y	Y	T	T	T	T	Y	C	C	C	C	C	C	C	C	C
S1_131092537	A/G	1	131092537	R	N	N	A	A	A	A	A	A	A	R	N	A	N	A	A	A	N	N	A	A	R	A	R	A	A	A	R	R	N	A	A	A	A	R	N	A	N	A	A	A	A	A	A	A	N
S1_131092544	C/T	1	131092544	Y	N	N	C	C	C	C	C	C	C	Y	N	C	N	C	C	C	N	N	C	C	Y	C	Y	C	C	C	Y	Y	N	C	C	C	C	Y	N	C	N	C	C	C	C	C	C	C	N
S1_131092567	G/C	1	131092567	S	N	N	G	G	G	G	G	G	G	S	N	G	N	G	G	G	N	N	G	G	S	G	S	G	G	G	S	S	N	G	G	G	G	S	N	G	N	G	G	G	G	G	G	G	N
S1_131575012	C/T	1	131575012	C	C	N	C	C	C	C	C	C	C	C	C	C	C	C	C	Y	N	C	C	N	N	C	C	C	C	C	C	Y	C	C	C	C	C	Y	Y	Y	C	C	Y	C	C	C	C	C	C
S1_131575015	G/A	1	131575015	G	G	N	G	G	G	G	G	G	G	G	G	G	G	G	G	R	N	G	G	N	N	G	G	G	G	G	G	R	G	G	G	G	G	R	R	R	G	G	R	G	G	G	G	G	G
S1_133139998	G/A	1	133139998	G	G	G	G	N	G	G	G	G	G	G	G	G	G	G	G	R	G	G	G	G	G	G	G	G	G	G	R	G	G	G	G	R	G	G	G	G	G	G	G	G	G	G	G	G	G
S1_133140011	A/T	1	133140011	A	A	A	A	N	A	A	A	A	A	A	A	A	A	A	A	W	A	A	A	A	A	A	A	A	A	A	W	A	A	A	A	W	A	A	A	A	A	A	A	A	A	A	A	A	A
S1_133610141	G/A	1	133610141	G	G	G	A	A	A	A	G	G	G	G	G	G	A	A	A	A	N	G	G	A	A	A	A	A	R	G	G	G	N	G	G	G	N	G	G	R	A	A	G	G	A	A	G	A	G
S1_133732895	A/G	1	133732895	A	A	A	G	G	G	G	A	A	A	A	A	A	A	A	A	A	A	A	N	R	A	R	R	N	R	R	N	A	G	R	A	A	A	A	A	G	A	A	G	G	A	A	A	A	G
S1_133732910	C/T	1	133732910	C	C	C	T	T	T	T	C	C	C	C	C	C	C	C	C	C	C	C	N	Y	C	Y	Y	N	Y	Y	N	C	T	Y	C	C	C	C	C	T	C	C	T	T	C	C	C	C	T
S1_133732936	A/G	1	133732936	A	A	A	G	G	G	G	A	A	A	A	A	A	A	A	A	A	A	A	N	R	A	R	R	N	R	R	N	A	G	R	A	A	A	A	A	G	A	A	G	G	A	A	A	A	G
S1_134376689	G/T	1	134376689	T	T	N	G	G	G	G	G	G	G	G	T	G	G	G	G	G	G	G	G	G	G	G	G	G	K	G	T	N	N	N	N	N	N	N	G	G	G	G	G	G	G	G	G	G	G
S1_135657264	T/A	1	135657264	A	A	A	T	T	T	T	A	A	W	A	A	A	A	A	T	T	T	T	T	T	T	T	T	T	T	W	T	W	T	A	A	A	A	T	T	T	T	T	T	T	T	N	T	T	T
S1_135839540	C/T	1	135839540	C	C	N	C	C	Y	C	C	C	Y	C	C	Y	N	C	C	N	C	C	C	C	C	C	Y	C	C	C	C	C	Y	C	N	C	C	Y	N	C	C	C	N	C	C	C	C	C	N
S1_135839554	G/A	1	135839554	G	G	N	G	G	R	G	G	G	R	G	G	R	N	G	G	N	G	G	G	G	G	G	R	G	G	G	G	G	R	G	N	G	G	R	N	G	G	G	N	G	G	G	G	G	N
S1_136485158	G/C	1	136485158	G	S	G	G	G	S	G	G	S	G	G	G	G	G	G	G	G	S	G	G	G	S	G	G	G	G	G	G	G	S	G	G	S	S	G	G	G	G	G	G	G	G	G	G	S	S
S1_136500097	C/T	1	136500097	C	C	C	C	C	C	C	C	C	C	C	C	C	C	C	C	C	Y	Y	Y	Y	Y	Y	Y	C	C	C	C	N	C	C	C	C	C	C	C	C	C	C	C	C	C	C	C	C	C
S1_136817272	G/A	1	136817272	G	G	G	G	G	G	G	G	G	G	R	R	R	G	G	G	G	R	G	G	G	G	R	G	G	G	G	G	R	G	R	G	G	R	G	G	G	G	G	G	R	G	G	G	G	R
S1_136817283	C/T	1	136817283	C	C	C	C	C	C	C	C	C	C	Y	Y	Y	C	C	C	C	Y	C	C	C	C	Y	C	C	C	C	C	Y	C	Y	C	C	Y	C	C	C	C	C	C	Y	C	C	C	C	Y
S1_137027130	C/T	1	137027130	C	Y	Y	C	C	C	T	C	C	C	C	C	C	C	C	C	C	C	C	Y	C	C	C	C	C	C	C	C	C	C	C	C	C	C	C	C	C	C	C	C	C	C	C	C	C	C
S1_137027163	G/A	1	137027163	G	G	G	R	G	R	G	R	G	G	G	G	R	G	G	R	G	G	G	G	G	R	G	A	R	G	G	R	R	G	G	G	R	G	R	G	G	R	R	R	G	G	R	G	G	R
S1_137466546	T/C	1	137466546	T	T	T	T	T	T	T	T	T	T	T	T	T	Y	T	T	T	T	C	T	T	C	Y	T	C	C	C	T	T	T	Y	T	T	T	T	T	T	N	C	T	C	T	C	C	T	T
S1_137525503	G/A	1	137525503	G	G	G	G	G	R	G	R	G	G	G	G	R	G	G	G	G	G	G	G	G	G	G	G	G	G	G	G	G	G	G	G	G	G	G	G	G	G	G	G	G	G	G	R	G	G
S1_138170538	G/A	1	138170538	G	G	G	R	G	R	G	R	G	G	G	G	G	G	G	G	G	A	G	G	R	G	G	G	G	G	G	G	G	G	G	G	G	G	G	G	G	G	G	G	G	R	G	G	G	A
S1_138170540	T/C	1	138170540	T	T	T	Y	T	T	T	Y	T	T	T	T	T	T	T	T	T	C	T	T	Y	T	T	T	T	T	T	T	T	T	T	T	T	T	T	T	T	T	T	T	T	Y	T	T	T	C
S1_138170552	T/C	1	138170552	T	T	T	Y	T	T	T	Y	T	T	T	T	T	T	T	T	T	C	T	T	Y	T	T	T	T	T	T	T	T	T	T	T	T	T	T	T	T	T	T	T	T	Y	T	T	T	C
S1_138170563	C/T	1	138170563	C	C	Y	C	C	C	C	C	C	C	C	C	Y	C	C	Y	C	C	C	C	C	T	C	C	C	C	C	C	C	T	Y	C	C	Y	C	C	C	C	C	C	C	C	C	C	C	C
S1_138170566	C/T	1	138170566	C	C	C	Y	C	C	Y	C	C	C	Y	C	C	C	C	C	C	C	C	Y	C	C	C	C	C	C	C	C	C	C	C	C	C	Y	C	C	C	C	C	C	C	C	C	C	Y	C
S1_138170569	C/T	1	138170569	C	C	C	Y	C	C	Y	C	C	C	Y	C	C	C	C	C	C	C	C	Y	C	C	C	C	C	C	C	C	C	C	C	C	C	Y	C	C	C	C	C	C	C	C	C	C	Y	C
S1_138170570	G/A	1	138170570	G	R	G	R	R	G	G	G	G	G	G	G	R	G	G	G	G	G	R	G	G	G	G	R	G	R	G	G	G	G	G	G	G	G	G	R	G	G	G	R	G	G	G	R	G	G
S1_138170577	G/A	1	138170577	G	G	G	G	G	R	G	G	R	G	R	G	G	G	G	G	G	G	G	G	G	G	G	G	R	G	R	G	G	G	G	G	G	G	A	G	G	A	G	G	G	G	G	G	R	G
S1_138217742	G/A	1	138217742	G	G	A	G	N	G	G	G	G	G	G	G	G	G	G	G	G	G	A	A	G	G	G	G	G	N	A	A	A	G	G	N	G	G	G	N	G	G	G	G	G	G	G	G	G	G
S1_138236797	G/A	1	138236797	G	G	G	G	G	G	G	G	G	G	G	G	G	G	G	G	G	G	G	G	G	G	G	G	G	G	G	G	G	G	G	G	G	G	G	G	G	N	G	G	G	G	G	G	G	G
S1_138549206	C/T	1	138549206	C	C	C	C	N	C	Y	Y	C	C	C	C	C	C	C	Y	N	C	N	Y	N	C	C	C	C	C	C	C	C	C	T	C	C	C	C	C	C	C	C	Y	C	Y	C	C	C	N
S1_138549210	A/G	1	138549210	R	A	A	R	N	A	A	R	A	R	A	A	A	A	G	R	N	A	N	A	N	A	A	A	R	A	R	R	A	A	A	A	A	R	R	A	A	A	A	A	A	A	A	A	A	N
S1_139309943	C/A	1	139309943	C	C	C	C	C	C	C	C	C	C	C	C	C	M	C	C	C	C	C	C	C	C	C	C	C	C	C	C	M	C	M	C	M	C	C	M	C	C	C	C	C	C	C	C	C	C
S1_139309949	G/A	1	139309949	G	G	G	G	G	G	G	G	G	G	G	G	G	R	G	G	G	G	G	G	G	G	G	G	G	G	G	G	R	G	R	G	R	G	G	R	G	G	G	G	G	G	G	G	G	G
S1_139309976	C/G	1	139309976	C	C	C	C	C	C	C	C	C	C	C	C	C	S	C	C	C	C	C	C	C	C	C	C	C	C	C	C	S	C	S	C	S	C	C	S	C	C	C	C	C	C	C	C	C	C
S1_140227726	T/C	1	140227726	T	T	T	T	T	T	T	T	T	T	T	T	T	T	Y	T	T	Y	T	Y	Y	T	Y	T	T	Y	T	T	Y	T	T	T	T	T	T	T	T	T	T	T	T	T	T	T	T	T
S1_140227733	C/T	1	140227733	C	C	C	C	C	C	C	C	C	C	C	C	C	C	Y	C	C	Y	C	Y	Y	C	Y	C	C	Y	C	C	Y	C	C	C	C	C	C	C	C	C	C	C	C	C	C	C	C	C
S1_140361905	G/A	1	140361905	G	G	G	G	N	G	G	G	G	G	G	G	G	G	G	G	G	N	G	G	G	G	G	G	G	G	G	G	G	G	G	G	G	G	G	G	G	G	G	G	N	G	G	G	G	G
S1_140361917	G/T	1	140361917	G	G	G	G	N	G	G	G	G	G	G	G	G	G	G	G	G	N	G	G	G	G	G	G	G	G	G	G	G	G	G	G	G	G	G	G	G	G	G	G	N	G	G	G	G	G
S1_140361934	C/T	1	140361934	C	C	C	C	N	C	C	C	C	C	C	C	C	C	C	C	C	N	C	C	C	C	C	C	C	C	C	C	C	C	C	C	C	C	C	C	C	C	C	C	N	C	C	C	C	C
S1_140415478	C/T	1	140415478	C	C	C	C	C	C	C	C	C	C	C	C	C	C	C	C	C	C	C	C	C	C	C	C	C	C	C	C	C	N	C	N	C	C	C	C	C	C	C	C	C	C	C	C	C	C
S1_140674067	G/A	1	140674067	G	G	G	G	R	G	G	G	G	G	G	G	G	G	G	R	G	G	G	G	G	G	G	G	G	G	G	G	R	R	G	G	R	R	G	G	G	G	G	G	G	G	G	G	G	G
S1_140674101	C/T	1	140674101	C	C	C	C	Y	C	C	C	C	C	C	C	C	C	C	Y	C	C	C	C	C	C	C	C	C	C	C	C	Y	Y	C	C	Y	Y	C	C	C	C	C	C	C	C	C	C	C	C
S1_140674125	G/A	1	140674125	G	G	R	G	G	G	R	G	G	G	G	G	G	R	G	G	G	R	R	G	G	G	G	G	R	G	G	G	G	R	G	G	G	G	G	G	G	G	G	G	G	G	G	G	R	G
S1_140674149	G/A	1	140674149	G	G	R	G	G	G	R	G	G	G	G	G	G	R	G	G	G	R	R	G	G	G	G	G	R	G	G	G	G	R	G	G	G	G	G	G	G	G	G	G	G	G	G	G	R	G
S1_140901150	C/A	1	140901150	N	C	C	C	C	C	C	M	C	C	C	C	C	C	C	C	C	C	C	C	C	C	C	C	C	N	C	M	M	C	C	C	C	C	M	C	C	C	C	M	C	C	N	C	C	C
S1_140901170	G/A	1	140901170	N	G	G	G	G	G	G	R	G	G	G	G	G	G	G	G	G	G	G	G	G	G	G	G	G	N	G	R	R	G	G	G	G	G	R	G	G	G	G	R	G	G	N	G	G	G
S1_141708018	G/C	1	141708018	G	G	G	G	G	G	G	G	G	G	G	G	G	G	G	G	G	G	G	G	C	S	C	N	C	S	S	G	G	G	G	G	N	G	G	G	G	G	G	G	G	G	G	G	G	G
S1_142817394	C/A	1	142817394	M	C	C	M	N	C	C	C	C	N	C	C	C	C	C	C	C	C	C	C	C	C	C	C	C	C	C	C	C	N	C	C	N	A	C	M	C	C	C	C	C	M	C	C	C	N
S1_142817397	G/T	1	142817397	G	G	G	G	N	G	G	G	G	N	K	K	G	G	G	G	K	G	G	K	G	G	K	G	G	G	K	G	G	N	G	G	N	G	G	G	G	G	K	G	G	G	G	G	G	N
S1_142817414	C/T	1	142817414	C	Y	C	C	N	C	C	C	C	N	C	C	C	C	C	C	C	C	C	C	C	C	C	C	C	C	C	Y	C	N	C	C	N	C	Y	Y	C	C	C	C	C	C	C	C	C	N
S1_142817418	T/G	1	142817418	T	T	G	T	N	T	T	T	T	N	T	T	T	T	G	T	T	T	K	K	T	T	T	T	T	T	T	T	T	N	T	T	N	T	K	T	T	T	T	T	T	K	T	T	T	N
S1_142817420	G/A	1	142817420	R	G	G	G	N	G	G	G	G	N	G	G	G	A	G	A	R	R	G	G	G	G	G	R	R	G	G	G	G	N	G	G	N	G	R	G	G	G	G	G	G	G	G	G	G	N
S1_142817423	A/G	1	142817423	A	R	A	A	N	A	A	A	A	N	A	A	A	A	A	A	A	A	A	A	A	A	A	A	A	A	A	R	A	N	A	A	N	A	R	R	A	A	A	A	A	A	A	A	A	N
S1_142817426	A/G	1	142817426	A	A	A	A	N	R	A	A	A	N	A	A	A	A	A	A	R	A	A	A	A	A	R	A	A	A	A	A	A	N	A	A	N	A	A	A	A	A	A	A	A	A	A	A	A	N
S1_142817427	C/T	1	142817427	C	C	C	C	N	C	C	C	C	N	Y	Y	C	C	C	C	Y	C	C	Y	C	C	Y	C	C	C	Y	C	C	N	C	C	N	C	C	C	C	C	Y	C	C	C	C	C	C	N
S1_142817432	C/A	1	142817432	C	C	C	C	N	C	C	C	C	N	M	M	C	C	C	C	M	C	C	M	C	C	M	C	C	C	M	C	C	N	C	C	N	C	C	C	C	C	M	C	C	C	C	C	C	N
S1_142817439	C/A	1	142817439	M	C	C	C	N	C	C	C	C	N	C	C	C	A	C	A	M	M	C	C	C	C	C	M	M	C	C	C	C	N	C	C	N	C	M	C	C	C	C	C	C	C	C	C	C	N
S1_143287369	G/C	1	143287369	G	G	G	G	G	G	G	G	G	G	G	G	G	G	G	G	G	N	G	G	G	G	G	G	G	G	G	G	G	G	G	G	G	G	G	G	G	G	G	G	G	G	G	G	G	G
S1_143312822	C/A	1	143312822	A	A	C	C	C	C	C	A	A	A	A	A	A	A	C	C	C	A	A	M	C	C	C	C	C	C	C	C	M	C	A	A	A	A	N	A	C	C	C	C	C	C	C	C	C	C
S1_143340993	A/T	1	143340993	T	A	A	A	A	A	A	A	N	A	A	A	A	A	N	A	A	A	A	A	A	A	A	A	A	A	A	A	W	N	N	A	N	N	A	A	A	N	A	A	A	A	A	A	N	A
S1_143350710	G/A	1	143350710	N	G	G	G	N	G	G	G	G	G	G	G	G	G	N	G	G	G	G	G	G	G	G	G	G	G	G	G	G	N	G	G	G	G	G	G	N	G	G	G	N	N	G	G	G	G
S1_143350736	A/G	1	143350736	N	A	A	A	N	A	A	A	A	A	A	A	A	A	N	A	A	A	A	A	A	A	A	A	A	A	A	A	A	N	A	A	A	A	A	A	N	A	A	A	N	N	A	A	A	A
S1_143350750	G/C	1	143350750	N	G	G	G	N	G	G	G	G	G	G	G	G	G	N	G	G	G	G	G	G	G	G	G	G	G	G	G	G	N	G	G	G	G	G	G	N	G	G	G	N	N	G	G	G	G
S1_144023793	G/A	1	144023793	G	G	G	G	G	G	G	R	G	G	G	G	G	G	G	R	G	G	G	G	G	G	G	G	G	G	G	G	R	R	G	R	G	G	R	G	R	G	G	G	G	G	G	R	G	G
S1_144023795	C/G	1	144023795	S	C	C	C	C	C	C	C	S	S	C	C	C	S	C	S	S	C	C	C	C	C	C	C	S	C	S	C	C	S	C	C	C	C	C	C	C	C	C	C	C	C	C	S	C	C
S1_144023803	G/A	1	144023803	R	G	G	R	G	G	G	G	R	G	G	G	G	G	G	G	G	R	R	G	G	G	G	G	G	G	G	G	G	G	R	G	R	G	G	R	G	R	G	G	G	G	R	G	G	G
S1_144023815	G/A	1	144023815	G	G	G	G	G	R	G	G	G	G	G	R	G	G	G	G	G	R	R	G	G	G	G	G	G	G	G	G	G	G	G	G	G	R	R	G	G	G	G	G	G	G	G	G	G	G
S1_144023823	G/A	1	144023823	G	G	G	G	G	R	G	G	G	G	G	R	G	G	G	G	G	R	R	G	G	G	G	G	G	G	G	G	G	G	G	G	G	R	R	G	G	G	G	G	G	G	G	G	G	G
S1_144023824	T/C	1	144023824	T	Y	T	T	T	T	T	T	T	Y	T	T	Y	T	T	T	T	T	T	T	T	T	Y	T	T	Y	T	T	T	T	T	T	T	T	T	T	T	T	T	T	T	T	T	T	T	T
S1_144243582	A/C	1	144243582	A	A	M	A	A	A	A	A	A	A	A	A	A	A	A	A	A	A	A	A	A	A	A	A	A	A	A	A	A	M	A	A	N	A	A	A	M	A	M	A	A	M	A	A	A	A
S1_144376303	C/T	1	144376303	C	C	T	C	C	C	C	C	C	C	C	C	C	C	C	C	C	C	T	T	C	C	C	C	C	C	Y	T	Y	C	C	C	C	C	C	C	C	C	C	C	C	C	C	C	C	C
S1_144517834	T/C	1	144517834	T	T	T	T	T	Y	Y	T	T	T	T	T	T	T	T	T	T	T	Y	Y	T	T	T	T	T	T	T	T	T	T	T	T	T	T	T	T	T	T	T	T	T	T	T	T	N	T
S1_144999044	T/A	1	144999044	T	T	T	T	N	T	T	W	W	W	W	W	W	W	W	W	W	T	T	T	T	T	T	T	T	T	T	T	T	T	T	T	T	W	W	T	T	W	T	T	T	W	T	W	T	T
S1_144999071	G/C	1	144999071	G	G	G	G	N	G	G	S	S	S	S	S	S	S	S	S	S	G	G	G	G	G	G	G	G	G	G	G	G	G	G	G	G	S	S	G	G	S	G	G	G	S	G	S	G	G
S1_144999072	C/T	1	144999072	C	C	C	C	N	C	C	Y	Y	Y	Y	Y	Y	Y	Y	Y	Y	C	C	C	C	C	C	C	C	C	C	C	C	C	C	C	C	Y	Y	C	C	Y	C	C	C	Y	C	Y	C	C
S1_146158941	T/C	1	146158941	T	T	T	T	T	T	T	T	T	T	T	T	T	T	T	T	T	T	T	T	T	N	T	T	T	T	Y	T	Y	T	T	C	T	C	T	T	T	T	T	T	T	T	T	T	T	N
S1_146863216	C/T	1	146863216	C	C	N	C	Y	C	C	C	C	C	Y	Y	C	C	C	C	C	C	C	C	Y	Y	C	Y	C	C	C	N	C	C	C	C	N	C	C	C	C	C	N	C	C	C	C	C	C	C
S1_146996246	A/C	1	146996246	A	A	A	A	A	A	A	A	M	A	A	M	A	A	A	M	M	A	A	M	M	A	A	A	A	A	M	A	A	A	A	A	A	M	A	A	A	A	A	M	M	M	A	A	A	A
S1_146996253	A/G	1	146996253	A	A	A	A	A	A	A	A	R	A	A	R	A	A	A	R	R	A	A	R	R	A	A	A	A	A	R	A	A	A	A	A	A	R	A	A	A	A	A	R	R	R	A	A	A	A
S1_146996263	C/T	1	146996263	C	C	C	C	C	Y	C	C	C	C	C	Y	C	C	Y	C	C	C	C	C	C	C	C	C	C	C	C	Y	C	C	C	C	C	C	C	C	C	Y	C	Y	C	C	C	Y	C	C
S1_146996270	C/T	1	146996270	C	C	C	C	C	C	C	C	Y	C	C	Y	C	C	C	Y	Y	C	C	Y	Y	C	C	C	C	C	Y	C	C	C	C	C	C	Y	C	C	C	C	C	Y	Y	Y	C	C	C	C
S1_147666869	G/C	1	147666869	G	G	G	N	N	N	N	G	G	G	G	G	G	G	G	G	G	G	G	C	G	G	G	G	N	G	G	C	G	G	G	G	G	G	G	G	N	G	G	N	N	G	G	G	G	G
S1_147873054	C/T	1	147873054	C	C	Y	C	C	C	C	C	C	C	C	C	C	C	C	C	C	C	C	C	Y	C	C	C	C	C	C	C	C	C	C	C	C	C	C	Y	Y	Y	Y	C	C	Y	Y	Y	C	Y
S1_148461324	A/C	1	148461324	A	A	A	C	N	C	C	A	A	A	A	A	A	A	A	A	A	A	A	C	A	N	A	N	N	A	A	A	A	N	M	A	A	A	A	A	C	A	A	C	C	A	A	A	A	M
S1_148901651	G/A	1	148901651	G	G	G	G	G	G	G	A	A	A	A	A	A	R	G	G	G	G	G	G	G	G	G	G	G	G	R	G	R	G	R	A	A	A	G	G	G	G	G	G	G	G	G	G	G	G
S1_148901690	G/C	1	148901690	C	C	G	G	G	G	G	C	C	C	C	C	C	S	G	G	G	G	G	G	G	G	G	G	G	G	S	G	S	G	C	C	C	C	G	G	G	G	G	G	G	G	G	G	G	G
S1_149082466	G/A	1	149082466	G	N	G	N	N	G	N	G	G	G	G	N	G	G	G	G	G	G	G	G	N	G	G	G	N	G	N	G	G	G	G	N	N	G	G	G	G	N	G	G	G	G	G	G	G	G
S1_149704147	C/A	1	149704147	C	N	C	C	C	C	C	C	C	C	C	C	N	C	C	C	C	C	C	C	C	C	A	N	A	C	N	C	N	N	C	N	C	C	C	C	N	N	C	C	C	N	N	N	C	C
S1_149704165	C/T	1	149704165	C	N	C	C	C	C	C	C	C	C	C	C	N	C	C	C	C	C	C	C	C	C	T	N	T	C	N	C	N	N	C	N	C	C	C	C	N	N	C	C	C	N	N	N	C	C
S1_149880506	G/A	1	149880506	G	G	G	G	G	G	G	G	G	G	G	G	G	G	G	G	G	G	G	G	G	G	G	R	G	G	G	G	R	G	R	G	N	G	G	G	G	G	G	R	G	G	G	G	G	G
S1_149993029	T/C	1	149993029	T	T	C	T	T	T	T	T	T	T	T	T	T	T	T	T	T	T	C	C	T	T	T	T	T	Y	T	C	T	T	T	T	T	N	T	T	T	T	T	T	T	T	T	T	N	T
S1_149993040	T/C	1	149993040	T	T	C	T	T	T	T	T	T	T	T	T	T	T	T	T	T	T	C	C	T	T	T	T	T	Y	T	C	T	T	T	T	T	N	T	T	T	T	T	T	T	T	T	T	N	T
S1_150597859	C/T	1	150597859	C	C	C	C	C	C	C	C	C	C	Y	C	C	C	C	C	C	C	C	C	C	C	C	C	Y	C	C	C	C	Y	C	C	C	C	C	C	Y	C	C	C	C	C	C	C	C	C
S1_150597862	C/T	1	150597862	C	C	C	C	C	C	C	C	C	C	Y	C	C	C	C	C	C	C	C	C	C	C	C	C	Y	C	C	C	C	Y	C	C	C	C	C	C	Y	C	C	C	C	C	C	C	C	C
S1_150669699	C/T	1	150669699	C	C	Y	Y	C	Y	C	C	C	C	C	C	C	C	N	C	C	N	Y	C	C	Y	C	C	C	C	C	C	C	C	Y	N	C	C	C	C	C	N	C	C	Y	C	Y	Y	N	C
S1_150669702	T/C	1	150669702	T	Y	T	T	T	Y	T	T	T	T	T	Y	T	T	N	Y	Y	N	Y	Y	T	T	Y	T	T	T	T	T	T	Y	T	N	T	T	Y	T	T	N	T	T	T	Y	T	T	N	T
S1_150931453	C/T	1	150931453	C	C	N	Y	C	C	Y	C	Y	Y	Y	C	Y	C	C	Y	N	N	C	C	C	C	C	C	C	C	C	C	C	N	T	C	N	C	C	N	C	C	C	N	C	C	N	C	C	C
S1_150931480	G/A	1	150931480	R	G	N	R	G	G	G	R	G	G	G	R	G	G	R	R	N	N	G	R	G	G	G	G	G	R	R	G	R	N	G	R	N	G	G	N	R	G	G	N	R	G	N	G	G	A
S1_151047254	T/G	1	151047254	T	T	T	T	T	T	T	T	T	K	T	T	T	T	T	T	T	T	T	K	K	T	T	T	K	T	T	T	K	T	T	T	T	K	T	T	T	T	T	T	T	T	T	T	T	T
S1_151047285	C/G	1	151047285	C	C	C	C	C	S	S	C	C	C	C	C	C	C	C	C	S	C	C	C	C	C	C	C	C	C	S	S	C	G	S	C	C	C	C	C	C	C	S	C	S	C	C	C	C	C
S1_151168874	C/G	1	151168874	C	C	C	C	C	C	C	S	C	C	C	C	G	C	C	C	C	C	C	S	C	C	S	S	C	N	S	C	C	C	C	S	C	C	C	C	N	N	N	C	C	C	C	S	C	C
S1_151421387	A/C	1	151421387	A	A	M	A	N	A	A	A	A	A	A	A	A	A	A	A	A	N	N	A	M	M	M	M	C	A	M	A	A	A	N	A	A	A	A	M	A	A	A	A	A	A	A	A	N	A
S1_151421400	A/G	1	151421400	A	A	A	A	N	A	A	A	A	A	A	A	A	A	A	A	R	N	N	G	A	A	A	A	A	G	A	G	A	A	N	A	A	A	A	A	R	A	A	A	A	A	A	A	N	A
S1_151421409	G/A	1	151421409	G	G	R	A	N	A	A	G	G	G	G	G	G	G	G	G	G	N	N	G	R	R	R	R	A	G	R	G	G	A	N	G	G	G	G	R	R	G	G	A	A	G	G	G	N	R
S1_151907479	G/A	1	151907479	G	G	G	G	G	R	R	G	G	G	G	G	G	G	G	G	G	R	G	G	G	G	G	G	R	R	G	G	G	G	G	G	G	G	G	G	G	G	G	R	R	G	G	G	R	R
S1_152580817	C/T	1	152580817	C	C	C	C	C	C	C	T	T	T	T	T	T	C	C	C	C	Y	T	C	C	C	C	N	C	C	C	C	C	C	C	Y	T	T	T	T	C	C	C	C	C	C	N	C	C	N
S1_152783365	C/T	1	152783365	C	C	C	C	C	C	C	C	C	C	C	C	Y	Y	C	Y	C	C	C	C	C	C	Y	Y	C	C	C	C	C	C	C	C	C	C	C	C	C	C	C	C	C	C	C	C	C	C
S1_152783366	G/T	1	152783366	G	G	G	G	G	K	G	G	G	G	G	G	K	G	G	K	K	G	K	G	G	K	G	K	G	G	G	G	G	G	G	K	G	G	G	G	G	G	G	G	G	G	G	K	G	K
S1_152807675	G/C	1	152807675	G	G	G	N	N	N	N	G	G	G	G	G	G	G	G	G	G	G	G	G	G	G	G	G	G	G	G	N	G	G	G	G	G	G	G	G	G	N	G	N	N	G	G	G	G	N
S1_152807738	C/T	1	152807738	C	C	C	N	N	N	N	C	C	C	C	C	C	C	C	C	C	C	C	C	C	C	C	C	C	C	C	N	C	C	C	C	C	C	N	N	N	N	C	N	N	C	C	C	C	C
S1_153906970	C/T	1	153906970	C	N	C	C	C	C	N	C	C	C	C	C	C	C	N	N	C	C	C	C	C	C	N	N	C	C	C	N	C	N	C	C	C	N	N	C	C	N	C	C	C	C	N	C	C	C
S1_153906980	G/C	1	153906980	G	N	G	G	G	G	N	G	G	G	G	G	G	G	N	N	G	G	G	G	G	G	N	N	G	G	G	N	G	N	G	G	G	N	N	G	G	N	G	G	G	G	N	G	G	G
S1_153973271	G/A	1	153973271	G	G	G	G	G	G	G	A	A	A	A	A	A	R	G	G	G	G	G	G	G	A	G	A	G	R	G	G	A	G	R	A	A	A	G	G	G	G	G	G	G	G	G	G	G	G
S1_154127738	G/T	1	154127738	G	K	G	K	G	K	G	K	G	G	G	G	G	G	G	K	G	G	K	G	T	G	N	G	G	K	G	K	K	K	G	N	K	G	N	G	G	G	G	K	G	G	N	N	G	G
S1_154813313	C/T	1	154813313	C	C	C	T	T	T	T	T	T	T	T	T	T	T	T	C	C	C	C	Y	C	C	C	T	C	C	C	C	C	C	C	C	C	C	C	C	C	C	C	C	C	C	C	C	C	C
S1_155268965	G/T	1	155268965	G	G	G	G	N	G	G	G	G	G	G	G	G	G	G	G	G	G	N	G	G	N	G	G	N	G	G	G	G	G	G	G	G	G	G	G	G	G	N	G	N	G	G	G	N	N
S1_155268966	A/T	1	155268966	A	A	A	A	N	A	A	A	A	A	A	A	A	A	A	A	A	A	N	A	A	N	A	A	N	A	A	A	A	A	A	A	A	A	A	A	A	A	N	A	N	A	A	A	N	N
S1_155753860	C/T	1	155753860	N	C	C	C	C	C	C	C	C	C	C	C	C	C	C	C	C	C	C	C	T	Y	T	C	T	Y	T	C	C	N	C	C	C	C	C	C	C	C	C	C	C	C	C	C	C	C
S1_156229020	G/A	1	156229020	G	G	G	G	G	G	G	G	R	A	G	G	G	G	G	G	G	G	G	R	G	G	G	R	G	G	R	G	G	G	G	G	G	G	G	G	G	G	G	G	G	G	G	G	G	G
S1_156229031	G/A	1	156229031	G	G	G	G	G	G	G	G	R	A	G	G	G	G	G	G	G	G	G	R	G	G	G	R	G	G	R	G	G	G	G	G	G	G	G	G	G	G	G	G	G	G	G	G	G	G
S1_157000806	A/G	1	157000806	A	A	G	G	G	G	G	G	G	G	G	G	N	A	A	A	A	A	A	A	A	A	A	A	N	A	R	G	R	G	A	A	N	A	A	A	G	R	R	G	G	A	N	A	A	G
S1_157000821	A/C	1	157000821	A	A	C	C	C	C	C	C	C	C	C	C	N	A	A	A	A	A	A	A	A	A	A	A	N	A	M	C	M	C	A	A	N	A	A	A	C	M	M	C	C	A	N	A	A	C
S1_157107125	C/T	1	157107125	C	C	C	Y	Y	C	Y	C	C	C	C	C	C	C	C	C	C	C	Y	Y	C	C	C	C	C	C	C	C	C	Y	Y	N	C	C	C	C	Y	C	C	C	C	C	C	C	C	C
S1_157107139	G/C	1	157107139	G	G	G	S	S	G	S	G	G	G	G	G	G	G	G	G	G	G	S	S	G	G	G	G	G	G	G	G	G	S	S	N	G	G	G	G	S	G	G	G	G	G	G	G	G	G
S1_157107160	A/G	1	157107160	A	A	A	R	R	A	R	A	A	A	A	A	A	A	A	A	A	A	R	R	A	A	A	A	A	A	A	A	A	R	R	N	A	A	A	A	R	A	A	A	A	A	A	A	A	A
S1_158009397	C/T	1	158009397	C	C	C	T	N	T	T	C	C	C	C	C	C	Y	T	T	T	C	C	C	T	T	T	T	T	Y	C	C	C	C	Y	C	C	C	T	T	C	T	T	Y	C	T	C	C	T	C
S1_158009426	C/T	1	158009426	C	C	T	C	N	C	C	T	T	T	T	T	T	Y	C	C	C	T	T	T	C	C	C	C	C	Y	T	T	T	T	Y	T	T	T	C	C	T	C	C	Y	T	C	T	T	C	T
S1_158017856	C/T	1	158017856	C	C	T	C	C	C	C	T	T	T	T	T	N	Y	C	C	C	T	T	T	C	C	C	C	C	C	Y	T	T	T	T	T	T	T	C	C	Y	C	C	Y	T	C	T	T	C	T
S1_158156510	C/T	1	158156510	T	T	C	C	C	C	C	C	C	C	C	C	C	N	T	T	T	C	C	C	C	T	C	Y	C	C	C	C	C	T	Y	C	C	C	C	C	T	N	T	T	T	T	T	T	T	T
S1_158691796	C/T	1	158691796	C	C	C	C	C	C	C	C	C	C	C	C	C	C	C	C	C	C	C	C	C	C	C	C	C	C	C	C	C	C	C	C	C	C	C	C	C	C	C	C	C	C	C	C	C	C
S1_158691798	T/G	1	158691798	T	T	T	T	T	T	T	T	T	T	T	T	T	T	T	T	T	T	T	T	T	T	T	T	T	T	T	T	T	T	T	T	T	T	T	T	T	T	T	T	T	T	T	T	T	T
S1_158691823	G/A	1	158691823	G	G	G	G	G	G	G	G	G	G	G	G	G	G	G	G	G	G	G	G	G	G	G	G	G	G	G	G	G	G	G	G	G	G	G	G	G	G	G	G	G	G	G	G	G	G
S1_159242965	G/C	1	159242965	G	G	G	G	G	G	G	G	G	G	G	G	G	G	G	G	G	G	G	G	G	G	G	G	G	G	N	G	G	G	G	G	G	G	G	G	G	G	G	G	G	G	G	G	G	G
S1_159868432	C/T	1	159868432	T	T	T	C	C	C	C	C	C	C	C	C	C	C	C	C	C	C	C	C	C	C	C	C	C	C	C	C	C	C	C	N	C	C	C	C	C	C	C	C	C	C	C	C	C	C
S1_159868433	G/A	1	159868433	G	G	G	G	G	G	G	G	G	G	G	G	G	G	G	G	G	G	G	G	A	G	G	G	G	G	G	G	G	G	G	N	G	G	G	G	G	G	G	G	G	G	G	G	G	G
S1_159868434	G/A	1	159868434	G	G	G	G	G	G	G	G	G	G	G	G	G	G	G	G	G	G	G	G	A	G	G	G	G	G	G	G	G	G	G	N	G	G	G	G	G	G	G	G	G	G	G	G	G	G
S1_159868460	A/C	1	159868460	A	A	A	A	A	A	A	A	A	A	A	A	A	A	A	A	A	A	A	A	A	A	A	A	A	A	A	A	A	C	A	N	A	A	A	A	A	A	A	A	A	A	A	A	A	A
S1_160166714	C/T	1	160166714	C	N	Y	Y	C	C	C	Y	C	C	N	C	C	C	C	C	C	Y	N	Y	C	N	T	N	C	Y	C	C	C	N	C	C	C	Y	C	N	C	C	C	T	Y	N	C	C	Y	C
S1_160166725	A/G	1	160166725	A	N	R	R	A	A	A	R	A	A	N	A	A	A	A	A	A	R	N	R	A	N	G	N	A	R	A	A	A	N	A	A	A	R	A	N	A	A	A	G	R	N	A	A	R	A
S1_160166731	A/T	1	160166731	A	N	W	W	A	A	A	W	A	A	N	A	A	A	A	A	A	W	N	W	A	N	T	N	A	W	A	A	A	N	A	A	A	W	A	N	A	A	A	T	W	N	A	A	W	A
S1_160419645	G/A	1	160419645	G	R	G	G	R	G	G	G	G	G	G	G	G	G	G	G	G	G	G	G	G	G	G	G	R	G	G	G	G	G	R	G	R	G	G	G	G	N	G	R	G	G	G	G	G	R
S1_160419650	G/C	1	160419650	G	S	G	G	G	S	G	S	G	G	S	G	G	G	G	G	G	S	G	G	S	G	G	G	S	S	G	G	G	G	S	S	G	S	G	G	G	N	S	G	G	S	S	G	S	S
S1_160419665	G/A	1	160419665	G	G	G	G	G	G	G	G	G	G	G	G	G	G	G	G	G	G	G	G	R	G	G	G	R	G	G	G	G	G	G	G	G	G	R	G	R	N	G	G	G	G	G	R	G	G
S1_160419683	C/T	1	160419683	C	Y	C	C	Y	C	C	C	C	C	C	C	C	C	C	C	C	C	C	C	C	C	C	C	Y	C	C	C	C	C	Y	C	Y	C	C	C	C	N	C	Y	C	C	C	C	C	Y
S1_160419689	G/A	1	160419689	G	G	G	G	G	G	G	G	G	G	G	G	G	G	G	G	G	G	G	G	R	G	G	G	R	G	G	G	G	G	G	G	G	G	R	G	R	N	G	G	G	G	G	R	G	G
S1_160419698	G/C	1	160419698	G	S	G	G	S	G	G	G	G	G	G	G	G	G	G	G	G	G	G	G	G	G	G	G	S	G	G	G	G	G	S	G	S	G	G	G	G	N	G	S	G	G	G	G	G	S
S1_160832089	G/T	1	160832089	G	G	G	G	G	G	N	G	G	G	G	G	G	G	G	G	G	G	G	G	G	G	G	N	G	G	N	G	G	N	G	G	G	G	G	N	G	G	G	G	G	G	G	G	G	G
S1_161468095	A/T	1	161468095	A	A	A	A	A	A	A	A	A	A	A	A	A	A	A	T	T	A	T	T	T	A	A	A	A	A	A	A	A	A	A	A	A	A	A	A	A	A	A	T	W	T	A	A	T	T
S1_161609012	G/T	1	161609012	T	T	G	G	G	G	G	G	G	G	G	G	G	G	G	G	G	T	G	G	G	G	G	G	G	G	K	G	K	T	T	T	T	N	T	T	K	N	T	G	K	G	N	T	G	G
S1_161798358	G/C	1	161798358	G	G	N	G	G	G	G	C	C	C	C	N	N	G	G	G	G	G	N	G	G	C	N	C	G	G	G	N	C	G	C	C	C	C	G	G	G	G	G	G	G	G	N	G	G	G
S1_161961985	A/T	1	161961985	A	A	A	A	A	A	A	T	T	T	T	T	N	A	A	A	A	T	A	A	A	A	A	A	T	T	T	N	A	A	A	A	A	N	A	A	A	A	A	A	A	A	A	A	A	A
S1_162188430	A/G	1	162188430	A	A	G	A	A	A	A	A	A	A	A	A	A	A	A	A	A	A	A	A	A	A	A	A	A	A	R	A	R	A	G	G	G	G	A	A	A	A	A	A	A	N	A	A	A	A
S1_162188433	C/T	1	162188433	C	C	C	T	T	T	T	C	C	C	C	C	C	C	C	C	C	C	C	C	C	C	Y	Y	C	Y	C	C	C	C	C	C	C	C	C	C	C	C	C	C	C	N	C	C	C	C
S1_162977660	C/T	1	162977660	C	C	C	C	C	C	C	C	C	C	C	C	C	C	C	C	C	C	T	C	C	T	T	C	T	T	Y	N	C	C	C	N	C	C	C	C	T	T	T	C	T	C	T	N	C	C
S1_163344421	G/A	1	163344421	A	A	A	G	G	G	G	G	G	G	G	G	G	G	G	G	G	G	G	G	G	G	G	G	G	G	G	G	G	G	G	G	G	G	G	G	G	G	G	G	G	G	G	G	G	G
S1_165097434	A/G	1	165097434	A	A	G	A	A	A	A	A	A	A	A	A	A	A	A	A	A	A	A	A	A	A	A	A	A	A	A	A	A	A	A	A	A	A	A	A	A	A	A	A	A	A	A	A	A	A
S1_166269403	C/A	1	166269403	C	C	C	C	C	C	C	C	C	C	C	C	C	C	C	C	C	C	C	C	C	C	C	C	C	C	C	C	C	C	C	C	C	C	C	C	C	C	C	C	C	C	C	N	C	C
S1_166269422	C/G	1	166269422	C	C	C	C	C	C	C	C	C	C	C	C	C	C	C	C	C	C	C	C	C	C	C	C	C	C	C	C	C	C	C	C	C	C	C	C	C	C	C	C	C	C	C	N	C	C
S1_166627247	C/T	1	166627247	N	C	C	C	C	C	C	C	C	C	C	C	N	C	C	C	C	N	N	C	C	N	N	N	T	N	T	N	C	N	C	C	C	C	C	C	N	T	T	C	N	C	T	T	N	C
S1_166627271	C/T	1	166627271	N	C	C	C	C	C	C	C	C	C	C	C	N	C	C	C	C	N	N	C	C	N	N	N	T	N	T	N	T	N	T	T	T	Y	C	C	N	T	T	C	N	C	T	T	N	C
S1_167551698	C/T	1	167551698	C	C	C	C	C	C	C	T	T	T	T	T	T	T	N	C	C	C	C	C	C	C	C	C	C	C	Y	C	Y	C	Y	T	T	T	C	C	Y	C	C	C	C	C	C	C	N	N
S1_167551705	C/A	1	167551705	C	C	C	C	C	C	C	A	A	A	A	A	A	A	N	C	C	C	C	C	C	C	C	C	C	C	M	C	M	C	M	A	A	A	C	C	M	C	C	C	C	C	C	C	N	N
S1_168482844	G/A	1	168482844	G	G	G	G	G	G	G	G	G	G	G	G	G	G	R	G	G	G	G	G	G	G	R	G	G	G	G	G	G	A	G	G	G	G	G	G	G	G	G	G	G	G	G	G	R	G
S1_169098230	A/T	1	169098230	A	A	A	A	A	A	A	A	A	A	A	A	A	A	A	A	A	A	A	A	A	A	A	A	A	A	A	A	A	N	A	A	A	A	A	A	A	A	A	A	A	A	A	A	A	A
S1_170243537	G/C	1	170243537	G	G	G	C	C	C	C	C	C	C	C	C	C	N	G	G	G	C	N	G	G	G	G	C	G	S	S	C	S	G	G	G	G	G	G	G	G	C	G	C	C	G	G	N	G	C
S1_170243642	G/C	1	170243642	G	N	G	G	G	G	G	G	G	G	G	G	G	C	C	C	C	G	N	C	C	S	C	G	C	S	S	G	C	C	S	C	C	C	C	C	G	C	C	G	G	C	C	G	C	G
S1_170243657	A/C	1	170243657	A	N	A	A	A	A	A	A	A	A	A	A	A	C	C	C	C	A	N	C	C	M	C	A	C	M	M	A	C	A	M	C	C	C	C	C	A	C	C	A	A	C	C	A	C	A
S1_171382606	C/A	1	171382606	A	A	C	C	C	C	C	C	C	C	C	C	C	C	C	C	C	C	C	C	C	C	C	C	C	C	C	C	C	N	C	C	C	C	C	C	C	C	C	C	C	C	C	C	C	C
S1_171728436	A/G	1	171728436	A	A	A	A	A	A	A	A	A	A	A	A	A	G	G	G	G	A	G	A	A	A	A	A	A	A	A	A	R	A	R	G	G	G	G	G	A	R	G	A	A	G	G	A	G	A
S1_173043637	G/A	1	173043637	G	G	A	A	A	A	A	A	A	A	A	A	N	A	A	G	G	G	G	G	G	G	R	A	G	R	R	G	N	N	A	N	N	N	G	G	G	G	G	G	G	G	G	G	G	N
S1_173043645	C/T	1	173043645	C	C	C	C	C	C	C	C	C	C	C	C	N	C	C	T	T	T	T	T	C	C	C	C	C	C	C	C	N	N	C	N	N	N	T	T	T	T	T	T	T	T	T	T	T	N
S1_173276154	T/A	1	173276154	N	T	A	T	T	T	T	A	A	A	A	A	A	W	N	N	T	A	A	A	T	T	N	T	T	T	N	A	A	A	W	A	A	A	T	T	W	T	T	T	A	T	A	A	T	A
S1_173276189	G/A	1	173276189	N	G	A	G	G	G	G	A	A	A	A	A	A	R	N	N	G	A	A	A	G	G	N	G	G	G	N	A	A	A	R	A	A	A	G	G	R	G	G	G	A	G	A	A	G	A
S1_174178348	A/T	1	174178348	A	N	N	W	A	A	N	A	W	W	W	A	W	A	A	A	W	A	N	W	N	A	A	A	A	A	N	A	A	A	A	W	W	A	W	A	A	N	A	A	A	W	N	A	A	A
S1_174178375	C/T	1	174178375	C	N	N	C	C	Y	N	C	C	C	C	C	C	C	Y	C	C	C	N	C	N	C	C	C	C	C	N	C	C	C	C	C	C	C	C	C	C	N	C	Y	C	C	N	C	C	C
S1_174233189	G/A	1	174233189	A	A	G	G	G	G	G	G	G	G	G	G	G	G	G	G	G	G	N	G	G	G	G	G	G	G	G	G	G	N	G	G	G	G	G	G	G	G	G	G	G	G	G	G	G	G
S1_174233261	T/G	1	174233261	G	G	T	T	T	T	T	G	G	G	G	G	G	G	T	T	N	T	T	T	N	G	T	G	T	K	T	T	G	T	G	G	G	G	T	N	N	N	T	N	T	N	T	T	N	N
S1_174985185	T/C	1	174985185	T	T	Y	T	T	T	T	T	T	N	T	T	Y	T	T	T	T	T	T	Y	T	T	T	Y	T	T	T	T	T	T	Y	T	Y	T	Y	T	T	T	Y	T	T	T	T	T	T	T
S1_174985189	G/A	1	174985189	G	G	R	G	G	G	G	G	G	N	G	G	R	G	G	G	G	G	G	R	G	G	G	R	G	G	G	G	G	G	R	G	R	G	R	G	G	G	R	G	G	G	G	G	G	G
S1_175438707	C/T	1	175438707	C	C	C	C	Y	T	Y	Y	C	C	C	Y	C	N	C	C	C	N	Y	N	C	Y	C	C	C	Y	C	Y	C	N	N	N	C	C	Y	C	C	C	Y	C	C	Y	C	N	C	N
S1_175438708	G/A	1	175438708	G	G	G	G	R	A	R	R	R	G	G	R	G	N	G	G	G	N	R	N	G	R	G	G	G	R	G	R	G	N	N	N	G	G	R	G	G	G	R	R	G	R	G	N	G	N
S1_175438724	C/T	1	175438724	C	C	C	C	C	C	Y	C	C	Y	Y	Y	C	N	C	C	Y	N	Y	N	C	C	C	C	C	Y	C	C	Y	N	N	N	C	C	C	C	C	C	C	Y	C	Y	T	N	C	N
S1_175438726	G/A	1	175438726	R	R	G	G	G	G	G	G	R	G	G	G	G	N	G	G	G	N	G	N	G	R	G	G	G	G	G	G	R	N	N	N	G	G	R	G	R	G	G	R	G	G	G	N	G	N
S1_175438732	C/T	1	175438732	C	C	C	C	C	C	C	C	Y	C	C	C	C	N	C	C	C	N	C	N	C	C	C	C	C	C	C	C	C	N	N	N	C	C	C	C	C	C	C	Y	C	C	C	N	C	N
S1_175438741	C/T	1	175438741	Y	C	C	C	C	C	Y	C	C	Y	C	C	C	N	C	C	C	N	C	N	C	Y	T	C	C	C	Y	C	C	N	N	N	C	C	C	C	C	C	C	C	T	Y	C	N	Y	N
S1_175438746	G/A	1	175438746	G	G	G	G	G	G	R	G	G	R	R	R	G	N	G	G	R	N	R	N	G	G	G	G	G	R	G	G	R	N	N	N	G	G	G	G	G	G	G	R	G	R	A	N	G	N
S1_175438748	C/G	1	175438748	C	C	C	C	S	G	S	S	C	C	C	S	C	N	C	C	C	N	S	N	C	S	C	C	C	S	C	S	C	N	N	N	C	C	S	C	C	C	S	C	C	S	C	N	C	N
S1_175438749	G/A	1	175438749	G	R	G	G	G	G	G	G	G	G	G	G	G	N	G	G	G	N	G	N	G	G	G	G	G	G	G	G	G	N	N	N	G	G	G	G	R	G	G	G	G	G	G	N	G	N
S1_176530416	C/T	1	176530416	C	C	C	C	C	C	C	T	T	T	T	T	T	Y	C	C	C	C	C	C	C	C	C	C	C	C	C	C	Y	C	Y	T	T	T	C	C	Y	C	C	C	C	C	C	C	C	C
S1_176530424	A/G	1	176530424	A	A	A	A	A	A	A	G	G	G	G	G	G	R	A	A	A	A	A	A	A	A	A	A	A	A	A	A	R	A	R	G	G	G	A	A	R	A	A	A	A	A	A	A	A	A
S1_176813939	C/T	1	176813939	C	C	C	C	C	C	C	C	C	C	C	C	C	C	C	C	C	C	C	C	T	C	C	C	C	C	C	N	C	N	C	C	C	C	C	C	C	C	C	C	C	C	C	C	C	C
S1_176813943	C/G	1	176813943	C	C	C	C	C	C	C	C	C	C	C	C	C	C	C	C	C	C	C	C	G	C	C	C	C	C	C	N	C	N	C	C	C	C	C	C	C	C	C	C	C	C	C	C	C	C
S1_176849219	G/A	1	176849219	G	G	G	G	G	G	G	G	G	G	G	G	G	G	N	G	G	G	G	G	G	G	G	G	G	G	G	G	G	G	G	N	G	G	G	G	G	N	N	G	G	G	N	G	N	G
S1_176849222	G/C	1	176849222	G	G	G	G	G	G	G	G	G	G	G	G	G	G	N	G	G	G	G	G	G	G	G	G	G	G	G	G	G	G	G	N	G	G	G	G	G	N	N	G	G	G	N	G	N	G
S1_176849249	C/T	1	176849249	C	C	C	C	C	C	C	C	C	C	C	C	C	C	N	C	C	C	C	C	C	C	C	C	C	C	C	C	C	C	C	N	C	C	C	C	C	N	N	C	C	C	N	C	N	C
S1_177046633	G/C	1	177046633	G	G	G	G	G	G	G	G	G	G	G	G	G	G	G	G	G	G	G	G	G	G	N	G	G	G	G	G	G	G	G	G	G	G	G	G	G	G	G	G	G	G	G	G	G	G
S1_177046645	T/C	1	177046645	T	T	T	T	T	T	T	T	T	T	T	T	T	T	T	T	T	T	T	T	T	T	N	T	T	T	T	T	T	T	T	T	T	T	T	T	T	T	T	T	T	T	T	T	T	T
S1_178198213	G/A	1	178198213	G	G	G	G	G	G	G	A	A	A	A	N	A	R	G	G	G	G	G	G	N	G	G	G	G	G	G	G	G	G	G	N	N	N	G	G	G	G	G	G	G	G	G	G	G	G
S1_178198266	A/G	1	178198266	A	A	A	A	A	A	A	G	G	G	G	N	G	R	A	A	A	A	A	A	N	A	A	A	A	A	A	A	A	A	A	N	N	N	A	A	A	A	A	A	A	A	A	A	A	A
S1_178553772	C/T	1	178553772	C	T	Y	C	N	C	N	C	C	C	C	C	C	C	Y	Y	C	N	C	Y	C	C	C	C	C	C	C	Y	N	C	Y	N	C	C	C	C	C	C	Y	C	C	C	C	N	C	C
S1_178553775	C/A	1	178553775	C	A	M	C	N	C	N	C	C	C	C	C	C	C	M	M	C	N	C	M	C	C	C	C	C	C	C	M	N	C	M	N	C	C	C	C	C	C	M	C	C	C	C	N	C	C
S1_178651015	C/G	1	178651015	C	C	C	C	C	C	C	C	C	C	C	C	C	C	C	C	C	N	C	C	C	C	C	C	C	C	C	C	G	C	G	G	C	N	C	C	C	C	C	C	C	C	C	C	C	C
S1_179223615	C/T	1	179223615	C	C	C	C	C	C	C	C	C	C	C	C	C	C	C	C	C	C	Y	C	C	C	C	C	C	Y	C	C	C	C	C	C	C	C	Y	Y	C	C	C	Y	C	C	C	C	Y	C
S1_179223643	A/C	1	179223643	A	A	A	A	A	A	A	A	A	A	A	A	A	A	A	A	A	A	M	A	A	A	A	A	A	M	A	A	A	A	A	A	A	A	M	M	A	A	A	M	A	A	A	A	M	A
S1_179223646	C/T	1	179223646	C	C	C	C	C	C	C	C	C	C	C	C	C	C	C	C	C	C	Y	C	C	C	C	C	C	Y	C	C	C	C	C	C	C	C	Y	Y	C	C	C	Y	C	C	C	C	Y	C
S1_179363862	C/G	1	179363862	N	C	G	C	C	C	C	N	N	N	N	N	N	N	C	C	C	C	N	G	C	C	C	N	C	S	S	G	C	N	C	C	N	C	C	C	C	C	C	C	C	C	C	C	N	C
S1_179593250	G/A	1	179593250	R	G	G	G	G	G	G	G	G	G	G	R	G	R	R	G	G	G	G	G	G	R	G	G	G	G	G	R	G	G	G	G	G	G	G	G	G	R	R	G	G	G	G	R	G	R
S1_179690540	C/T	1	179690540	Y	C	C	C	C	Y	C	C	C	Y	C	Y	Y	C	C	T	C	C	C	Y	C	C	C	Y	C	Y	C	C	C	Y	C	C	C	C	C	Y	C	C	C	Y	C	C	C	Y	C	C
S1_179691926	C/T	1	179691926	C	C	Y	Y	Y	T	Y	C	C	C	C	C	C	C	C	C	C	C	C	C	C	C	C	Y	C	C	C	C	C	C	C	C	C	C	C	C	Y	C	C	C	Y	C	C	C	C	Y
S1_179693077	G/A	1	179693077	G	G	A	A	A	A	A	G	G	G	G	G	G	G	G	G	G	G	G	G	G	G	G	G	G	G	G	G	G	N	G	N	G	G	G	G	A	G	G	A	A	G	G	G	N	N
S1_179693082	G/A	1	179693082	G	G	G	G	G	G	G	A	A	A	A	A	A	G	G	G	G	R	G	G	G	A	G	G	A	R	A	G	G	N	A	N	G	G	G	G	G	G	G	G	G	G	G	G	N	N
S1_179693083	T/C	1	179693083	T	T	C	C	C	C	C	T	T	T	T	T	T	T	T	T	T	T	T	T	T	T	T	T	T	T	T	T	T	N	T	N	T	T	T	T	C	T	T	C	C	T	T	T	N	N
S1_179693091	G/A	1	179693091	G	G	G	G	G	G	G	A	A	A	A	A	A	G	G	G	G	R	G	G	G	A	G	G	A	R	A	G	G	N	A	N	G	G	G	G	G	G	G	G	G	G	G	G	N	N
S1_179693096	G/A	1	179693096	G	G	A	A	A	A	A	G	G	G	G	G	G	G	G	G	G	G	G	G	G	G	G	G	G	G	G	G	G	N	G	N	G	G	G	G	A	G	G	A	A	G	G	G	N	N
S1_179693119	C/T	1	179693119	C	C	T	T	T	T	T	C	C	C	C	C	C	C	C	C	C	C	C	C	C	C	C	C	C	C	C	C	C	N	C	N	C	C	C	C	T	C	C	T	T	C	C	C	N	N
S1_179693129	G/A	1	179693129	G	G	G	G	G	G	G	A	A	A	A	A	A	G	G	G	G	R	G	G	G	A	G	G	A	R	A	G	G	N	A	N	G	G	G	G	G	G	G	G	G	G	G	G	N	N
S1_179693859	G/A	1	179693859	G	G	N	G	G	G	N	A	A	A	A	A	R	G	G	G	G	A	G	G	G	R	N	G	A	R	R	G	N	A	R	G	G	G	G	G	G	G	G	G	G	G	G	G	G	N
S1_179693907	C/T	1	179693907	T	T	N	C	C	C	N	C	C	C	C	C	C	C	C	C	C	C	C	C	Y	Y	N	T	C	Y	Y	T	N	C	C	C	C	C	C	C	C	C	C	C	C	C	C	C	C	N
S1_180123642	C/G	1	180123642	S	C	C	C	C	C	C	C	C	C	C	C	C	C	C	C	C	C	N	N	N	C	N	C	C	C	N	S	C	C	C	C	C	C	S	S	C	N	C	C	C	N	C	C	C	C
S1_180123660	C/T	1	180123660	C	Y	N	C	C	Y	C	C	C	C	C	C	C	C	C	C	C	C	C	C	C	C	C	N	C	Y	C	C	C	C	C	C	C	C	C	N	N	C	C	C	C	N	C	C	C	C
S1_180123663	C/T	1	180123663	C	Y	N	Y	C	C	C	C	C	C	C	Y	C	C	C	C	C	Y	C	C	C	C	Y	N	C	Y	C	C	C	C	C	C	C	C	C	N	N	C	C	C	C	N	C	C	C	Y
S1_180123681	G/T	1	180123681	G	G	N	G	G	K	G	G	G	G	G	G	G	G	G	K	K	G	G	G	T	G	K	N	K	K	G	G	G	K	T	G	G	K	G	N	N	G	G	G	G	N	G	G	G	G
S1_180123685	G/A	1	180123685	G	G	N	G	G	G	R	G	G	G	G	G	G	R	G	R	G	G	G	G	G	R	G	N	R	G	G	R	G	G	G	G	G	G	R	N	N	A	G	G	G	N	G	G	G	G
S1_180123686	C/T	1	180123686	C	C	N	C	C	Y	C	C	C	C	C	C	C	C	C	Y	Y	C	C	C	T	C	Y	N	Y	Y	C	C	C	Y	T	C	C	Y	C	N	N	C	C	C	C	N	C	C	C	C
S1_180123694	C/T	1	180123694	C	C	N	C	C	C	C	C	C	C	C	C	C	Y	C	C	C	C	C	C	C	C	C	N	C	C	C	Y	C	C	C	C	C	C	Y	N	N	C	C	C	C	N	C	C	C	C
S1_180123700	T/C	1	180123700	T	T	N	Y	T	T	T	T	T	T	Y	T	T	T	T	T	T	T	Y	Y	T	T	Y	N	Y	Y	T	T	T	Y	T	T	T	T	T	N	N	T	T	T	T	N	T	T	T	T
S1_180123702	G/C	1	180123702	G	G	N	G	G	G	G	G	G	G	G	G	G	S	G	G	G	G	G	G	G	G	G	N	G	G	G	S	G	G	G	G	G	G	S	N	N	G	G	G	G	N	G	G	G	G
S1_180262720	G/C	1	180262720	G	G	C	G	G	G	G	C	C	C	C	C	C	S	G	G	G	C	C	C	C	G	C	G	C	C	S	C	S	G	G	G	G	G	C	C	G	G	G	G	G	G	G	G	G	G
S1_181403195	C/G	1	181403195	C	S	S	C	C	S	C	C	C	C	C	C	C	C	C	C	C	C	S	C	C	C	C	C	C	C	C	C	C	C	C	C	N	C	C	C	C	C	S	S	C	C	C	C	S	C
S1_181403222	G/A	1	181403222	G	G	G	R	R	R	R	G	G	G	G	G	G	G	G	G	G	G	G	G	G	G	G	G	G	G	R	G	R	G	G	G	N	G	G	G	G	G	G	G	G	G	G	G	G	G
S1_181403224	C/T	1	181403224	C	Y	C	Y	Y	C	C	C	C	C	C	C	C	C	C	C	C	C	C	C	C	C	C	C	C	C	C	C	C	Y	Y	Y	N	C	C	C	Y	C	Y	C	C	Y	C	C	C	Y
S1_181403329	C/T	1	181403329	Y	N	C	C	C	C	C	C	C	Y	C	Y	Y	C	Y	C	Y	C	C	Y	Y	C	C	C	C	C	C	Y	C	C	C	N	T	C	Y	Y	C	C	C	C	Y	C	C	C	C	C
S1_181403330	G/A	1	181403330	R	N	G	G	G	G	G	G	G	R	G	R	R	G	R	G	R	G	G	R	R	G	G	G	G	G	G	R	G	G	G	N	A	G	R	R	G	G	G	G	R	G	G	G	G	G
S1_181731765	G/A	1	181731765	A	A	G	G	G	G	G	A	A	A	A	A	A	R	G	G	G	G	G	G	G	A	G	A	G	R	G	G	R	G	R	A	A	A	G	G	G	G	G	G	G	G	G	G	G	G
S1_184941871	C/T	1	184941871	C	C	C	Y	C	Y	Y	C	C	C	C	C	Y	Y	C	C	C	Y	C	C	C	C	C	Y	C	C	C	C	C	C	C	C	C	C	C	C	C	C	C	Y	C	C	C	C	C	Y
S1_186695183	C/T	1	186695183	C	Y	C	Y	C	C	C	C	C	C	C	C	C	C	C	Y	C	C	C	Y	C	C	C	C	C	C	C	C	C	C	Y	C	Y	C	C	C	C	C	Y	C	C	C	C	C	C	Y
S1_187595494	A/C	1	187595494	A	A	A	M	A	A	M	M	C	M	M	M	A	A	A	M	M	A	C	A	A	A	A	A	A	A	A	A	A	A	M	A	A	M	A	C	A	A	A	A	A	A	N	A	A	A
S1_189473902	G/A	1	189473902	G	G	G	G	G	G	G	G	G	G	G	G	G	G	G	G	G	G	G	G	G	G	G	G	G	G	G	R	G	N	G	G	G	G	G	G	G	N	G	G	G	G	G	G	G	G
S1_189675300	G/A	1	189675300	G	G	N	R	N	G	N	G	G	G	G	G	G	G	G	G	G	G	G	G	G	N	G	G	G	G	G	G	R	G	G	G	G	G	G	R	G	G	G	G	G	G	G	G	N	G
S1_189675309	A/G	1	189675309	A	A	N	A	N	A	N	A	R	A	R	A	A	A	R	A	A	A	R	A	A	N	A	A	A	R	A	A	A	A	A	R	A	A	A	A	A	A	A	A	A	A	A	A	N	A
S1_189837741	G/T	1	189837741	G	G	G	G	G	G	G	G	G	G	G	G	G	G	G	G	G	G	G	G	G	G	G	G	G	G	G	G	G	G	G	G	G	G	G	G	G	G	G	G	G	G	G	G	G	G
S1_189837763	T/A	1	189837763	T	T	T	A	A	A	A	A	A	A	A	A	A	T	T	T	T	T	T	A	T	T	T	T	T	T	T	T	T	A	W	T	A	A	A	A	A	T	T	A	A	T	T	T	T	A
S2_2090427	G/T	2	2090427	G	G	G	G	G	G	G	K	K	G	G	G	G	G	G	G	G	G	K	G	G	G	G	G	G	G	G	G	G	G	G	G	G	G	G	G	K	G	G	G	G	G	G	G	G	G
S2_2090443	C/T	2	2090443	C	C	C	C	C	Y	C	C	C	C	C	C	Y	C	Y	C	Y	C	C	C	C	C	C	C	C	C	C	C	C	C	Y	C	Y	C	Y	C	C	C	C	C	C	Y	Y	C	Y	C
S2_2317928	A/C	2	2317928	A	A	A	A	A	A	A	A	A	A	M	A	A	A	A	A	A	A	N	A	A	A	M	A	A	A	M	A	A	A	A	A	M	M	M	A	M	A	A	A	A	A	A	A	A	A
S2_2317944	G/A	2	2317944	G	G	G	G	G	G	G	G	G	G	R	G	G	G	G	G	G	G	N	G	G	G	R	G	G	G	R	G	G	G	G	G	R	R	R	G	R	G	G	G	G	G	G	G	G	G
S2_2317951	A/G	2	2317951	A	R	A	A	A	A	A	A	A	A	A	A	A	A	A	A	A	A	N	A	A	A	A	R	A	R	A	R	A	A	A	A	A	A	R	R	A	A	A	A	A	A	A	A	A	A
S2_2889458	A/G	2	2889458	A	A	A	A	A	A	A	A	A	A	A	N	A	A	A	A	A	A	A	A	A	G	G	A	G	A	N	A	A	A	A	A	A	A	A	A	A	N	A	A	A	A	A	A	A	A
S2_3102193	T/C	2	3102193	T	T	N	C	C	C	C	T	T	T	T	T	T	T	T	T	T	T	T	T	T	T	C	C	T	T	C	T	C	T	Y	Y	N	N	T	T	T	T	T	T	T	T	T	T	T	T
S2_3394611	G/A	2	3394611	G	G	G	R	R	R	G	R	G	R	G	G	G	R	R	G	G	G	G	G	G	G	G	G	G	G	G	R	G	G	G	R	G	R	R	R	G	G	G	G	G	G	G	R	G	G
S2_3440342	C/T	2	3440342	C	N	N	C	C	C	C	C	C	C	N	Y	C	C	C	N	C	C	C	C	C	N	C	C	C	N	C	N	C	N	C	C	C	N	N	C	C	N	C	C	C	C	N	C	C	C
S2_3440345	C/T	2	3440345	C	N	N	C	C	C	C	C	C	C	N	Y	C	C	C	N	C	C	C	C	C	N	C	C	C	N	C	N	C	N	C	C	C	N	N	C	C	N	C	C	C	C	N	C	C	C
S2_3440366	C/T	2	3440366	C	N	N	C	C	C	C	C	C	C	N	C	C	C	C	N	C	C	C	C	C	N	C	C	C	N	C	N	Y	N	C	C	C	N	N	C	C	N	C	C	C	C	N	C	C	C
S2_3440376	G/A	2	3440376	G	N	N	G	G	G	G	G	G	G	N	R	G	G	G	N	G	G	G	G	G	N	G	G	G	N	G	N	G	N	G	G	G	N	N	G	G	N	G	G	G	G	N	G	G	G
S2_3440379	C/G	2	3440379	C	N	N	C	C	C	C	C	C	C	N	S	C	C	C	N	C	C	C	C	C	N	C	C	C	N	C	N	C	N	C	C	C	N	N	C	C	N	C	C	C	C	N	C	C	C
S2_4607371	G/A	2	4607371	G	G	A	A	A	A	A	G	G	G	G	G	G	G	G	G	G	G	G	G	G	G	G	G	G	G	A	N	A	A	G	N	N	N	G	G	A	A	A	A	G	A	G	A	G	G
S2_4607400	G/C	2	4607400	G	G	C	C	C	C	C	G	G	G	G	G	G	G	G	G	G	G	G	G	G	G	G	G	G	G	C	N	C	C	G	N	N	N	G	G	C	C	C	C	G	C	G	C	G	G
S2_7717304	G/T	2	7717304	G	G	G	G	G	G	G	G	G	N	K	K	N	N	G	G	K	K	G	G	K	K	G	G	G	K	G	N	G	G	G	G	G	G	G	G	K	G	K	K	G	K	K	K	G	G
S2_8133835	T/G	2	8133835	G	G	G	T	T	T	T	G	G	G	G	G	G	G	G	T	T	G	G	G	G	T	T	T	T	T	T	G	K	T	G	G	G	G	G	G	T	T	T	T	G	T	G	T	G	G
S2_9109096	G/C	2	9109096	G	G	G	G	C	S	G	G	G	G	G	G	S	S	G	G	G	G	S	G	G	G	G	G	G	G	G	G	G	G	G	G	G	G	G	S	G	G	G	G	G	G	G	S	S	G
S2_9420072	G/C	2	9420072	G	G	C	C	C	C	C	G	N	G	C	G	C	G	G	C	C	N	C	G	C	C	G	N	G	S	C	G	G	N	G	G	G	G	G	N	C	C	C	C	C	C	N	C	N	C
S2_10005384	C/T	2	10005384	C	N	C	C	C	C	C	N	C	C	C	C	C	C	N	C	C	C	C	C	C	C	C	C	C	C	C	Y	C	C	C	Y	N	Y	Y	C	C	C	C	C	C	N	C	C	C	N
S2_10005409	G/A	2	10005409	G	N	G	G	G	G	G	N	G	G	G	G	G	G	N	G	G	G	G	G	G	G	G	G	G	G	G	G	G	G	G	G	N	G	G	G	G	G	G	G	G	N	G	G	G	N
S2_11027247	T/C	2	11027247	C	C	T	C	C	C	C	C	C	C	C	T	C	C	N	T	T	C	T	T	C	C	C	C	C	C	C	T	Y	N	C	T	T	C	T	T	N	T	T	T	T	T	T	T	T	T
S2_11071462	G/T	2	11071462	G	G	K	K	G	G	G	G	K	G	G	G	K	K	G	N	G	G	G	G	G	G	G	G	K	K	G	G	G	G	G	G	G	G	G	G	G	G	G	G	G	G	G	N	G	G
S2_11539288	C/T	2	11539288	C	N	C	C	C	C	C	C	C	C	C	C	C	C	C	C	C	C	C	Y	Y	C	C	C	C	Y	Y	C	C	C	N	C	C	C	C	C	C	N	C	C	C	C	C	C	C	C
S2_12588583	T/C	2	12588583	C	C	T	C	C	C	C	C	C	C	C	T	C	C	C	T	T	Y	T	T	T	C	C	C	C	C	C	T	Y	T	C	C	N	N	C	C	T	T	T	T	N	T	T	T	T	T
S2_12650588	G/T	2	12650588	K	G	G	G	G	G	K	G	G	G	G	G	G	G	G	G	G	G	G	G	G	G	G	G	G	G	G	G	K	G	K	G	G	G	G	K	G	G	G	K	G	G	G	K	K	G
S2_13215717	C/T	2	13215717	C	C	C	C	C	C	C	C	C	C	C	C	C	C	C	T	N	C	C	C	C	C	C	C	C	C	C	C	N	C	C	C	C	C	C	C	C	C	C	C	C	C	C	Y	C	C
S2_13428347	A/G	2	13428347	A	A	A	R	A	R	R	R	A	A	A	A	A	A	A	R	R	R	R	A	A	A	N	N	R	A	A	R	A	A	R	A	A	A	G	A	A	A	A	R	N	A	A	N	A	N
S2_13553422	C/T	2	13553422	C	C	C	C	C	C	C	C	C	C	C	C	C	C	C	C	C	C	C	C	C	T	T	C	T	C	C	C	C	C	C	C	C	C	C	C	C	C	C	C	C	C	C	C	C	C
S2_13553432	C/G	2	13553432	C	C	C	C	C	C	C	C	C	C	C	C	C	C	C	C	C	C	C	C	C	G	G	C	G	C	C	C	C	C	C	C	C	C	C	C	C	C	C	C	C	C	C	C	C	C
S2_13553528	C/T	2	13553528	C	C	C	C	C	C	C	C	C	C	C	C	C	C	C	C	C	C	C	C	C	C	C	Y	C	T	Y	C	C	C	C	C	C	C	C	C	C	C	C	C	C	C	C	C	C	C
S2_17283189	G/A	2	17283189	G	G	G	G	G	G	G	A	N	A	N	A	A	A	A	A	N	A	A	A	A	N	G	G	G	G	G	G	G	N	G	N	G	N	A	A	G	G	R	G	N	G	A	G	N	A
S2_17283191	G/C	2	17283191	G	G	G	G	G	G	G	C	N	C	N	C	C	C	C	C	N	C	C	C	C	N	G	G	G	G	G	G	G	N	G	N	G	N	C	C	G	G	S	G	N	G	C	G	N	C
S2_17283192	G/T	2	17283192	G	G	G	G	G	G	G	T	N	T	N	T	T	T	T	T	N	T	T	T	T	N	G	G	G	G	G	G	G	N	G	N	G	N	T	T	G	G	K	G	N	G	T	G	N	T
S2_17643610	C/T	2	17643610	C	C	C	C	C	C	C	C	C	C	C	C	C	C	C	T	T	C	C	C	C	T	C	T	C	Y	Y	C	C	C	C	C	N	C	C	C	C	C	C	C	C	C	C	C	C	C
S2_18298049	T/C	2	18298049	T	Y	T	T	T	T	T	T	T	T	T	T	T	T	T	Y	T	T	Y	T	T	T	T	T	T	T	T	T	Y	T	T	T	T	Y	T	T	T	T	T	T	T	T	Y	T	T	T
S2_18298082	C/T	2	18298082	C	Y	Y	Y	C	Y	C	Y	C	Y	Y	C	C	Y	C	C	C	C	Y	C	Y	C	Y	C	C	C	Y	C	C	C	C	C	Y	C	Y	C	C	C	C	C	C	C	C	C	C	C
S2_18298091	C/T	2	18298091	C	Y	C	C	C	C	C	C	C	C	C	C	C	C	C	Y	C	C	Y	C	C	C	C	C	C	C	C	C	Y	C	C	C	C	Y	C	C	C	C	C	C	C	C	Y	C	C	C
S2_19359026	A/T	2	19359026	A	A	W	T	T	T	T	A	A	A	A	A	A	A	A	A	A	T	A	A	A	A	A	A	A	A	A	A	A	T	W	A	A	A	A	A	W	T	W	W	W	W	W	T	A	W
S2_20526688	G/C	2	20526688	S	S	N	S	C	S	S	G	G	G	G	G	G	G	G	G	N	N	S	G	S	S	G	G	S	S	S	G	G	G	N	G	N	G	G	G	G	G	S	G	C	G	G	S	C	C
S2_20695847	G/T	2	20695847	G	G	G	K	G	G	G	G	G	G	G	G	G	K	G	K	G	G	G	G	G	G	G	G	G	G	K	G	G	G	G	G	G	G	G	G	G	K	K	G	G	G	G	G	G	K
S2_20695877	G/A	2	20695877	G	G	G	R	G	G	G	G	G	G	G	G	G	R	G	R	G	G	G	G	G	G	G	G	G	G	R	G	G	G	G	G	G	G	G	G	G	R	R	G	G	G	G	G	G	R
S2_20945445	T/C	2	20945445	Y	T	Y	T	T	T	T	T	T	T	T	T	T	T	T	T	T	T	T	T	T	Y	T	T	Y	Y	N	Y	T	T	T	T	T	T	T	T	T	N	T	T	T	T	N	T	T	T
S2_20945460	A/T	2	20945460	W	A	W	A	A	A	A	A	A	A	A	A	A	A	A	A	A	A	A	A	A	W	A	A	W	W	N	W	A	A	A	A	A	A	A	A	A	N	A	A	A	A	N	A	A	A
S2_22914583	C/T	2	22914583	C	C	C	C	C	C	C	C	C	C	C	C	C	C	C	C	C	C	C	C	C	C	C	C	C	C	C	C	Y	C	C	C	C	C	C	C	C	C	C	C	C	C	C	C	C	C
S2_25925509	C/T	2	25925509	C	C	C	Y	C	C	C	C	C	C	C	C	C	C	C	C	C	Y	C	C	C	C	C	C	C	C	C	C	C	C	C	C	C	Y	C	C	C	Y	C	C	Y	C	C	C	C	C
S2_26381386	C/T	2	26381386	C	C	C	C	Y	C	C	C	C	C	C	C	C	C	C	C	C	C	C	C	C	C	C	C	C	C	C	C	C	C	C	C	C	C	C	C	C	C	C	C	C	C	Y	C	N	C
S2_26381404	G/A	2	26381404	G	G	G	G	G	G	G	G	G	G	G	G	G	G	G	G	G	G	G	G	R	G	G	G	G	G	G	G	G	G	R	G	G	G	G	G	G	G	G	G	G	R	G	G	N	G
S2_27467781	C/T	2	27467781	C	C	C	C	C	C	C	C	C	C	C	C	C	C	C	C	C	C	N	C	C	C	Y	C	C	C	C	C	C	C	C	C	N	C	C	C	C	N	C	C	C	C	C	C	C	C
S2_27659617	C/T	2	27659617	Y	C	C	Y	C	Y	C	C	C	Y	C	C	C	C	Y	C	Y	Y	C	Y	C	C	C	C	C	C	C	C	Y	C	C	C	C	Y	C	C	Y	N	Y	C	C	C	Y	C	C	C
S2_27906349	G/A	2	27906349	G	G	G	G	G	G	G	G	G	G	G	G	G	G	G	G	R	G	G	G	G	G	G	G	G	G	G	G	G	G	G	R	G	G	G	G	G	G	R	G	R	G	R	R	G	G
S2_27906350	C/T	2	27906350	C	C	C	C	C	Y	C	C	C	C	C	C	C	C	C	C	C	C	C	C	C	C	C	C	C	C	C	C	C	C	Y	C	C	C	C	C	C	Y	C	C	Y	C	C	C	C	Y
S2_27906377	G/A	2	27906377	G	G	G	G	G	R	G	G	G	G	G	G	G	G	G	G	G	G	G	G	G	G	G	G	G	G	G	G	G	G	R	G	G	G	G	G	G	R	G	G	R	G	G	G	G	R
S2_32210106	A/G	2	32210106	A	A	A	G	G	G	G	A	A	A	A	A	A	A	A	G	G	A	A	G	A	A	R	R	A	A	R	A	G	A	R	G	R	G	A	A	A	G	A	A	G	G	A	G	G	G
S2_33615686	A/G	2	33615686	G	G	A	A	A	A	A	A	A	A	A	A	A	G	G	A	A	A	A	A	A	A	R	N	G	A	R	A	A	A	A	N	R	A	G	G	A	G	A	A	G	G	N	G	G	R
S2_34901987	A/G	2	34901987	A	A	A	G	G	G	G	A	A	A	A	A	A	A	A	A	A	G	A	G	A	A	R	G	A	A	A	G	A	G	A	R	R	A	G	G	A	A	A	A	A	A	A	A	A	A
S2_35079902	C/T	2	35079902	C	C	C	C	C	C	C	C	C	C	C	C	C	C	C	C	C	C	C	C	C	C	C	C	C	C	C	C	C	Y	C	C	C	C	Y	C	C	C	C	C	C	Y	Y	C	C	C
S2_35242942	A/G	2	35242942	A	A	G	G	G	G	G	A	G	A	G	G	G	A	A	G	G	G	N	R	G	G	A	N	A	G	R	A	A	G	R	A	A	A	A	A	G	N	G	G	G	G	G	N	A	G
S2_35607489	C/T	2	35607489	C	C	C	Y	T	T	T	C	C	C	C	C	C	C	C	C	C	T	C	T	C	C	T	T	C	Y	C	T	Y	N	C	Y	N	C	T	T	N	C	C	C	C	C	C	C	C	C
S2_35867595	C/G	2	35867595	C	C	C	S	C	C	C	C	S	C	C	C	C	C	C	C	C	C	S	S	C	C	S	C	S	C	C	C	C	C	C	C	C	C	C	C	C	C	S	C	C	C	C	C	C	C
S2_36003586	G/A	2	36003586	N	G	A	G	N	G	G	N	N	G	G	A	G	G	G	G	N	G	N	N	G	G	G	G	G	N	G	A	R	G	G	A	A	A	N	N	G	N	G	G	G	G	N	G	G	G
S2_36507025	A/G	2	36507025	A	A	N	A	A	A	A	A	R	A	A	R	A	R	A	A	A	N	A	A	A	A	A	A	A	A	A	A	A	A	A	A	A	R	A	A	A	A	A	A	R	R	A	A	A	A
S2_36627003	A/G	2	36627003	A	A	G	G	G	G	G	A	A	A	A	A	N	A	A	A	A	G	A	A	A	A	A	A	A	A	A	A	A	G	A	A	A	A	A	A	G	G	G	G	G	G	G	G	N	G
S2_36661006	T/C	2	36661006	T	N	T	T	T	T	T	T	T	T	T	T	T	T	T	T	T	T	T	T	T	C	C	C	C	C	Y	C	T	T	Y	C	C	C	T	T	N	T	T	T	T	T	T	T	T	T
S2_36713370	A/C	2	36713370	A	A	A	A	A	A	A	A	A	A	A	A	A	A	A	A	A	A	A	A	A	A	A	A	A	A	A	A	A	A	A	A	A	A	M	C	A	A	A	A	A	A	A	A	A	A
S2_36807729	A/T	2	36807729	A	A	T	T	T	T	T	A	A	A	A	A	A	A	A	A	A	T	A	A	A	A	A	A	A	A	A	A	A	T	A	A	A	A	A	A	T	T	T	T	T	T	T	T	A	T
S2_36807755	G/C	2	36807755	G	G	C	C	C	C	C	G	C	G	C	C	C	G	G	C	C	C	C	S	C	G	G	G	G	G	G	G	G	C	S	G	G	G	G	G	C	C	C	C	C	C	C	C	G	C
S2_36957223	C/T	2	36957223	C	C	C	C	C	C	C	Y	Y	Y	Y	Y	Y	Y	Y	C	C	C	C	C	C	C	C	C	C	C	Y	Y	C	C	Y	C	C	Y	C	C	Y	C	C	C	C	C	C	C	C	C
S2_36957256	G/A	2	36957256	G	G	G	G	G	G	G	R	R	R	R	R	R	R	G	G	G	G	G	G	G	G	G	G	G	G	R	R	G	G	G	G	G	R	G	G	R	G	G	G	G	G	G	G	G	G
S2_37207139	A/G	2	37207139	A	A	A	A	N	A	A	A	A	A	A	A	R	R	R	R	G	A	R	R	A	A	A	R	R	A	R	R	R	A	A	G	N	R	R	N	A	A	A	A	G	R	A	R	A	A
S2_37381806	G/A	2	37381806	A	N	N	G	G	G	G	A	A	A	N	G	A	A	A	A	A	A	G	G	A	N	N	G	A	A	A	N	G	G	G	N	G	G	G	G	G	A	G	G	A	A	A	A	A	G
S2_37505012	A/C	2	37505012	N	N	A	N	N	N	N	C	C	C	C	A	C	C	C	A	A	A	A	A	A	N	N	N	N	A	A	A	A	A	A	A	A	A	A	A	A	A	A	A	A	A	A	A	A	A
S2_37638666	G/C	2	37638666	G	N	G	C	C	C	C	G	N	G	G	G	G	G	G	G	G	G	N	G	G	G	G	C	G	G	G	G	G	N	N	G	G	G	G	N	G	N	G	G	G	N	G	G	G	N
S2_39228049	T/C	2	39228049	T	T	T	T	C	T	T	T	T	T	T	T	T	T	T	T	T	N	T	T	T	T	T	T	T	T	Y	T	T	T	N	T	T	T	T	T	T	T	T	T	T	T	T	T	T	T
S2_39551605	C/A	2	39551605	A	A	C	C	C	C	C	C	C	C	C	A	C	A	A	C	C	C	C	C	C	C	A	A	A	C	M	C	C	N	C	C	M	C	A	A	C	A	C	M	A	A	C	N	A	C
S2_39679852	T/C	2	39679852	C	C	C	T	N	T	N	C	C	N	C	C	C	N	C	C	C	C	N	C	C	T	N	T	T	T	T	T	T	T	Y	T	N	T	C	C	T	T	T	T	C	T	N	N	C	C
S2_39679868	T/C	2	39679868	T	T	T	T	N	T	N	T	T	N	T	T	T	N	T	T	T	T	N	T	T	C	N	C	C	C	T	C	T	T	Y	C	N	C	T	T	T	T	T	T	T	T	N	N	T	T
S2_40146974	G/A	2	40146974	G	G	G	G	G	G	R	G	G	G	G	G	G	R	G	G	G	G	G	G	N	G	R	R	G	G	G	G	G	G	G	G	G	G	G	G	R	R	G	G	R	R	G	R	A	A
S2_40664585	G/A	2	40664585	G	G	G	A	A	A	A	G	G	G	G	G	G	G	G	G	G	N	N	A	G	G	R	N	G	G	G	G	A	G	R	N	N	N	G	G	G	G	G	G	G	G	G	G	G	G
S2_42408652	T/C	2	42408652	T	T	T	T	T	T	T	T	T	T	T	T	T	T	T	T	N	T	T	T	T	C	C	T	C	T	T	T	T	T	T	T	T	T	T	T	N	T	T	T	T	T	T	T	T	T
S2_43414552	G/A	2	43414552	A	A	G	G	N	G	G	G	G	G	G	G	G	G	G	G	G	A	G	G	G	A	R	R	A	R	R	G	G	G	G	R	R	R	A	A	G	N	G	G	G	G	G	G	G	G
S2_45453400	G/A	2	45453400	G	G	R	G	G	G	G	G	R	G	R	G	G	R	R	G	G	N	G	G	G	G	R	G	G	G	G	G	G	G	G	G	G	G	G	G	G	G	G	G	G	G	G	G	G	G
S2_45453417	A/G	2	45453417	A	A	R	R	A	A	A	A	A	A	A	A	A	A	A	A	R	N	A	R	R	R	A	A	A	A	A	A	A	A	A	A	A	A	A	R	R	A	A	A	R	A	A	A	A	A
S2_45453422	A/G	2	45453422	A	A	R	R	A	A	A	A	A	A	A	A	A	A	A	A	R	N	A	R	R	R	A	A	A	A	A	A	A	A	A	A	A	A	A	R	R	A	A	A	R	A	A	A	A	A
S2_45634216	T/C	2	45634216	T	T	C	C	C	C	C	T	C	T	C	C	C	T	Y	C	C	N	C	Y	C	T	T	T	T	T	T	T	T	C	Y	T	T	T	T	T	C	C	C	C	C	C	C	C	T	C
S2_45694160	A/G	2	45694160	A	A	G	G	G	G	G	A	N	A	N	N	N	A	A	N	N	G	N	A	N	A	A	N	A	A	A	A	A	G	R	A	A	A	A	N	G	G	G	G	G	G	G	G	A	G
S2_45737691	C/A	2	45737691	C	M	M	C	C	C	C	C	C	M	C	C	C	C	C	C	C	M	C	C	C	C	C	M	C	M	C	C	C	C	M	C	C	C	M	C	C	C	C	C	C	C	M	C	C	C
S2_45737737	C/T	2	45737737	Y	C	C	Y	C	Y	C	C	C	C	C	C	C	C	C	C	C	C	C	C	C	Y	Y	C	Y	C	C	C	C	Y	C	C	C	C	C	C	C	C	Y	Y	C	C	C	C	C	C
S2_46420145	G/A	2	46420145	A	A	G	G	G	G	G	G	G	G	G	A	G	G	G	G	G	A	A	N	A	G	G	G	G	R	G	A	G	G	R	A	A	A	A	R	N	G	G	G	G	G	G	G	G	G
S2_46647776	G/T	2	46647776	G	G	G	G	G	G	G	G	G	G	G	G	G	G	G	G	G	T	G	G	G	G	G	G	G	G	K	G	K	G	K	K	K	T	G	G	G	N	G	G	G	G	G	G	G	G
S2_47133719	G/C	2	47133719	G	G	C	C	C	C	C	G	G	G	G	G	G	G	G	G	N	G	G	G	G	G	G	G	G	S	S	S	C	C	S	C	C	S	G	G	S	S	C	C	G	C	G	C	G	G
S2_47158910	G/C	2	47158910	G	G	G	S	C	S	G	G	G	G	G	G	G	G	G	G	G	G	G	G	G	G	G	S	G	S	S	G	C	G	G	G	G	G	G	G	C	S	C	C	G	C	G	C	G	G
S2_47158911	G/A	2	47158911	G	G	A	R	G	R	A	A	A	A	A	A	A	A	A	A	A	A	A	A	A	G	G	G	G	G	G	A	G	A	R	A	A	A	A	A	G	R	G	G	A	G	A	G	A	A
S2_47158913	C/T	2	47158913	C	C	C	C	C	C	C	C	C	C	C	C	C	C	C	C	C	C	C	C	C	C	C	Y	C	Y	Y	C	C	C	C	C	C	C	C	C	C	C	C	C	C	C	C	C	C	C
S2_47412566	C/A	2	47412566	C	C	M	C	C	C	C	M	C	M	C	C	C	C	C	C	C	C	C	M	C	C	C	C	M	C	C	C	C	C	C	C	C	M	C	C	C	C	C	C	C	M	C	C	C	C
S2_47547128	C/T	2	47547128	Y	C	C	C	N	C	C	C	C	C	C	C	C	C	C	C	C	C	Y	C	Y	C	Y	C	C	Y	C	C	C	Y	C	Y	C	C	C	C	C	C	C	C	C	C	C	C	C	C
S2_47955533	C/T	2	47955533	C	C	C	C	N	C	C	C	C	C	C	C	C	T	T	C	C	T	C	Y	C	C	N	C	N	Y	C	T	C	C	C	C	T	C	T	T	C	T	C	C	T	C	C	T	T	C
S2_48271155	A/C	2	48271155	M	A	A	A	A	A	A	M	A	A	A	A	A	A	A	M	A	A	C	N	A	A	A	A	A	M	N	A	M	A	A	A	M	A	M	A	A	A	A	A	A	A	A	A	A	A
S2_48271165	A/C	2	48271165	M	A	A	A	A	A	A	M	A	A	A	A	A	A	A	M	A	A	C	N	A	A	A	A	A	M	N	A	M	A	A	A	M	A	M	A	A	A	A	A	A	A	A	A	A	A
S2_48982983	G/T	2	48982983	G	G	G	K	G	K	G	G	G	G	G	G	G	N	G	K	G	N	G	G	G	G	K	G	G	G	N	G	G	N	G	N	N	T	G	G	G	G	K	G	K	G	G	N	G	G
S2_50471408	A/G	2	50471408	A	R	A	A	A	A	A	A	A	A	A	A	A	A	A	A	A	A	A	A	A	A	R	A	A	A	R	A	A	A	A	A	A	A	A	A	A	A	A	A	R	A	A	A	A	A
S2_50675690	C/A	2	50675690	C	C	C	C	C	C	C	C	C	C	C	C	C	C	C	C	C	C	C	C	C	C	C	C	C	C	C	C	C	M	M	M	M	C	C	M	C	C	C	C	C	C	C	C	C	C
S2_50675701	T/G	2	50675701	T	T	T	T	T	T	T	T	T	T	T	T	T	T	T	T	T	T	T	T	T	T	T	T	T	T	T	T	T	K	K	K	K	T	T	K	T	T	T	T	T	T	T	T	T	T
S2_51200515	A/G	2	51200515	A	A	A	R	R	R	R	A	A	A	A	A	A	A	A	A	A	A	A	R	A	A	R	R	A	A	R	A	A	N	R	R	R	R	A	A	A	A	A	A	A	A	A	A	A	A
S2_51208813	C/T	2	51208813	C	C	C	C	C	Y	C	C	C	C	C	Y	C	C	N	Y	Y	C	C	C	C	C	C	C	Y	Y	C	C	C	N	C	C	C	N	C	C	C	C	C	C	C	C	Y	Y	C	C
S2_51208819	A/T	2	51208819	A	A	W	A	A	A	A	W	A	A	A	A	A	A	N	W	A	A	A	A	A	W	A	A	A	W	A	W	A	N	A	A	A	N	A	A	A	A	A	W	A	W	A	A	W	W
S2_51208820	G/A	2	51208820	G	R	G	G	G	G	G	G	R	G	G	G	G	G	N	G	G	A	G	G	G	G	G	G	G	R	R	G	G	N	G	G	G	N	A	G	G	G	G	G	R	G	R	G	G	G
S2_52157505	C/G	2	52157505	C	C	C	G	G	G	G	C	C	C	G	C	S	C	C	G	G	G	N	G	C	C	S	G	C	C	C	G	S	G	C	S	G	C	G	G	C	G	C	C	G	G	C	G	G	G
S2_52157567	T/G	2	52157567	G	G	T	T	T	T	T	N	T	T	T	T	T	T	T	T	T	N	T	T	T	G	K	T	G	G	K	T	T	T	T	N	T	T	T	T	T	T	T	N	T	T	N	T	N	T
S2_54306320	C/T	2	54306320	C	C	C	C	C	C	C	C	Y	Y	C	Y	C	Y	C	C	C	C	C	C	C	C	C	Y	Y	C	C	C	C	C	C	Y	C	C	Y	Y	Y	C	C	C	C	C	C	C	C	C
S2_54306328	A/T	2	54306328	W	A	A	A	A	A	W	A	A	A	A	A	A	A	A	A	W	A	A	A	A	A	A	W	A	A	A	A	W	W	A	A	A	W	W	A	A	A	A	A	A	A	A	A	A	A
S2_54368276	G/A	2	54368276	G	G	G	A	A	A	A	G	G	G	G	G	G	N	G	G	G	G	G	N	G	G	R	A	G	G	G	G	G	N	G	G	G	G	G	G	G	G	G	G	G	G	G	G	G	G
S2_54783191	T/G	2	54783191	T	T	G	G	G	G	G	T	G	T	G	G	G	T	T	G	G	G	G	T	G	G	T	G	T	G	K	T	T	G	K	T	T	T	T	T	G	G	G	G	G	G	G	G	T	G
S2_55488752	T/C	2	55488752	T	T	Y	T	T	T	T	T	T	N	T	T	T	T	N	Y	Y	T	T	Y	T	T	T	T	T	T	T	T	N	T	T	N	N	T	T	N	T	Y	T	T	Y	Y	T	C	Y	C
S2_55488776	G/C	2	55488776	G	G	S	G	G	G	G	G	G	N	G	G	G	G	N	S	S	G	G	S	G	G	G	G	G	G	G	G	N	G	G	N	N	G	G	N	G	S	G	G	S	S	G	C	S	C
S2_55488794	C/T	2	55488794	C	C	Y	C	C	C	C	C	C	N	C	C	C	C	N	Y	Y	C	C	Y	C	C	C	C	C	C	C	C	N	C	C	N	N	C	C	N	C	Y	C	C	Y	Y	C	T	Y	T
S2_55488806	G/C	2	55488806	G	G	S	G	G	G	G	G	G	N	G	G	G	G	N	S	S	G	G	S	G	G	G	G	G	G	G	G	N	G	G	N	N	G	G	N	G	S	G	G	S	S	G	C	S	C
S2_56173664	A/G	2	56173664	A	A	A	A	R	R	A	A	A	A	A	R	A	A	A	A	A	A	A	A	A	A	A	A	A	A	A	A	A	A	A	A	A	A	A	N	A	R	A	N	A	A	A	A	A	A
S2_56173670	G/C	2	56173670	G	G	G	G	S	S	G	G	G	G	G	S	G	G	G	G	G	G	G	G	G	G	G	G	G	G	G	G	G	G	G	G	G	G	G	N	G	S	G	N	G	G	G	G	G	G
S2_56513907	G/A	2	56513907	G	G	A	A	A	A	A	G	G	G	G	G	G	G	G	G	G	G	N	G	A	N	G	G	G	G	G	G	G	N	G	G	G	G	G	N	A	G	A	A	G	A	A	G	G	A
S2_56513922	G/A	2	56513922	G	G	A	A	A	A	A	G	G	G	G	G	G	G	G	G	G	G	N	G	A	N	G	G	G	G	G	G	G	N	G	G	G	G	G	N	A	G	A	A	G	A	A	G	G	A
S2_56836996	C/T	2	56836996	T	T	C	T	T	T	T	T	T	T	T	C	T	T	T	C	C	T	C	C	T	T	T	T	T	T	Y	C	C	C	C	C	C	C	C	C	Y	N	C	C	C	C	C	C	C	C
S2_56837018	C/T	2	56837018	T	T	C	T	T	T	T	T	T	T	T	C	T	T	T	C	C	T	C	C	T	T	T	T	T	T	Y	C	C	C	C	C	C	C	C	C	Y	N	C	C	C	C	C	C	C	C
S2_58153802	T/C	2	58153802	T	T	N	C	C	C	C	T	C	T	C	N	C	T	T	C	C	C	C	Y	C	C	T	C	T	C	Y	T	T	C	T	T	T	T	T	T	C	C	C	C	C	C	C	C	T	C
S2_58160023	G/T	2	58160023	G	G	G	G	G	G	G	G	K	G	K	K	K	G	G	K	K	G	K	G	K	K	G	G	G	K	G	G	G	G	G	G	G	G	G	G	G	G	G	G	G	G	G	G	G	G
S2_58163827	T/A	2	58163827	T	T	A	A	A	A	A	T	A	T	A	A	A	T	T	A	A	A	A	W	A	A	T	W	T	W	W	T	T	N	T	T	T	T	T	T	A	A	A	A	A	A	A	A	T	A
S2_58759658	T/C	2	58759658	T	T	N	Y	Y	Y	Y	T	T	T	T	Y	T	T	T	T	T	Y	Y	T	Y	T	T	T	T	T	Y	T	T	T	T	T	T	T	T	T	Y	T	Y	T	Y	T	T	T	Y	Y
S2_58759660	G/T	2	58759660	G	G	N	K	K	K	K	G	G	G	G	K	G	G	G	G	G	K	K	G	K	G	G	G	G	G	K	G	G	G	G	G	G	G	G	G	K	G	K	G	K	G	G	G	K	K
S2_58759702	A/G	2	58759702	A	A	N	R	R	R	R	A	A	A	A	R	A	A	A	A	A	R	R	A	R	A	A	A	A	A	R	A	A	A	A	A	A	A	A	A	R	A	R	A	R	A	A	A	R	R
S2_59027187	A/G	2	59027187	A	A	A	R	A	A	A	A	R	A	R	A	A	A	R	A	A	A	A	A	A	A	A	A	A	A	A	A	A	A	A	A	A	R	A	A	A	A	A	A	A	A	A	A	A	A
S2_59027224	C/T	2	59027224	Y	C	Y	C	C	C	C	C	C	C	C	C	C	C	C	C	C	C	C	Y	C	C	C	C	C	C	Y	C	C	C	Y	C	Y	C	C	C	C	C	C	C	C	C	Y	C	C	C
S2_59027230	T/C	2	59027230	T	T	T	T	T	Y	T	Y	T	T	T	T	T	T	T	T	T	T	T	T	T	T	T	T	T	T	T	T	T	T	T	T	T	T	T	T	Y	T	T	T	T	T	Y	T	T	T
S2_59027246	A/T	2	59027246	W	A	A	A	A	A	A	A	A	A	A	A	A	A	W	A	W	A	A	W	T	A	A	A	A	A	A	A	A	A	A	A	A	A	A	A	A	A	A	A	A	A	A	A	W	A
S2_59027247	G/A	2	59027247	R	G	G	G	G	G	G	G	G	G	G	G	G	G	R	G	R	G	G	R	A	G	G	G	G	G	G	G	G	G	G	G	G	G	G	G	G	G	G	G	G	G	G	G	R	G
S2_59027254	A/T	2	59027254	A	A	A	A	W	W	A	A	A	A	A	A	A	A	A	A	A	A	A	A	A	A	A	A	A	A	A	A	A	A	W	W	A	A	A	A	A	A	A	A	A	A	A	A	A	A
S2_59406879	T/C	2	59406879	C	C	T	C	C	C	C	C	C	C	C	T	C	C	C	T	T	T	T	T	T	C	C	Y	C	Y	Y	T	T	T	T	T	T	T	T	T	T	T	T	T	T	T	T	T	T	T
S2_59406935	C/A	2	59406935	A	A	C	A	A	A	A	A	A	A	A	C	A	A	M	C	C	C	C	C	C	A	A	A	A	M	M	C	C	C	C	C	C	C	C	C	C	N	C	C	N	C	N	C	C	C
S2_60015612	A/G	2	60015612	A	A	G	R	G	R	A	A	A	A	A	A	A	A	A	A	A	A	A	A	A	G	G	R	G	R	R	G	G	G	R	G	G	G	G	G	A	A	A	A	A	A	A	A	A	A
S2_61512062	A/G	2	61512062	A	A	G	A	A	A	A	G	G	G	G	A	G	G	G	G	G	A	A	A	A	A	N	A	A	A	A	A	A	A	A	A	A	A	A	A	R	A	A	G	A	G	A	A	N	N
S2_61512100	C/T	2	61512100	C	C	T	C	C	C	C	T	T	T	T	C	T	T	T	T	T	C	C	C	C	C	N	C	C	C	C	C	C	C	C	C	C	C	C	C	Y	C	C	T	C	T	C	C	N	N
S2_61605778	C/T	2	61605778	T	T	C	C	N	C	C	Y	C	C	C	C	C	T	T	Y	C	Y	C	Y	C	C	N	T	T	C	N	C	C	N	C	C	C	C	C	C	Y	N	C	Y	T	T	C	T	T	C
S2_61605779	G/A	2	61605779	A	A	G	G	N	G	G	G	G	G	G	G	G	A	A	G	G	R	G	G	G	G	N	R	R	G	N	G	G	N	G	G	G	G	G	G	R	N	G	R	R	A	G	A	A	G
S2_61605782	G/A	2	61605782	G	G	G	G	N	G	G	R	G	G	G	G	G	G	G	R	G	G	G	R	G	G	N	R	R	G	N	G	G	N	G	G	G	G	G	G	G	N	G	R	R	G	G	G	G	G
S2_61605809	C/T	2	61605809	C	C	T	C	N	C	C	C	C	C	C	T	C	C	C	C	C	Y	T	Y	T	C	N	C	C	C	N	C	C	N	Y	C	C	C	C	C	Y	N	T	Y	C	C	T	C	C	T
S2_62055078	T/C	2	62055078	T	T	T	T	T	T	T	T	Y	T	T	T	T	T	T	T	T	N	T	N	T	C	C	T	C	T	T	T	T	T	T	T	T	T	C	C	T	T	T	T	T	T	T	T	T	T
S2_62606215	T/G	2	62606215	T	T	T	T	T	T	T	T	T	T	T	T	T	T	T	T	T	G	T	T	T	T	T	T	T	K	T	G	K	G	T	T	G	T	G	G	T	T	T	T	T	T	T	T	N	T
S2_62855119	G/T	2	62855119	G	G	G	G	G	G	G	G	T	N	T	N	T	G	N	T	T	G	T	G	T	T	G	T	G	T	T	G	G	N	G	N	G	G	G	G	G	N	G	G	G	G	G	G	G	G
S2_63522789	G/A	2	63522789	G	G	G	R	G	G	G	G	G	G	R	G	G	G	G	R	R	R	G	G	R	G	G	G	G	G	G	G	R	G	G	G	G	G	R	R	N	G	G	R	G	G	G	G	G	R
S2_63522802	C/A	2	63522802	C	C	C	C	C	C	C	C	C	C	M	C	C	C	C	M	C	C	C	C	C	C	C	C	C	C	M	C	C	C	C	C	C	C	M	C	N	M	C	C	C	C	C	C	C	C
S2_64240123	G/T	2	64240123	G	G	G	G	G	G	G	G	G	G	G	G	K	G	K	G	G	G	G	G	G	G	G	G	G	G	G	G	G	G	G	G	G	G	G	G	G	K	G	G	K	G	G	G	G	G
S2_64240124	A/T	2	64240124	A	A	A	A	A	A	A	A	A	A	A	A	W	A	W	A	A	A	A	A	A	A	A	A	A	A	A	A	A	A	A	A	A	A	A	A	A	W	A	A	W	A	A	A	A	A
S2_65937928	A/T	2	65937928	A	A	W	A	A	A	W	W	A	W	W	A	A	N	N	A	A	A	A	N	A	W	A	A	A	A	A	W	N	A	A	A	N	A	W	A	A	W	A	A	W	W	A	A	W	A
S2_65937946	G/A	2	65937946	A	G	G	G	G	G	G	G	R	G	G	G	R	N	N	G	G	G	A	N	G	G	G	R	G	G	G	G	N	G	A	G	N	G	G	A	G	G	G	R	G	G	G	R	G	G
S2_65937949	G/A	2	65937949	G	G	G	G	R	G	G	G	R	G	G	G	R	N	N	G	R	G	G	N	G	R	G	G	R	G	G	G	N	G	G	G	N	G	G	G	G	G	G	G	G	G	G	R	G	G
S2_65937991	G/A	2	65937991	G	G	G	G	G	G	G	G	G	G	G	G	G	N	N	G	G	G	G	N	G	G	G	G	G	G	R	G	G	G	G	G	N	G	G	G	G	R	R	G	G	G	G	G	G	G
S2_65938030	A/T	2	65938030	A	A	W	W	W	A	W	A	A	A	W	A	A	N	N	A	A	A	A	N	A	A	A	A	A	W	W	A	A	A	A	A	N	W	A	A	A	W	W	A	A	A	W	A	A	A
S2_67192608	G/A	2	67192608	G	G	G	G	G	G	G	G	G	G	G	G	G	G	G	G	G	N	G	G	G	A	A	G	A	G	G	G	G	G	G	G	G	G	A	A	G	G	G	G	G	G	G	G	G	G
S2_68779445	A/G	2	68779445	A	A	A	R	N	A	R	A	R	R	A	A	R	A	A	R	R	A	A	A	A	A	A	R	R	A	A	A	A	A	A	A	A	A	A	A	A	R	R	A	R	R	A	R	R	R
S2_69412850	A/G	2	69412850	A	A	G	G	G	G	G	A	A	A	A	G	A	A	A	A	A	G	A	A	A	A	A	N	A	A	A	A	A	G	R	A	N	A	A	A	G	N	G	G	G	G	G	G	A	N
S2_70036991	A/C	2	70036991	A	A	A	A	A	A	A	A	C	A	C	C	C	N	A	C	C	A	C	A	C	A	N	A	A	A	A	N	A	A	N	A	A	A	A	A	A	A	N	A	A	A	A	A	A	A
S2_70037023	C/G	2	70037023	C	C	G	G	G	G	G	C	G	C	G	G	G	N	C	G	G	G	G	C	G	C	N	C	C	C	C	N	C	G	N	C	C	C	C	C	G	G	N	G	G	G	G	G	C	G
S2_70457288	G/T	2	70457288	G	G	T	T	T	T	T	G	T	G	T	T	T	G	G	T	T	T	T	G	T	T	G	T	G	K	K	G	G	T	G	G	G	G	G	G	T	T	T	T	T	T	T	T	N	T
S2_70457316	A/C	2	70457316	A	A	C	C	C	C	C	A	C	A	C	C	C	A	A	C	C	C	C	A	C	C	A	C	A	M	M	A	A	C	A	A	A	A	A	A	C	C	C	C	C	C	C	C	N	C
S2_70849077	C/T	2	70849077	T	T	C	C	C	C	C	C	C	C	C	C	C	C	C	C	C	C	C	C	C	T	Y	C	T	Y	Y	C	Y	C	Y	N	Y	T	C	C	C	C	C	C	C	C	C	C	C	C
S2_71254200	G/A	2	71254200	G	G	N	G	G	G	G	G	R	G	A	R	G	R	A	R	R	N	G	G	G	G	R	G	G	G	G	G	G	G	G	G	N	G	G	G	G	G	R	G	G	G	G	N	G	R
S2_72369879	G/A	2	72369879	A	A	G	G	G	G	G	G	G	G	G	G	G	G	G	A	A	A	G	G	A	A	R	G	A	R	R	G	G	G	G	G	G	G	G	G	G	A	G	G	A	A	A	A	A	G
S2_72541583	T/C	2	72541583	C	C	T	C	N	C	C	T	T	T	T	T	T	T	T	T	T	C	T	C	T	C	C	C	C	N	C	C	C	C	Y	C	C	C	C	C	Y	T	T	T	T	T	T	T	T	T
S2_72542270	C/T	2	72542270	T	T	C	T	T	T	T	C	C	C	C	C	C	C	C	C	C	T	C	T	C	T	T	T	T	T	T	T	T	T	Y	T	T	T	T	T	C	C	C	C	C	C	C	C	C	C
S2_72542283	C/G	2	72542283	G	G	C	G	G	G	G	C	C	C	C	C	C	C	C	C	C	G	C	G	C	G	G	G	G	G	G	G	G	G	S	G	G	G	G	G	C	C	C	C	C	C	C	C	C	C
S2_72542289	G/A	2	72542289	A	A	G	A	A	A	A	G	G	G	G	G	G	G	G	G	G	A	G	A	G	A	A	A	A	A	A	A	A	A	R	A	A	A	A	A	G	G	G	G	G	G	G	G	G	G
S2_72694359	C/T	2	72694359	N	N	C	C	N	C	C	C	C	C	C	C	C	C	C	C	C	N	N	C	C	N	N	C	N	C	C	N	C	C	C	C	N	C	C	C	C	C	C	C	C	C	C	C	N	C
S2_73586297	A/G	2	73586297	A	A	G	A	A	A	A	A	A	A	A	G	A	A	A	A	A	R	G	G	G	A	A	A	A	A	A	A	A	G	A	A	A	A	A	A	N	A	G	G	A	A	G	A	A	G
S2_73639823	G/C	2	73639823	G	G	S	G	G	G	G	G	G	G	G	G	G	G	G	G	G	G	G	G	G	G	G	G	G	G	G	G	G	G	G	G	G	G	G	G	G	G	G	G	G	G	G	G	G	G
S2_74020253	G/A	2	74020253	G	G	G	G	G	G	G	G	G	G	G	G	G	G	G	G	G	G	R	G	G	G	G	G	G	N	G	G	G	N	N	N	N	G	G	G	G	G	G	G	G	N	N	G	N	G
S2_74034873	T/A	2	74034873	T	N	T	T	T	T	T	T	T	T	N	T	T	T	T	A	A	T	T	T	A	T	T	T	T	T	T	A	W	A	T	N	N	T	T	T	T	A	T	T	A	A	A	A	A	N
S2_74034890	G/A	2	74034890	G	N	G	A	A	A	A	A	A	A	N	G	A	A	A	G	G	G	G	G	G	G	R	G	G	G	G	G	G	G	G	N	N	G	G	G	G	G	G	G	G	G	G	G	G	N
S2_74446560	T/A	2	74446560	T	T	N	W	A	A	W	T	T	T	T	T	T	T	T	T	T	T	T	A	T	T	W	W	T	T	T	T	T	T	T	T	T	T	T	T	T	T	T	T	T	T	T	T	T	T
S2_75478818	A/G	2	75478818	N	N	A	G	N	G	G	G	R	R	A	N	R	G	G	A	A	G	A	A	G	G	G	G	G	R	G	A	R	A	G	A	A	G	A	A	N	A	A	A	A	A	A	A	A	A
S2_75478847	G/C	2	75478847	N	N	G	C	N	C	C	C	S	S	G	N	S	C	C	G	G	C	G	G	C	C	C	C	C	S	C	G	S	G	C	G	G	C	G	G	N	G	G	G	G	G	G	G	G	G
S2_75478860	C/A	2	75478860	N	N	C	A	N	A	A	A	M	M	C	N	M	A	A	C	C	C	C	C	C	C	M	A	C	C	A	C	M	C	A	C	C	A	C	C	N	C	C	C	C	C	C	C	C	C
S2_76119793	T/G	2	76119793	T	T	T	K	T	T	K	K	T	K	T	T	T	T	T	T	K	T	T	T	T	T	T	T	T	T	T	T	T	T	K	T	T	T	T	T	N	T	T	T	T	T	K	T	T	T
S2_76908322	C/T	2	76908322	C	C	C	T	T	T	T	C	C	C	C	C	C	C	C	T	T	C	C	T	C	C	C	Y	C	C	C	C	C	C	C	C	C	C	C	C	C	T	C	C	T	T	C	T	T	T
S2_77060004	G/A	2	77060004	G	G	G	A	N	A	A	N	G	G	G	G	G	N	N	G	G	G	G	A	G	G	R	A	G	G	A	G	R	G	A	A	A	A	G	G	G	G	G	G	G	G	G	G	G	G
S2_78285790	C/T	2	78285790	C	C	C	Y	C	Y	Y	C	C	Y	Y	Y	C	Y	C	C	C	N	C	C	C	T	N	C	N	C	N	T	Y	Y	Y	C	C	T	Y	Y	T	C	Y	Y	C	Y	T	C	C	C
S2_78285791	A/G	2	78285791	A	A	A	R	A	R	R	A	A	R	R	R	A	R	A	A	A	N	A	A	A	A	N	A	N	A	N	G	R	R	R	A	A	G	R	R	G	A	R	R	A	R	G	A	A	A
S2_78285816	G/A	2	78285816	G	G	G	R	G	R	R	G	G	R	R	R	G	R	G	G	G	N	G	G	G	G	N	G	N	G	N	A	R	R	R	G	G	A	R	R	A	G	R	R	G	R	A	G	G	G
S2_78535753	C/T	2	78535753	Y	C	C	Y	C	C	C	N	C	Y	Y	C	C	Y	Y	C	C	C	C	C	C	N	C	C	C	C	N	C	N	C	C	Y	C	Y	C	C	C	C	C	C	C	C	N	C	C	C
S2_78535757	T/C	2	78535757	T	T	Y	T	T	T	T	N	T	T	T	T	T	T	T	T	T	T	T	T	T	N	T	T	T	T	N	T	N	T	T	T	Y	T	Y	T	Y	T	T	T	T	Y	N	T	T	Y
S2_78535765	C/T	2	78535765	C	C	C	C	C	C	C	N	C	C	C	C	C	C	C	C	C	C	C	T	T	N	C	C	C	C	N	C	N	C	C	C	C	C	C	C	C	C	C	C	C	C	N	C	C	C
S2_78535766	C/T	2	78535766	C	C	C	C	C	C	C	N	C	C	C	C	C	C	C	C	C	C	C	T	T	N	C	C	C	C	N	C	N	C	C	C	C	C	C	C	C	C	C	C	C	C	N	C	C	C
S2_78535794	G/A	2	78535794	G	G	R	R	G	R	R	R	R	R	G	G	R	R	G	R	G	G	A	R	R	G	G	N	G	G	N	G	G	G	G	G	G	G	G	G	G	G	G	G	G	G	G	G	G	G
S2_78836421	C/G	2	78836421	G	G	C	C	C	C	C	C	C	C	C	C	C	C	C	C	C	G	C	C	G	G	C	C	G	S	S	C	C	C	C	C	C	C	C	C	C	C	C	C	C	C	C	C	C	C
S2_80142531	G/T	2	80142531	G	G	T	G	G	G	G	G	G	G	G	T	G	G	G	G	G	G	G	G	G	G	G	G	G	G	G	T	K	G	T	T	T	T	T	T	G	G	G	G	G	G	G	G	G	G
S2_80149811	T/A	2	80149811	T	T	T	W	W	T	T	T	T	W	T	T	T	W	W	T	T	T	T	T	T	W	W	T	T	T	T	W	T	T	T	T	T	T	T	T	T	T	W	W	W	T	T	T	T	W
S2_80149814	T/A	2	80149814	T	T	T	W	W	T	T	T	T	W	T	T	T	W	W	T	T	T	T	T	T	W	W	T	T	T	T	W	T	T	T	T	T	T	T	T	T	T	W	W	W	T	T	T	T	W
S2_80363023	A/C	2	80363023	A	A	C	C	C	C	C	A	C	A	C	C	C	A	A	C	C	N	C	A	C	C	N	M	A	C	M	A	A	N	A	N	A	A	A	A	C	C	C	C	C	C	C	C	A	C
S2_81240662	C/T	2	81240662	C	C	C	T	T	T	T	C	C	C	C	C	C	C	C	C	C	C	C	T	C	C	Y	T	C	C	C	C	C	C	C	C	C	C	C	C	C	C	C	C	C	C	C	C	C	C
S2_82712870	C/T	2	82712870	N	C	C	C	C	Y	C	C	C	Y	C	C	C	Y	N	C	C	Y	C	C	C	C	Y	C	C	C	C	C	Y	C	C	C	C	C	C	C	C	N	C	C	C	C	C	C	C	C
S2_82712873	G/A	2	82712873	N	G	G	G	G	R	G	G	G	R	G	G	G	R	N	G	G	R	G	G	G	G	R	G	G	G	G	G	R	G	G	G	G	G	G	G	G	N	G	G	G	G	G	G	G	G
S2_82712916	C/T	2	82712916	N	C	C	C	C	Y	C	C	C	Y	C	C	C	Y	N	C	C	Y	C	C	C	C	Y	C	C	C	C	C	Y	C	C	C	C	C	C	C	C	N	C	C	C	C	C	C	C	C
S2_83198849	T/C	2	83198849	N	N	C	C	C	C	C	T	T	T	T	T	T	T	T	T	T	T	C	T	C	T	T	T	T	T	Y	T	C	C	Y	C	C	N	C	C	C	T	C	C	T	C	C	T	T	C
S2_83381592	T/G	2	83381592	G	G	T	T	T	T	T	T	T	T	T	T	T	T	N	T	T	G	T	T	T	G	G	G	G	G	G	T	G	T	G	G	T	G	T	T	T	T	T	T	T	T	T	T	T	T
S2_84887014	C/T	2	84887014	N	T	C	C	C	C	C	C	C	C	C	C	C	N	C	C	C	N	C	C	C	T	N	C	N	N	N	C	C	C	C	C	C	C	C	C	C	C	N	C	C	C	C	C	C	C
S2_85283255	T/C	2	85283255	T	T	T	T	T	T	T	T	T	T	T	T	T	T	T	T	T	T	T	T	T	C	C	N	C	T	T	T	T	T	T	T	T	T	T	T	T	T	T	T	T	T	T	T	T	T
S2_85283842	G/C	2	85283842	G	G	G	G	N	G	N	G	G	G	G	G	G	G	G	G	G	N	G	G	G	C	N	G	C	G	G	G	G	G	G	G	G	G	G	G	G	G	G	G	G	G	G	G	G	G
S2_85285919	G/T	2	85285919	G	G	G	G	G	G	G	K	K	K	K	K	K	K	G	G	G	G	G	G	G	G	G	G	G	G	K	K	G	G	G	G	G	K	G	G	G	G	G	G	G	G	G	G	G	G
S2_85285936	G/A	2	85285936	G	G	G	G	G	G	G	R	R	R	R	R	R	R	G	G	G	G	G	G	G	G	G	G	G	G	R	R	G	G	G	G	G	R	G	G	G	G	G	G	G	G	G	G	G	G
S2_85838921	T/C	2	85838921	T	T	T	T	N	T	T	T	T	T	T	T	T	T	T	T	T	T	T	T	T	C	C	T	C	T	T	T	T	T	T	T	N	T	C	C	T	T	T	T	T	T	T	T	T	T
S2_85871825	A/G	2	85871825	A	A	A	R	R	R	A	A	A	A	A	A	A	A	A	A	A	A	R	R	A	A	A	A	A	A	A	A	N	R	A	A	A	A	A	A	A	A	A	A	A	A	A	A	A	A
S2_86494856	G/C	2	86494856	C	C	G	C	N	C	N	C	S	C	G	G	C	C	C	G	G	C	G	G	C	C	C	C	C	C	G	G	G	G	G	G	G	G	G	G	G	G	G	G	G	G	G	G	G	G
S2_86496185	C/T	2	86496185	N	C	C	N	C	C	C	C	C	C	C	C	C	C	C	C	C	C	C	C	C	C	C	C	C	C	N	C	C	C	Y	Y	Y	C	C	C	C	C	Y	C	C	Y	C	C	Y	Y
S2_86591461	C/A	2	86591461	C	C	A	C	C	C	C	A	A	A	C	A	A	A	A	C	C	C	A	C	A	C	C	C	C	C	M	C	M	C	A	M	M	A	C	C	A	C	A	M	C	C	A	C	C	C
S2_86616092	G/A	2	86616092	G	G	G	G	R	G	R	G	R	R	G	G	G	G	N	G	G	G	G	G	G	G	G	G	G	G	G	G	G	G	G	G	G	G	G	R	G	N	G	G	R	G	N	R	N	G
S2_86616142	C/T	2	86616142	C	C	C	C	C	Y	C	C	C	C	C	Y	C	C	N	C	C	C	Y	C	Y	C	C	C	C	Y	T	C	C	C	C	C	C	C	C	C	Y	N	Y	C	C	C	N	C	N	C
S2_87122170	G/C	2	87122170	G	N	G	C	C	C	C	G	G	G	G	C	G	G	G	G	G	C	G	G	C	C	C	C	C	S	C	G	G	G	G	G	G	G	G	G	S	G	C	G	C	G	G	G	C	C
S2_87244378	G/C	2	87244378	C	C	G	C	C	C	C	C	C	C	C	G	C	C	C	C	C	G	G	C	G	C	C	C	C	C	C	G	C	G	S	S	G	C	G	G	G	N	G	G	C	C	G	C	C	C
S2_87425513	G/T	2	87425513	G	G	G	G	G	G	G	G	G	G	G	G	G	G	G	T	T	G	G	G	T	G	G	G	G	G	N	T	T	N	G	G	G	N	G	G	G	T	G	G	N	T	N	T	N	G
S2_87425736	C/T	2	87425736	C	C	C	C	C	C	C	C	C	C	C	C	C	C	C	T	T	C	C	C	T	C	C	C	C	C	Y	T	Y	T	C	C	C	N	C	C	C	T	C	C	T	T	T	T	T	C
S2_88773261	G/A	2	88773261	G	G	G	G	G	G	G	R	G	G	G	G	R	G	G	G	G	G	R	G	R	G	G	G	R	G	G	G	G	G	G	G	G	R	G	G	G	G	G	G	G	G	G	G	G	G
S2_88773276	C/G	2	88773276	S	C	C	S	C	S	C	C	S	C	C	C	C	C	S	C	C	S	C	S	C	C	C	S	S	C	C	C	C	C	C	C	S	C	C	C	C	C	C	S	S	C	C	C	C	C
S2_88773291	C/T	2	88773291	C	C	C	C	C	C	C	Y	C	C	C	C	Y	C	C	C	C	C	Y	C	Y	C	C	C	Y	C	C	C	C	C	C	C	C	Y	C	C	C	C	C	C	C	C	C	C	C	C
S2_89495461	T/C	2	89495461	T	T	T	T	T	T	T	Y	Y	Y	Y	Y	Y	T	Y	T	T	T	T	T	T	T	T	T	T	T	Y	Y	T	T	T	T	T	Y	T	T	Y	T	T	T	T	T	T	T	T	T
S2_90200657	G/T	2	90200657	G	K	G	G	K	G	G	G	G	G	G	G	G	G	K	G	G	G	G	G	G	G	G	G	G	G	G	G	G	N	G	K	G	G	G	G	K	G	G	K	G	G	G	G	G	G
S2_90866496	T/C	2	90866496	T	T	C	C	C	C	C	T	T	T	T	T	T	T	T	T	T	T	C	Y	C	T	T	T	T	T	Y	T	C	C	C	C	C	C	C	C	C	T	C	C	T	C	C	T	T	C
S2_91864216	G/T	2	91864216	T	T	G	G	G	G	G	G	G	G	G	G	G	G	G	G	G	G	G	G	G	G	G	G	G	G	G	G	G	G	G	G	N	G	G	G	G	G	G	G	G	G	G	G	G	G
S2_92649813	C/G	2	92649813	C	C	C	C	C	C	C	C	C	C	C	C	C	C	C	C	C	C	C	C	N	C	G	C	G	C	C	C	C	C	C	C	C	C	C	C	C	C	C	C	C	C	C	C	C	C
S2_93465256	G/A	2	93465256	G	G	G	G	G	G	R	G	G	G	G	G	G	G	G	G	R	G	G	R	G	R	G	N	G	R	R	G	G	G	R	G	G	G	G	G	R	G	G	R	G	R	G	R	G	G
S2_93999050	A/G	2	93999050	G	G	A	G	G	G	G	G	G	G	G	A	G	G	G	G	G	A	N	A	A	G	G	G	G	G	G	G	G	N	G	A	R	G	A	A	N	A	A	A	A	A	A	A	A	A
S2_94144804	C/T	2	94144804	T	T	C	C	C	C	C	C	C	C	C	C	C	C	C	C	C	C	C	C	C	T	T	T	T	T	T	C	T	N	T	T	N	T	C	C	C	N	C	C	N	C	C	C	C	N
S2_96181617	A/G	2	96181617	A	A	R	A	A	A	A	A	A	A	A	A	A	A	A	A	A	A	A	A	A	A	R	A	G	R	R	A	R	A	R	G	A	R	R	A	A	A	A	A	A	A	A	A	A	A
S2_96951881	C/T	2	96951881	T	T	T	Y	T	Y	C	C	C	C	C	C	C	C	C	C	C	C	C	C	C	C	C	C	C	T	Y	T	T	C	Y	T	T	T	C	C	T	T	N	T	C	T	C	T	N	C
S2_97007990	C/G	2	97007990	C	C	S	C	C	S	C	C	C	C	C	C	C	C	C	C	C	C	C	C	C	C	C	C	C	C	C	C	S	C	C	S	C	C	C	S	S	S	C	C	C	C	C	C	S	C
S2_98395558	C/G	2	98395558	C	C	G	C	C	C	C	C	C	C	N	G	C	C	C	C	C	N	C	C	C	C	C	C	C	C	C	G	G	C	G	G	G	G	G	G	C	C	C	C	C	C	C	N	N	C
S2_99997281	G/A	2	99997281	A	A	G	A	N	A	A	G	G	N	G	G	G	G	N	A	A	G	G	G	G	A	A	A	A	A	R	G	G	G	G	G	G	G	G	G	G	A	G	G	A	A	G	A	A	A
S2_102493443	G/C	2	102493443	G	G	G	C	N	C	N	G	G	G	G	G	G	G	G	G	G	N	G	C	G	G	S	C	G	G	G	C	G	C	G	C	G	G	C	C	N	G	G	G	G	G	G	G	G	G
S2_103286705	T/C	2	103286705	T	T	C	T	T	T	T	T	T	T	N	T	T	T	T	N	C	T	T	T	T	T	N	T	N	N	N	N	T	T	T	T	T	T	T	T	T	C	T	T	C	C	T	C	C	N
S2_103838878	C/A	2	103838878	C	N	N	M	C	C	C	C	A	C	M	M	M	C	C	N	M	C	M	C	M	C	C	C	C	N	C	C	C	N	C	C	C	C	C	C	M	C	M	C	C	C	M	M	C	M
S2_104309414	C/T	2	104309414	C	N	C	T	N	T	T	C	C	C	C	C	C	C	C	C	N	C	C	T	C	C	T	Y	C	C	C	C	C	C	C	N	N	C	C	C	C	C	C	C	C	C	C	C	C	C
S2_105410317	T/A	2	105410317	T	T	T	T	T	T	T	W	W	W	W	W	W	W	W	T	T	T	T	T	T	N	T	T	T	T	W	W	T	T	T	N	T	W	T	T	N	T	T	N	T	T	T	T	T	T
S2_105410318	T/G	2	105410318	T	T	T	T	T	T	T	K	K	K	K	K	K	K	K	T	T	T	T	T	T	N	T	T	T	T	K	K	T	T	T	N	T	K	T	T	N	T	T	N	T	T	T	T	T	T
S2_105410323	C/G	2	105410323	C	C	C	C	C	C	C	S	S	S	S	S	S	S	S	C	C	C	C	C	C	N	C	C	C	C	S	S	C	C	C	N	C	S	C	C	N	C	C	N	C	C	C	C	C	C
S2_105418267	C/T	2	105418267	C	C	C	T	T	T	T	C	C	C	C	C	C	C	C	C	C	C	C	T	C	C	Y	Y	C	C	C	C	C	C	C	C	C	C	C	C	C	C	C	C	C	C	C	C	C	C
S2_105418272	C/G	2	105418272	C	C	C	G	G	G	G	C	C	C	C	C	C	C	C	C	C	C	C	G	C	C	S	S	C	C	C	C	C	C	C	C	C	C	C	C	C	C	C	C	C	C	C	C	C	C
S2_105559574	C/G	2	105559574	N	C	C	C	N	C	C	C	C	N	C	C	C	C	C	N	C	N	C	C	C	N	N	C	C	C	N	N	C	N	C	G	G	C	G	G	N	C	N	C	C	C	N	C	C	C
S2_105559580	T/C	2	105559580	N	T	T	T	N	T	T	T	T	N	T	T	T	T	T	N	T	N	T	T	T	N	N	T	T	T	N	N	T	N	T	C	C	T	C	C	N	T	N	T	T	T	N	T	T	T
S2_105655747	C/T	2	105655747	C	Y	C	C	C	C	C	C	C	C	C	C	Y	C	C	C	C	Y	C	C	C	Y	C	C	C	C	C	C	C	C	C	C	C	C	C	C	C	C	C	C	C	C	C	C	C	Y
S2_105655754	G/A	2	105655754	R	G	G	G	G	G	G	G	G	G	G	G	G	G	G	G	G	G	G	G	G	G	G	G	G	G	G	R	R	G	R	R	G	G	G	R	G	G	R	G	G	G	G	G	G	G
S2_105655764	C/T	2	105655764	C	Y	C	C	C	C	C	C	C	C	C	C	Y	C	C	C	C	Y	C	C	C	Y	C	C	C	C	C	C	C	C	C	C	C	C	C	C	C	C	C	C	C	C	C	C	C	Y
S2_105978666	A/G	2	105978666	A	A	G	G	G	G	G	G	G	G	G	G	G	A	A	G	G	A	G	A	G	A	A	A	A	A	A	A	A	G	R	A	A	A	A	A	G	N	G	G	G	G	G	N	A	G
S2_106165480	G/T	2	106165480	K	G	G	G	G	G	G	G	G	G	G	G	G	G	G	G	G	G	K	K	G	G	G	G	G	G	G	G	G	G	G	K	K	N	K	G	N	G	K	G	K	G	G	G	G	G
S2_106165488	G/C	2	106165488	G	G	S	G	G	G	S	G	G	S	G	G	G	G	G	S	G	G	G	G	G	G	G	G	G	G	G	G	G	G	G	G	S	N	G	S	N	G	G	G	G	G	G	G	G	G
S2_107610529	C/T	2	107610529	N	C	N	C	N	C	C	C	C	C	C	C	C	C	C	C	C	C	C	C	C	N	C	T	Y	N	N	N	T	N	C	C	Y	C	N	Y	Y	C	N	C	C	C	C	C	C	C
S2_107694320	G/A	2	107694320	R	R	G	R	R	R	R	G	G	G	G	G	G	G	G	G	G	G	G	G	G	R	R	R	R	R	G	G	G	G	G	G	G	G	G	G	G	G	G	G	G	G	G	G	G	G
S2_107694328	T/C	2	107694328	Y	Y	T	Y	Y	Y	Y	T	T	T	T	T	T	T	T	T	T	T	T	T	T	Y	Y	Y	Y	Y	T	T	T	T	T	T	T	T	T	T	T	T	T	T	T	T	T	T	T	T
S2_107957469	T/C	2	107957469	C	C	T	T	T	T	T	C	C	C	C	T	C	C	C	C	C	N	T	T	T	C	Y	T	C	C	C	T	Y	T	Y	N	T	C	T	T	Y	C	T	T	C	C	T	C	N	C
S2_107957527	C/G	2	107957527	G	G	N	C	C	C	C	G	N	G	G	C	G	G	G	G	G	C	C	C	C	G	G	C	G	G	S	C	G	N	S	S	N	G	C	C	C	N	C	C	G	G	C	G	N	G
S2_108443556	G/A	2	108443556	R	G	G	G	G	G	G	R	G	R	G	G	G	N	R	G	G	G	R	N	G	G	R	G	G	G	G	G	G	R	G	G	G	R	G	G	G	N	G	G	R	G	G	G	G	G
S2_108443570	A/T	2	108443570	A	A	A	A	W	W	A	A	W	A	A	A	A	N	W	W	A	A	W	N	A	A	A	A	A	A	A	A	T	A	T	W	T	A	A	T	A	N	A	A	W	A	A	A	A	A
S2_108453785	A/T	2	108453785	A	A	A	A	A	A	A	A	A	W	A	A	A	A	A	A	A	A	A	W	W	A	A	A	A	A	A	A	A	W	A	W	A	A	A	A	A	A	A	A	W	A	A	A	A	W
S2_108793941	G/A	2	108793941	G	G	G	R	R	R	A	R	R	R	G	G	R	A	R	G	G	G	G	G	G	G	R	A	G	G	R	G	R	G	A	R	R	A	G	G	G	G	G	G	G	G	G	G	G	G
S2_108990483	G/C	2	108990483	G	G	C	C	N	C	C	G	C	G	C	C	C	G	G	C	N	N	C	S	C	G	G	G	G	G	G	S	G	C	S	S	G	G	G	G	N	N	C	N	C	N	N	C	G	C
S2_109364341	C/T	2	109364341	C	C	C	C	C	C	C	C	T	C	T	C	T	C	C	T	T	N	N	C	T	T	C	T	C	T	N	N	C	N	N	N	C	N	C	C	C	C	C	C	C	C	C	C	C	C
S2_111051786	G/A	2	111051786	G	G	G	A	A	A	A	G	G	G	G	G	G	G	G	G	G	G	G	G	G	G	R	A	G	G	G	G	G	G	G	G	G	G	G	G	G	G	G	G	G	G	G	G	G	G
S2_111326997	C/G	2	111326997	C	C	G	C	C	C	C	C	C	C	C	N	C	C	C	C	C	C	C	C	C	C	C	C	C	C	N	G	S	C	G	G	N	N	G	G	C	N	N	N	C	C	C	C	C	C
S2_112267666	C/T	2	112267666	C	C	C	C	Y	C	C	C	C	C	C	C	C	C	C	C	Y	N	C	Y	C	C	C	Y	C	C	C	C	C	C	Y	C	Y	C	C	C	C	N	C	C	Y	C	N	Y	Y	Y
S2_112267678	C/T	2	112267678	C	C	C	C	Y	C	C	C	C	C	C	C	C	C	C	C	Y	N	C	Y	C	C	C	Y	C	C	C	C	C	C	Y	C	Y	C	C	C	C	N	C	C	Y	C	N	Y	Y	Y
S2_113024988	C/T	2	113024988	C	C	T	T	T	T	T	C	C	C	C	C	C	C	C	C	C	C	T	C	T	C	C	N	C	C	C	C	T	T	Y	T	N	T	T	T	Y	N	T	T	C	T	N	C	C	T
S2_113120093	T/C	2	113120093	T	T	T	T	T	T	T	T	T	N	T	C	T	T	N	T	T	N	N	T	T	N	T	T	T	T	T	T	T	T	N	T	T	T	T	T	T	T	N	T	T	T	T	T	T	T
S2_113120095	T/C	2	113120095	T	T	T	T	T	T	T	T	T	N	T	C	T	T	N	T	T	N	N	T	T	N	T	T	T	T	T	T	T	T	N	T	T	T	T	T	T	T	N	T	T	T	T	T	T	T
S2_113222947	C/G	2	113222947	C	C	N	C	C	C	C	C	C	C	C	C	C	C	C	C	C	C	C	N	C	C	C	C	S	C	C	N	G	N	N	C	C	C	C	C	C	C	C	C	S	C	S	C	C	C
S2_113222949	C/T	2	113222949	C	C	N	C	C	C	C	Y	C	C	Y	Y	C	C	C	C	Y	Y	C	N	C	Y	C	C	C	C	C	N	C	N	N	Y	Y	C	Y	C	C	C	C	C	C	C	C	Y	C	Y
S2_113542921	T/C	2	113542921	T	T	T	C	C	C	N	N	C	C	T	T	Y	C	N	T	T	T	T	T	T	N	T	C	T	T	Y	T	N	T	Y	T	T	C	T	T	T	T	T	T	T	T	T	T	T	N
S2_113591183	C/A	2	113591183	C	C	C	C	C	M	C	C	C	C	C	C	C	C	N	C	C	C	A	M	C	C	C	C	C	C	C	C	C	C	C	M	C	M	C	C	N	M	C	C	C	C	C	C	C	C
S2_113641086	C/A	2	113641086	C	M	C	M	C	M	M	C	C	C	C	M	C	C	C	M	C	C	N	M	C	C	C	C	C	M	C	N	C	C	C	N	M	C	C	N	C	C	C	M	M	C	C	M	C	M
S2_113641088	C/A	2	113641088	C	C	C	C	C	M	C	C	C	C	C	C	M	C	C	C	C	C	N	C	C	C	M	M	C	C	C	N	C	C	C	N	C	C	C	N	C	C	C	C	C	C	A	C	C	M
S2_113641112	T/C	2	113641112	T	T	T	T	T	Y	Y	T	T	T	T	Y	T	T	T	Y	T	T	N	T	T	T	T	T	T	T	T	N	T	T	T	N	T	T	T	N	T	T	T	T	T	T	T	Y	T	Y
S2_113641113	T/C	2	113641113	T	T	T	T	T	Y	Y	T	T	T	T	Y	T	T	T	Y	T	T	N	T	T	T	T	T	T	T	T	N	T	T	T	N	T	T	T	N	T	T	T	T	T	T	T	Y	T	Y
S2_113697109	C/T	2	113697109	C	C	C	T	T	T	T	C	N	C	C	C	C	C	C	C	C	C	N	T	C	C	Y	T	C	C	C	C	C	C	C	C	C	N	C	C	C	C	C	C	C	C	C	N	C	N
S2_113697127	C/T	2	113697127	C	C	C	T	T	T	T	C	N	C	C	C	C	C	C	T	T	C	N	T	C	C	Y	T	C	C	C	C	C	C	C	C	C	N	C	C	C	T	C	C	T	T	C	N	T	N
S2_113963650	A/G	2	113963650	A	A	A	G	G	G	N	N	A	A	N	A	A	A	N	A	A	A	N	A	A	A	A	G	A	A	G	A	G	A	A	N	R	G	A	N	A	A	A	A	A	A	N	A	A	A
S2_114081327	G/T	2	114081327	G	G	T	T	T	T	N	G	T	N	T	T	T	G	G	T	T	N	T	K	T	N	G	G	G	T	K	G	G	N	G	G	N	G	G	G	T	T	T	T	T	T	T	T	G	T
S2_114081336	G/A	2	114081336	G	G	A	A	A	A	N	G	A	N	A	A	A	G	G	A	A	N	A	R	A	N	G	G	G	A	R	G	G	N	G	G	N	G	G	G	A	A	A	A	A	A	A	A	G	A
S2_118502930	C/T	2	118502930	Y	C	C	C	C	C	C	C	C	C	C	C	C	C	C	Y	C	C	C	Y	C	C	Y	C	C	C	C	C	C	C	C	C	C	Y	C	Y	C	C	C	C	C	C	C	C	C	C
S2_119293632	T/C	2	119293632	T	T	T	T	T	T	N	T	T	T	N	T	T	T	T	T	T	N	T	T	T	C	C	C	C	C	T	N	T	T	T	C	N	C	T	T	T	T	T	T	T	T	T	T	T	T
S2_119293634	A/G	2	119293634	A	A	A	A	A	A	N	A	A	A	N	A	A	A	A	A	A	N	A	A	A	G	G	A	G	A	A	N	A	A	A	G	N	G	A	A	A	A	A	A	A	A	A	A	A	A
S2_119293648	G/A	2	119293648	G	G	G	G	G	G	N	G	G	G	N	G	G	G	G	G	G	N	G	G	G	A	A	G	A	G	G	N	G	G	G	G	N	G	G	G	G	G	G	G	G	G	G	G	G	G
S2_119726155	T/A	2	119726155	T	T	T	W	W	W	W	T	T	T	T	W	T	T	T	T	T	T	T	T	W	T	T	T	T	T	T	T	T	T	T	T	T	T	T	T	T	T	W	T	W	T	T	T	W	W
S2_120885856	G/T	2	120885856	G	G	G	G	G	G	G	G	G	G	G	G	G	G	G	G	G	G	G	G	G	G	G	G	G	G	G	G	G	N	G	N	G	G	G	G	G	G	G	G	G	G	G	G	G	G
S2_121197282	T/C	2	121197282	T	T	C	T	T	T	T	C	C	C	N	C	C	C	C	N	C	T	T	T	C	T	T	T	T	T	N	T	Y	C	C	Y	Y	C	T	N	T	N	T	Y	C	C	C	C	C	T
S2_121394882	T/G	2	121394882	G	G	T	T	T	T	T	T	T	T	T	T	T	T	T	T	T	G	T	T	T	G	K	T	G	K	G	T	G	T	K	G	G	G	G	G	T	T	T	T	T	T	T	T	T	T
S2_122158937	T/G	2	122158937	G	G	T	T	T	T	T	T	T	T	T	T	T	T	T	T	T	G	T	T	T	T	G	K	G	K	K	T	T	T	T	N	G	T	G	G	T	N	T	K	G	G	T	G	G	T
S2_122158948	A/G	2	122158948	G	G	A	A	A	A	A	A	A	A	A	A	A	A	A	A	A	G	A	A	A	A	G	R	G	R	R	A	A	A	A	N	G	A	G	G	A	N	A	R	G	G	A	G	G	A
S2_123097357	T/C	2	123097357	T	T	C	T	T	T	N	T	T	T	T	T	T	T	T	C	C	T	T	T	T	T	T	T	T	T	N	T	T	N	T	T	T	T	T	T	T	N	T	T	C	C	T	C	C	C
S2_125284926	C/G	2	125284926	G	G	C	C	C	C	C	G	G	G	G	C	G	G	G	G	G	G	C	C	G	N	G	C	G	G	S	C	C	N	C	C	C	C	C	C	C	G	C	C	G	G	G	G	G	C
S2_125284938	G/C	2	125284938	C	C	G	G	G	G	G	C	C	C	C	G	C	C	C	C	C	C	G	G	C	C	S	G	C	S	S	G	G	N	G	G	G	G	G	G	G	C	G	S	C	C	C	C	C	G
S2_125285201	G/A	2	125285201	A	A	G	G	G	G	G	A	A	A	A	G	A	A	A	A	A	A	G	G	A	A	R	G	A	R	R	G	G	G	G	G	G	G	G	G	G	A	G	G	A	A	A	A	A	G
S2_125698357	G/A	2	125698357	G	G	G	A	A	A	A	A	A	A	A	A	A	A	A	A	A	G	A	A	A	G	R	R	G	G	R	G	A	A	A	A	R	A	G	G	A	G	A	A	G	G	G	G	G	A
S2_125723020	A/G	2	125723020	A	A	A	N	N	N	A	A	A	A	A	A	A	A	A	A	A	A	A	A	A	A	A	A	A	A	A	N	A	A	A	A	N	R	A	A	A	A	A	A	A	A	A	A	A	A
S2_125873244	A/G	2	125873244	A	R	A	A	A	R	A	R	A	A	R	A	A	R	A	A	A	N	A	A	A	A	A	A	A	A	A	A	A	A	A	A	A	A	A	A	A	A	A	A	R	A	A	A	A	A
S2_126823601	T/A	2	126823601	A	A	T	T	T	T	T	T	T	T	T	T	T	T	N	T	T	T	T	T	T	A	A	N	A	A	W	T	T	T	T	T	T	N	T	T	T	N	T	T	T	T	N	T	T	T
S2_127167571	T/G	2	127167571	T	T	G	G	G	G	G	T	G	T	G	G	G	T	T	G	G	G	G	K	G	G	T	G	T	G	K	T	T	G	T	T	T	T	T	T	G	G	G	G	G	G	N	N	T	G
S2_127167572	G/C	2	127167572	G	G	C	C	C	C	C	G	C	G	C	C	C	G	G	C	C	C	C	S	C	C	G	C	G	C	S	G	G	C	G	G	G	G	G	G	C	C	C	C	C	C	N	N	G	C
S2_127167625	C/T	2	127167625	C	C	T	T	T	T	T	C	T	C	T	T	T	C	C	T	T	T	T	Y	T	T	C	T	C	T	Y	C	C	T	C	C	C	C	C	C	T	T	T	T	T	T	N	N	C	T
S2_128555646	C/T	2	128555646	N	C	N	C	C	C	C	C	C	C	C	C	C	C	C	C	N	C	C	C	C	C	C	C	C	C	C	C	T	C	Y	N	T	T	T	T	C	C	C	C	C	C	C	C	C	C
S2_128953601	G/A	2	128953601	G	G	G	A	A	A	A	G	G	G	G	G	G	G	G	G	G	G	G	A	N	G	A	A	G	G	R	G	A	N	R	A	G	A	G	G	G	G	G	G	G	G	G	G	G	G
S2_129427118	G/A	2	129427118	G	G	G	G	R	R	G	G	G	R	G	G	G	G	R	G	G	G	G	G	G	G	G	G	G	G	G	G	G	G	G	G	G	G	R	G	G	N	G	R	G	G	N	G	G	R
S2_130005357	A/G	2	130005357	G	G	A	G	G	G	G	G	G	G	G	A	G	G	G	A	A	G	N	A	G	G	G	G	G	G	R	A	A	A	A	A	A	A	A	A	A	A	A	A	A	A	N	A	A	A
S2_130624630	C/G	2	130624630	S	C	C	S	C	C	C	C	S	C	S	C	S	C	C	C	C	C	C	C	C	C	C	S	C	C	C	C	C	N	C	C	C	C	C	C	S	C	C	C	C	C	C	S	S	C
S2_130694783	A/C	2	130694783	A	A	A	A	A	A	A	A	A	A	A	A	A	A	A	A	A	A	A	A	A	C	C	A	N	A	A	A	A	A	A	A	A	A	N	C	A	A	A	A	A	A	A	A	A	A
S2_130694788	A/G	2	130694788	A	A	A	A	A	A	A	A	A	A	A	A	A	A	A	A	A	A	A	A	A	G	G	A	N	A	A	A	A	A	A	A	A	A	N	G	A	A	A	A	A	A	A	A	A	A
S2_130740495	C/T	2	130740495	Y	T	Y	C	C	C	C	C	C	C	C	C	C	C	C	C	C	N	N	N	C	C	C	C	C	C	C	C	N	C	C	C	N	C	C	C	C	C	C	N	C	C	C	C	C	C
S2_130772179	T/C	2	130772179	T	T	T	T	T	T	T	Y	Y	Y	Y	Y	Y	Y	Y	Y	Y	Y	Y	T	Y	Y	Y	Y	Y	T	T	T	T	T	T	N	T	T	T	T	T	Y	Y	T	T	Y	N	N	T	Y
S2_131744880	G/A	2	131744880	A	A	G	G	G	G	G	G	G	G	G	G	G	G	G	G	G	G	G	G	G	G	A	N	A	R	A	A	G	N	G	G	G	G	G	G	G	G	G	G	G	G	G	G	G	G
S2_132254728	C/T	2	132254728	Y	Y	C	C	C	C	C	C	C	C	C	C	C	C	C	C	C	C	C	C	C	C	C	C	T	C	N	C	C	C	C	N	C	C	C	C	C	C	C	C	Y	C	C	C	C	C
S2_132551699	G/A	2	132551699	G	G	G	A	A	A	A	G	G	G	G	G	G	G	G	A	A	G	G	A	G	G	R	A	G	G	G	G	G	G	N	G	G	G	G	G	G	A	N	R	A	A	G	A	A	A
S2_132596892	T/A	2	132596892	T	T	A	T	T	T	T	T	T	T	T	A	T	T	T	T	T	A	A	A	A	T	T	T	T	T	T	T	T	T	W	T	T	T	T	T	W	T	A	A	T	T	A	T	T	A
S2_134165505	G/A	2	134165505	A	A	G	G	G	G	G	A	A	A	A	G	A	A	A	G	G	A	G	G	A	A	R	G	A	A	R	G	G	G	G	G	G	G	G	G	G	G	G	G	G	G	G	G	G	G
S2_134288350	T/G	2	134288350	T	T	G	T	T	T	T	T	N	T	T	T	N	T	T	G	G	N	T	G	T	T	T	T	T	T	T	T	T	T	N	T	T	N	T	T	T	G	T	T	G	G	T	G	G	N
S2_134657507	A/G	2	134657507	N	A	A	R	A	R	A	A	A	R	A	A	A	A	A	A	A	A	A	A	A	A	A	A	A	R	A	R	A	A	A	A	A	A	R	R	A	A	A	A	A	A	A	A	A	A
S2_134755016	T/C	2	134755016	T	T	T	T	T	T	T	T	T	T	T	N	T	T	T	T	T	T	T	T	T	T	T	T	T	T	T	T	T	T	T	T	T	T	T	T	T	T	T	T	T	T	T	T	T	T
S2_135385690	A/G	2	135385690	A	A	A	G	G	G	G	G	G	G	G	A	G	G	G	G	G	G	A	G	A	A	R	G	A	A	R	G	G	G	G	G	G	G	G	G	R	G	A	A	G	G	A	G	G	G
S2_135630344	C/G	2	135630344	C	C	G	G	G	G	G	C	G	C	G	G	G	N	C	G	G	G	G	C	G	G	C	G	C	S	S	C	C	G	S	C	C	C	C	N	G	G	G	G	G	G	G	G	C	G
S2_136555377	G/A	2	136555377	G	G	A	A	A	A	A	G	A	G	A	A	A	G	G	A	A	A	N	G	A	A	G	A	G	A	R	N	G	N	G	N	G	G	G	G	A	A	A	A	N	A	A	A	G	A
S2_137866938	G/A	2	137866938	G	G	N	G	N	G	G	G	G	G	G	G	G	G	G	G	G	N	G	N	G	G	G	G	G	G	G	G	G	N	G	G	G	G	G	G	G	G	G	G	G	G	G	N	G	G
S2_138534584	G/A	2	138534584	G	G	G	N	N	G	G	G	G	G	G	G	G	G	G	G	G	G	G	G	G	G	G	G	G	G	N	G	G	N	G	G	N	G	G	G	N	G	N	N	G	N	G	N	G	G
S2_138534585	C/T	2	138534585	Y	C	C	N	N	Y	C	C	Y	C	C	Y	C	C	C	C	Y	C	C	C	C	C	C	Y	C	C	N	Y	Y	N	C	C	N	Y	C	C	N	C	N	N	C	N	C	N	Y	C
S2_138534596	T/C	2	138534596	Y	T	T	N	N	Y	T	T	Y	T	T	Y	T	T	T	T	Y	T	T	T	T	T	T	Y	T	T	N	Y	Y	N	T	T	N	Y	T	T	N	T	N	N	T	N	T	N	Y	T
S2_139822921	C/T	2	139822921	C	C	C	C	N	Y	C	C	N	C	C	C	Y	Y	C	C	Y	C	C	Y	C	N	C	N	C	C	N	C	C	N	Y	C	N	Y	C	Y	C	C	C	Y	C	C	C	T	C	T
S2_140539287	A/C	2	140539287	N	N	A	C	N	C	C	C	C	C	C	A	C	N	C	C	C	N	A	A	C	C	N	N	C	C	A	N	A	N	A	A	A	A	A	A	N	N	A	M	C	C	N	N	C	A
S2_140848729	A/G	2	140848729	A	A	A	A	A	A	A	R	R	R	R	R	R	R	R	A	A	A	A	A	A	A	A	A	A	A	R	R	A	A	A	A	A	R	A	A	R	A	A	A	A	A	A	A	A	A
S2_140923794	T/C	2	140923794	T	T	C	T	T	T	T	T	T	T	T	T	T	T	T	C	C	T	T	T	T	T	T	T	T	T	T	T	T	T	T	T	T	T	T	T	T	C	T	T	C	C	T	C	C	C
S2_141781874	A/G	2	141781874	N	A	N	A	A	A	A	A	A	A	A	A	A	A	A	A	A	A	A	A	A	A	N	A	A	A	A	A	N	N	R	R	R	R	A	A	A	A	A	A	A	A	A	A	A	A
S2_143770955	C/G	2	143770955	G	G	C	C	N	C	C	C	C	C	C	C	C	C	C	N	C	C	N	C	C	G	G	C	G	C	C	C	C	C	N	C	C	C	C	C	C	C	C	C	C	C	C	C	C	C
S2_144392386	A/G	2	144392386	G	G	G	R	G	R	A	R	R	R	R	R	R	G	R	A	A	A	A	A	A	G	G	R	G	A	R	R	G	A	R	A	N	R	A	A	R	G	G	G	A	G	A	G	A	A
S2_144392402	G/T	2	144392402	G	G	G	G	G	G	G	K	K	K	K	K	K	T	K	G	G	G	G	G	G	G	G	G	G	G	G	K	G	G	G	G	N	K	G	G	G	G	G	G	G	G	G	G	G	G
S2_144395584	G/A	2	144395584	G	G	G	G	G	G	G	R	R	R	R	R	R	R	R	G	G	G	G	G	G	G	G	G	G	R	R	R	G	G	G	G	G	A	G	G	G	G	G	G	G	G	G	G	G	G
S2_144395590	T/C	2	144395590	T	T	T	T	T	T	T	Y	Y	Y	Y	Y	Y	Y	Y	T	T	T	T	T	T	T	T	T	T	Y	Y	Y	T	T	T	T	T	C	T	T	T	T	T	T	T	T	T	T	T	T
S2_145423635	C/T	2	145423635	N	C	Y	C	C	Y	Y	C	C	C	C	Y	C	C	C	Y	C	C	N	N	C	C	C	C	Y	Y	C	C	C	T	C	C	Y	C	C	C	Y	C	Y	Y	C	C	Y	C	C	Y
S2_145423640	G/A	2	145423640	N	G	G	G	G	G	G	G	G	G	G	G	R	G	G	G	G	G	N	N	R	G	G	G	G	G	G	G	R	G	G	G	G	G	G	G	G	R	R	G	G	G	G	G	G	G
S2_145423644	T/C	2	145423644	N	Y	T	T	T	T	T	T	T	T	T	T	T	T	T	T	T	T	N	N	T	T	T	T	T	T	T	Y	T	T	T	T	T	T	T	T	T	T	T	T	T	T	Y	T	T	T
S2_146590927	C/G	2	146590927	C	C	C	C	C	C	C	C	C	C	C	C	C	C	C	C	C	C	C	C	C	C	C	C	C	C	C	C	C	C	C	C	C	C	C	C	C	C	C	C	C	C	C	C	C	C
S2_146591297	A/G	2	146591297	A	N	N	A	A	A	A	A	A	A	A	A	A	A	A	A	A	N	A	A	A	G	N	A	G	A	A	A	A	A	A	A	N	A	G	G	A	N	N	A	N	A	N	A	A	A
S2_147318716	A/G	2	147318716	G	G	A	G	G	G	N	A	A	A	G	A	R	A	A	N	G	N	A	N	A	N	G	G	G	G	R	G	N	G	A	G	N	A	N	G	R	G	A	A	N	G	A	G	N	A
S2_147598136	C/G	2	147598136	C	C	C	C	N	C	C	C	C	C	C	C	C	C	C	C	C	C	C	C	C	C	C	C	C	C	C	C	C	C	C	G	G	C	N	G	C	C	C	C	C	C	C	C	C	C
S2_148156670	A/G	2	148156670	A	A	A	A	A	A	A	A	A	A	A	A	A	A	A	A	A	A	A	A	N	G	G	G	G	G	G	A	A	N	A	A	A	A	A	A	A	A	A	A	A	A	A	A	A	N
S2_148170283	G/C	2	148170283	G	G	C	G	G	G	G	G	G	G	G	G	G	G	G	G	G	G	G	G	G	G	G	G	G	G	G	G	G	G	G	G	G	G	G	G	G	G	G	G	G	G	G	G	G	G
S2_148170306	T/C	2	148170306	T	T	C	T	T	T	T	T	T	T	T	T	T	T	T	T	T	T	T	T	T	T	T	T	T	T	T	T	T	T	T	T	T	T	T	T	T	T	T	T	T	T	T	T	T	T
S2_148170344	C/T	2	148170344	C	C	T	C	C	C	C	C	C	C	C	C	C	C	C	C	C	N	C	C	C	C	C	C	C	C	C	C	C	C	C	C	C	C	C	C	C	C	C	C	C	C	C	C	C	C
S2_151081563	T/C	2	151081563	T	T	T	T	T	T	Y	T	T	T	T	T	T	T	T	T	T	T	T	T	T	Y	T	Y	Y	T	T	T	T	T	T	T	T	T	T	T	T	Y	T	T	T	T	T	T	T	T
S2_151081573	G/A	2	151081573	G	G	G	G	G	G	R	G	G	G	G	G	G	G	G	G	G	G	G	G	G	R	G	R	R	G	G	G	G	G	G	G	G	G	G	G	G	R	G	G	G	G	G	G	G	G
S2_151081589	T/C	2	151081589	T	T	T	T	T	T	Y	T	T	T	T	T	T	T	T	T	T	T	T	T	T	Y	T	Y	Y	T	T	T	T	T	T	T	T	T	T	T	T	Y	T	T	T	T	T	T	T	T
S2_151353681	A/G	2	151353681	G	G	A	G	G	G	G	R	R	R	R	R	A	A	A	A	A	R	A	A	A	R	G	R	A	G	R	A	A	G	A	R	G	A	R	R	A	A	A	A	A	A	A	A	A	A
S2_151589659	T/A	2	151589659	T	T	A	A	A	A	A	T	A	T	A	A	A	N	T	A	A	A	A	W	A	A	T	A	T	A	W	T	T	A	W	T	T	T	T	T	A	A	A	A	A	A	A	A	N	A
S2_151857284	T/C	2	151857284	C	C	T	T	T	T	T	C	C	N	C	T	C	C	C	T	T	C	T	T	T	C	T	T	N	Y	N	T	T	T	T	T	T	T	T	T	N	T	T	T	T	T	T	N	T	N
S2_151857286	A/C	2	151857286	C	C	A	A	A	A	A	C	C	N	C	A	C	C	C	A	A	C	A	A	A	C	A	A	N	M	N	A	A	A	A	A	A	A	A	A	N	A	A	A	A	A	A	N	A	N
S2_153018917	C/T	2	153018917	C	C	C	C	C	C	C	C	C	C	C	C	C	C	C	C	Y	Y	C	C	C	C	C	C	C	C	C	C	C	N	C	C	C	C	C	Y	C	C	C	C	C	C	N	C	T	C
S2_153766497	A/G	2	153766497	A	A	G	R	N	R	A	A	A	A	A	A	A	A	A	A	A	A	A	A	A	A	A	R	N	A	R	A	G	A	A	N	A	A	N	A	G	R	G	G	A	G	A	G	A	A
S2_154029696	G/T	2	154029696	G	G	G	G	G	G	K	G	G	G	G	G	G	G	G	G	G	T	K	K	G	G	K	G	G	G	G	G	G	G	G	G	G	G	G	G	G	K	G	G	N	G	G	K	G	N
S2_154786285	C/T	2	154786285	C	C	C	Y	Y	C	Y	C	C	C	C	C	C	C	C	C	C	C	Y	C	C	C	C	C	C	C	C	Y	C	C	C	C	C	C	C	N	C	N	C	C	C	C	N	C	C	C
S2_154786807	C/T	2	154786807	Y	Y	C	C	C	C	C	C	C	C	C	C	C	C	C	C	C	C	C	C	C	Y	Y	C	Y	Y	Y	C	Y	C	Y	Y	C	Y	C	C	C	C	C	C	C	C	C	C	C	C
S2_154786848	G/C	2	154786848	G	G	G	S	S	S	S	G	G	G	G	G	G	G	G	G	G	G	S	S	G	G	G	G	G	G	G	G	G	S	S	G	G	G	G	G	G	G	G	G	G	G	G	G	G	G
S2_155047098	G/C	2	155047098	C	C	G	S	G	S	G	G	G	G	G	G	G	G	G	G	G	G	N	C	G	G	G	G	S	G	S	G	G	N	G	G	G	G	G	G	G	G	G	G	G	G	G	G	G	G
S2_156237901	T/C	2	156237901	T	Y	Y	T	T	Y	T	T	T	T	Y	T	C	Y	T	T	T	T	C	T	T	T	T	T	T	Y	T	Y	T	N	T	T	Y	T	T	N	T	T	T	T	Y	T	Y	T	T	T
S2_156237902	C/T	2	156237902	C	Y	Y	C	C	Y	C	C	C	C	Y	C	T	Y	C	C	C	C	T	C	C	C	C	C	C	Y	C	Y	C	N	C	C	Y	C	C	N	C	C	C	C	Y	C	Y	C	C	C
S2_156464308	A/G	2	156464308	A	A	G	G	G	G	G	A	A	A	A	A	A	A	A	A	A	G	A	A	A	A	A	A	A	A	A	A	A	G	R	A	A	A	A	A	N	G	G	G	G	G	G	G	A	N
S2_156464416	G/A	2	156464416	G	G	A	A	A	A	A	G	G	G	G	G	G	G	G	G	G	A	G	G	G	G	G	G	G	G	G	G	G	A	R	G	G	G	G	G	A	A	A	A	A	A	A	A	G	N
S2_156722341	C/G	2	156722341	C	C	G	G	N	G	G	C	N	C	G	G	G	C	C	G	G	G	G	N	N	C	C	C	C	N	C	C	C	G	S	N	C	C	C	C	N	G	N	G	G	G	G	G	C	G
S2_156722392	C/A	2	156722392	C	C	A	A	A	A	A	C	A	C	A	A	A	C	C	A	A	A	A	C	A	C	C	C	C	C	C	C	C	A	M	C	C	C	C	C	A	A	A	A	A	A	A	A	C	A
S2_157191383	A/C	2	157191383	A	A	C	C	C	C	C	A	C	A	C	C	C	N	A	C	C	M	C	A	C	C	A	C	A	M	C	A	A	C	A	A	A	A	A	A	C	C	C	C	C	C	C	C	A	C
S2_157289489	A/G	2	157289489	N	A	N	A	N	A	A	A	A	A	A	A	A	A	A	A	A	N	N	A	A	A	R	A	G	G	A	A	G	N	G	G	G	G	G	G	R	A	A	A	A	R	N	A	A	A
S2_157299315	G/A	2	157299315	G	G	G	G	N	G	G	N	G	G	G	N	G	G	G	G	N	G	G	G	G	G	G	G	G	G	G	G	G	G	G	N	A	R	A	A	G	G	G	G	N	G	G	G	N	G
S2_157299331	G/A	2	157299331	G	G	G	G	N	G	G	N	G	G	G	N	G	G	G	G	N	G	G	G	G	G	G	G	G	G	G	G	G	G	G	N	A	R	A	A	G	G	G	G	N	G	G	G	N	G
S2_157444508	G/A	2	157444508	G	G	G	G	G	G	G	N	G	G	G	G	G	G	G	G	G	G	G	A	G	N	G	G	R	G	R	G	G	G	N	G	G	G	G	G	G	G	G	G	G	G	G	G	G	G
S2_157885591	A/C	2	157885591	C	C	A	A	A	A	A	A	A	A	A	A	A	A	A	A	A	A	A	A	A	C	M	A	C	M	A	A	A	A	A	M	M	A	C	C	A	A	A	A	A	A	N	A	A	A
S2_157885592	A/C	2	157885592	C	C	A	A	A	A	A	A	A	A	A	A	A	A	A	A	A	A	A	A	A	C	M	A	C	M	A	A	A	A	A	M	M	A	C	C	A	A	A	A	A	A	N	A	A	A
S2_158980658	A/T	2	158980658	T	T	A	A	A	A	A	A	A	A	A	A	A	A	A	A	A	N	A	A	A	T	W	A	T	T	W	A	A	N	A	A	N	A	A	A	W	N	A	A	A	A	A	A	A	A
S2_159373631	A/C	2	159373631	C	C	N	C	C	C	C	A	A	A	A	A	A	A	A	A	A	C	A	A	A	C	C	C	C	M	C	A	A	A	M	C	M	C	A	A	A	A	N	A	A	A	A	A	A	A
S2_159853002	A/C	2	159853002	C	C	A	A	A	A	A	A	A	A	C	A	A	A	A	C	C	A	A	A	A	C	M	A	C	C	M	A	A	A	A	A	A	A	A	A	N	C	A	M	C	C	A	C	C	M
S2_162018769	A/T	2	162018769	N	A	T	W	T	W	A	A	A	A	A	N	A	A	A	A	A	A	A	A	A	A	N	A	N	A	W	A	T	A	N	A	A	A	A	A	T	W	T	T	A	T	A	N	A	A
S2_162018837	A/G	2	162018837	G	G	A	A	A	A	A	A	A	A	A	A	A	A	A	A	A	A	A	A	A	G	G	R	G	A	R	A	A	A	R	A	A	A	A	A	A	N	A	A	A	A	A	A	A	A
S2_162018857	C/G	2	162018857	G	G	C	C	C	C	C	C	C	C	C	C	C	C	C	C	C	C	C	C	C	G	G	S	G	C	S	C	C	C	S	C	C	C	C	C	C	N	C	C	C	C	C	C	C	C
S2_162230212	C/T	2	162230212	C	C	C	Y	C	C	C	Y	C	C	C	C	C	C	C	C	C	C	N	C	C	C	C	C	C	C	C	C	C	C	C	Y	C	C	C	C	C	C	C	C	C	C	C	C	Y	Y
S2_162619376	C/T	2	162619376	C	C	T	T	N	T	T	T	T	T	T	T	T	C	C	T	T	C	T	Y	T	C	C	C	C	C	C	C	C	T	Y	C	C	C	C	C	T	N	N	T	T	T	T	T	C	N
S2_164361153	T/C	2	164361153	T	T	T	C	C	C	C	T	T	T	T	C	T	T	T	T	T	C	C	T	C	C	T	C	T	Y	Y	T	T	C	T	T	N	T	T	T	C	C	C	C	C	C	C	C	T	C
S2_164361750	A/G	2	164361750	A	A	A	G	G	G	G	A	A	A	A	G	A	A	A	A	A	G	G	R	G	G	A	G	N	G	G	N	A	G	A	A	A	N	A	A	G	N	G	G	G	G	G	N	N	G
S2_164428471	A/G	2	164428471	A	A	G	G	G	G	G	A	A	A	N	A	A	A	A	A	A	G	A	A	A	A	A	A	A	A	A	A	A	N	A	A	N	N	A	A	G	N	G	N	G	G	N	G	A	G
S2_164768606	G/A	2	164768606	A	A	G	G	G	G	G	G	G	G	G	G	G	G	G	G	G	G	G	G	G	A	R	G	A	R	R	G	G	G	G	R	R	R	A	A	G	G	G	G	G	G	G	G	G	G
S2_164825220	T/A	2	164825220	T	T	T	T	T	T	T	T	T	T	T	T	T	T	T	T	T	T	T	T	T	T	T	T	T	T	T	T	W	T	W	T	W	W	T	T	N	T	T	T	T	T	T	T	T	T
S2_164825349	G/A	2	164825349	G	G	G	G	G	G	G	G	G	G	G	G	G	G	G	G	G	G	G	G	G	G	G	G	G	G	N	N	G	G	A	N	G	A	G	G	G	G	G	G	G	G	G	G	G	G
S2_165774865	A/C	2	165774865	A	A	C	A	A	A	A	A	A	A	A	A	A	A	A	A	A	A	A	A	A	A	A	A	A	A	A	A	A	A	A	A	A	A	A	A	A	A	A	A	A	A	A	A	A	A
S2_165774873	T/G	2	165774873	T	T	T	T	T	T	T	K	K	K	K	K	K	K	K	K	K	K	T	T	K	K	K	K	K	K	T	T	T	T	T	T	T	T	T	T	T	K	K	T	K	K	T	T	T	T
S2_165774885	G/A	2	165774885	G	G	G	G	G	G	G	R	R	R	R	R	R	R	R	R	R	R	G	G	R	R	R	R	R	R	G	G	G	G	G	G	G	G	G	G	G	R	R	G	R	R	G	G	G	G
S2_166889337	A/G	2	166889337	G	G	A	A	A	A	A	A	A	A	A	A	A	A	N	A	A	G	G	G	G	G	R	A	G	G	R	G	R	A	A	R	G	A	G	G	R	N	G	G	A	A	A	A	A	G
S2_166889367	G/A	2	166889367	A	A	G	G	G	G	G	G	G	G	G	G	G	G	N	G	G	G	A	A	A	A	R	G	A	A	R	A	R	G	G	R	A	G	A	A	R	N	A	A	G	G	G	G	G	A
S2_166997847	G/C	2	166997847	G	G	G	N	N	C	N	G	G	G	G	G	G	G	G	C	C	N	G	N	G	G	G	N	G	G	S	G	S	G	C	C	S	C	G	G	N	C	G	S	C	C	G	C	C	C
S2_169194572	T/C	2	169194572	T	T	T	C	C	C	C	T	T	T	T	T	T	T	T	C	C	T	T	C	T	T	Y	C	T	T	T	T	T	T	T	T	T	T	T	T	T	C	T	T	C	C	T	C	C	C
S2_169194594	C/T	2	169194594	C	C	C	T	T	T	T	C	C	C	C	C	C	C	C	C	C	C	C	T	C	C	Y	T	C	C	C	C	C	C	C	C	C	C	C	C	C	C	C	C	C	C	C	C	C	C
S2_169194601	T/C	2	169194601	T	T	T	C	C	C	C	T	T	T	T	T	T	T	T	C	C	T	T	C	T	T	Y	C	T	T	T	T	T	T	T	T	T	T	T	T	T	C	T	T	C	C	T	C	C	C
S2_169386331	A/C	2	169386331	A	A	A	M	A	M	A	A	A	A	M	A	A	A	A	A	A	N	N	N	N	M	A	A	A	M	M	A	A	A	A	A	N	A	A	A	A	N	A	A	A	M	M	A	M	A
S2_170890617	A/G	2	170890617	G	G	A	G	G	G	G	G	G	G	G	A	G	G	N	A	A	G	A	A	G	G	G	G	G	G	R	A	G	A	R	R	R	G	A	A	A	A	A	A	N	A	A	A	A	A
S2_171317786	A/G	2	171317786	A	A	A	G	G	G	G	G	G	G	G	A	G	A	A	G	G	A	A	A	A	G	A	A	A	G	R	G	G	G	N	G	G	G	A	A	A	A	A	A	A	A	A	A	A	A
S2_171475411	A/G	2	171475411	A	A	A	A	A	A	A	A	G	A	G	G	G	A	R	G	G	A	G	R	G	G	A	G	A	R	R	A	A	A	R	A	A	A	A	A	A	A	A	A	A	A	A	A	A	A
S2_171475416	G/A	2	171475416	G	G	G	G	G	G	G	G	A	G	A	A	A	G	R	A	A	G	A	R	A	A	G	A	G	R	R	G	G	G	R	G	G	G	G	G	G	G	G	G	G	G	G	G	G	G
S2_171705768	C/G	2	171705768	C	C	C	C	G	C	C	C	C	C	C	C	C	C	C	C	C	S	C	C	C	C	N	C	C	C	N	C	N	C	C	C	C	C	C	C	C	C	C	C	C	C	C	N	C	N
S2_171705805	G/A	2	171705805	G	G	G	G	A	G	G	G	G	G	G	G	G	G	G	G	G	R	G	G	G	G	N	G	G	G	N	G	N	G	G	G	G	G	G	G	G	G	G	G	G	G	G	N	G	N
S2_172040448	T/C	2	172040448	T	T	T	Y	T	T	T	T	T	T	T	T	T	T	T	T	T	T	T	T	T	Y	T	T	Y	T	T	Y	T	T	T	T	T	T	T	T	T	T	T	T	Y	T	T	T	T	T
S2_172057105	G/T	2	172057105	G	G	G	T	T	T	T	T	T	T	T	G	T	G	G	T	T	G	G	G	G	T	K	G	G	T	T	T	T	T	T	N	G	T	G	G	G	G	G	G	G	G	N	G	G	G
S2_172057106	A/T	2	172057106	A	A	A	T	T	T	T	T	T	T	T	A	T	A	A	T	T	A	A	A	A	T	W	A	A	T	T	T	T	T	T	N	A	T	A	A	A	A	A	A	A	A	N	A	A	A
S2_172057163	A/G	2	172057163	G	G	A	A	A	A	A	A	A	A	A	A	A	G	R	A	A	A	A	A	A	A	R	G	G	A	A	A	A	A	A	N	G	A	G	G	A	G	A	A	G	G	N	G	G	A
S2_173143462	C/T	2	173143462	Y	C	C	C	C	C	C	C	C	C	C	C	C	Y	C	C	C	C	C	C	C	Y	C	C	C	C	C	C	C	Y	N	C	N	Y	C	C	C	C	C	C	C	C	C	C	C	C
S2_173143466	C/T	2	173143466	C	C	C	Y	C	Y	Y	C	C	Y	C	Y	C	C	C	Y	C	C	Y	C	C	C	Y	C	Y	C	C	C	C	C	N	C	N	Y	C	C	C	C	C	C	C	C	C	C	C	C
S2_173356518	C/T	2	173356518	T	T	C	C	C	C	C	C	C	C	C	C	C	C	C	C	C	Y	C	N	C	T	Y	Y	T	Y	Y	N	C	C	C	Y	Y	Y	T	T	C	N	C	C	N	C	N	N	N	C
S2_173356555	G/C	2	173356555	G	G	C	G	G	G	G	G	G	G	G	G	G	G	G	G	G	S	G	N	G	G	G	G	G	G	G	N	G	G	G	G	G	G	G	G	G	N	G	G	N	C	N	N	N	G
S2_174069985	C/T	2	174069985	Y	C	C	C	C	C	C	C	C	Y	C	C	C	C	Y	Y	Y	Y	C	C	C	C	C	C	C	C	C	C	C	C	C	C	C	Y	C	Y	C	Y	C	C	C	Y	Y	Y	C	C
S2_174193748	C/T	2	174193748	C	C	C	Y	C	Y	Y	Y	Y	Y	Y	C	Y	Y	Y	Y	Y	C	C	C	C	Y	C	C	C	C	Y	Y	Y	C	Y	Y	Y	Y	C	C	C	C	C	C	C	C	C	C	C	C
S2_174958668	T/C	2	174958668	T	N	T	T	T	Y	Y	T	Y	Y	T	T	T	T	T	T	T	T	C	T	T	N	T	Y	T	T	T	T	Y	Y	T	T	C	N	T	T	N	Y	T	T	T	T	Y	T	T	Y
S2_174958669	G/A	2	174958669	G	N	G	G	G	R	R	G	R	R	G	G	G	G	G	G	G	G	A	G	G	N	G	R	G	G	G	G	R	R	G	G	A	N	G	G	N	R	G	G	G	G	R	G	G	R
S2_176172375	G/A	2	176172375	G	G	G	A	A	A	A	G	G	G	G	G	G	G	G	N	N	G	G	A	G	G	R	A	G	G	G	G	G	G	G	N	G	N	G	G	G	N	G	G	N	N	G	N	N	G
S2_176775657	C/A	2	176775657	A	A	C	A	A	A	N	C	C	C	C	C	C	C	C	C	C	C	C	C	C	A	A	A	A	A	M	C	C	N	C	C	C	C	C	C	C	C	C	C	C	C	C	C	C	C
S2_176875756	T/G	2	176875756	T	T	T	T	T	T	T	K	T	K	G	K	K	G	K	T	T	N	T	N	T	T	T	N	T	T	T	K	T	N	T	T	T	T	T	T	T	T	T	T	T	T	T	T	T	T
S2_177427447	G/A	2	177427447	R	G	G	G	G	G	G	G	G	G	G	G	G	G	G	R	G	G	G	G	R	G	G	G	G	G	G	R	G	R	G	G	R	G	G	G	N	G	G	G	G	R	R	G	G	G
S2_177603535	G/A	2	177603535	A	A	N	G	G	G	G	N	G	G	G	G	G	G	N	G	G	G	G	G	G	N	G	N	G	G	R	G	A	G	A	A	A	A	A	A	G	N	G	G	G	G	G	N	G	G
S2_178638405	G/A	2	178638405	R	G	G	G	G	R	G	G	G	G	G	R	G	G	R	G	G	G	N	R	G	G	R	R	G	G	G	G	G	R	G	N	R	G	G	G	G	N	G	G	R	G	G	R	G	R
S2_179119694	C/T	2	179119694	C	C	T	C	C	C	C	C	C	C	C	T	C	C	C	C	C	C	C	C	C	T	C	T	C	T	Y	T	Y	C	T	T	T	N	T	T	C	N	C	C	C	C	C	C	C	C
S2_179147477	G/T	2	179147477	G	G	G	T	N	T	N	G	G	G	N	G	G	N	N	T	T	G	G	T	G	G	N	T	G	G	G	N	K	G	T	T	N	N	G	G	G	T	G	K	T	T	N	T	T	T
S2_181019075	C/T	2	181019075	C	C	T	T	T	T	T	C	C	C	C	C	C	C	C	C	C	T	C	C	C	C	C	C	N	C	C	C	C	T	C	C	C	C	C	C	T	T	T	T	T	T	T	T	C	T
S2_181019185	C/T	2	181019185	C	C	T	T	T	T	T	C	C	C	C	C	C	C	C	C	C	T	C	C	C	C	C	C	C	C	C	C	C	T	C	C	C	C	C	C	T	T	T	T	T	T	T	T	C	T
S2_181026028	G/T	2	181026028	G	G	T	T	T	T	T	G	G	G	G	G	G	G	G	G	G	N	G	G	G	G	G	G	G	G	G	G	G	T	G	G	G	G	G	G	T	T	T	T	T	T	T	T	G	T
S2_182556264	A/G	2	182556264	A	A	A	A	A	A	A	R	R	R	R	A	R	R	R	A	A	A	A	A	A	A	A	A	A	A	A	R	A	A	R	A	A	A	A	A	A	A	A	A	A	A	A	A	A	A
S2_182556285	C/T	2	182556285	C	C	C	C	C	C	C	Y	Y	Y	Y	C	Y	Y	Y	C	C	C	C	C	C	C	C	C	C	C	C	Y	C	C	Y	C	C	C	C	C	C	C	C	C	C	C	C	C	C	C
S2_183329681	G/T	2	183329681	T	T	G	G	G	G	G	G	G	G	G	G	G	G	G	G	G	T	G	G	G	G	K	N	T	K	K	T	G	G	G	G	G	G	G	G	G	N	G	G	T	T	G	T	T	G
S2_183345759	C/T	2	183345759	T	T	C	C	C	C	C	C	C	C	N	C	C	C	C	C	C	C	C	C	C	C	Y	Y	T	T	Y	T	Y	C	C	C	C	C	C	Y	C	T	C	C	T	T	C	T	T	C
S2_184684529	A/C	2	184684529	A	A	C	C	C	C	C	A	A	A	A	A	A	A	A	A	A	C	A	A	A	A	A	A	A	A	A	A	A	N	M	A	A	A	A	A	C	C	C	C	C	C	C	C	A	C
S2_184684667	C/T	2	184684667	C	C	T	T	T	T	T	C	C	C	C	C	C	C	C	C	C	T	N	C	C	C	C	C	C	C	C	C	C	T	C	C	C	N	C	C	T	T	T	T	T	T	N	T	C	T
S2_186361879	T/A	2	186361879	W	T	T	T	T	T	T	W	T	W	T	T	N	N	T	T	T	T	W	T	T	T	T	T	W	T	W	T	N	T	T	T	T	T	T	T	T	T	T	N	T	T	N	T	T	T
S2_186361900	A/G	2	186361900	R	A	A	A	A	A	A	R	A	R	A	A	N	N	A	A	A	A	R	A	A	A	A	A	R	A	R	A	N	A	A	A	A	A	A	A	A	A	A	N	A	A	N	A	A	A
S2_186361907	A/G	2	186361907	R	A	A	A	A	A	A	R	A	R	A	A	N	N	A	A	A	A	R	A	A	A	A	A	R	A	R	A	N	A	A	A	A	A	A	A	A	A	A	N	A	A	N	A	A	A
S2_186405773	T/A	2	186405773	N	N	T	T	N	T	T	W	W	W	T	W	W	W	W	T	T	T	T	T	T	T	T	T	T	T	T	W	T	T	T	N	N	N	T	T	A	T	N	T	T	T	T	T	N	N
S2_186644416	G/C	2	186644416	G	G	G	G	G	G	G	G	G	G	N	G	G	G	G	G	G	N	N	G	G	N	G	C	G	G	N	G	G	G	G	G	N	G	G	G	G	N	G	G	G	G	G	G	G	G
S2_188167197	T/C	2	188167197	C	C	C	C	C	C	C	T	T	T	T	T	T	T	T	T	T	T	C	Y	C	T	T	T	T	T	Y	T	C	C	C	C	C	C	C	C	C	T	C	C	T	C	C	T	T	C
S2_189040654	G/A	2	189040654	G	G	A	A	A	A	A	G	G	G	G	G	G	G	G	G	G	N	N	G	G	G	G	N	N	N	G	G	G	A	G	G	N	G	G	G	A	A	A	A	A	A	A	A	N	A
S2_189448358	A/G	2	189448358	A	A	G	G	G	G	G	A	A	A	N	G	A	A	A	A	A	G	G	G	G	G	N	G	A	N	A	A	A	G	A	N	A	A	A	A	G	G	G	G	G	G	G	G	A	G
S2_189945797	G/T	2	189945797	G	G	G	G	G	G	G	G	G	G	G	G	G	G	G	G	G	G	K	G	G	K	G	G	G	G	G	G	G	G	G	G	G	G	G	K	G	G	G	G	K	G	G	G	G	G
S2_192044399	T/C	2	192044399	C	C	T	T	T	T	T	T	T	T	T	T	T	C	C	T	T	T	T	T	N	T	C	T	C	T	Y	T	T	T	T	T	Y	T	C	C	T	C	T	Y	C	C	N	C	C	T
S2_192240729	T/A	2	192240729	T	T	A	A	A	A	A	T	A	T	A	A	A	T	T	A	A	T	A	T	A	T	T	N	T	T	T	T	T	A	W	T	T	T	T	T	A	A	A	A	A	A	A	A	T	A
S2_192240745	A/G	2	192240745	A	A	G	G	G	G	G	A	G	A	G	G	G	A	A	G	G	A	G	A	G	A	A	N	A	A	A	A	A	G	R	A	A	A	A	A	G	G	G	G	G	G	G	G	A	G
S2_192240746	T/C	2	192240746	T	T	C	C	C	C	C	T	C	T	C	C	C	T	T	C	C	T	C	T	C	T	T	N	T	T	T	T	T	C	Y	T	T	T	T	T	C	C	C	C	C	C	C	C	T	C
S2_192281787	G/A	2	192281787	G	N	A	A	A	A	A	N	A	G	A	A	N	G	G	A	A	G	A	N	A	G	G	G	G	G	G	G	G	A	N	G	G	G	G	G	A	A	A	A	A	A	A	A	G	A
S2_193772322	A/G	2	193772322	A	A	A	A	A	A	A	R	R	R	R	A	R	R	R	R	R	R	A	A	A	A	R	R	R	R	R	A	A	G	A	R	R	R	R	R	A	A	A	A	R	R	A	G	R	R
S2_193839170	C/T	2	193839170	C	C	C	C	C	C	C	C	C	C	C	C	C	C	Y	C	Y	N	N	C	N	C	C	Y	C	C	C	Y	C	Y	C	C	N	C	Y	C	C	C	Y	C	C	Y	Y	C	Y	C
S2_193839179	C/T	2	193839179	C	C	C	C	C	Y	Y	C	C	C	C	C	C	C	C	Y	C	N	N	C	N	C	C	C	C	C	C	C	C	Y	C	C	N	C	C	C	C	C	Y	C	C	C	C	T	C	C
S2_193839182	C/T	2	193839182	C	C	C	C	C	C	C	C	C	C	C	C	C	C	Y	C	C	N	N	C	N	Y	C	C	Y	C	C	C	Y	Y	Y	C	N	C	C	Y	Y	Y	C	Y	C	C	C	C	Y	C
S2_193839208	C/T	2	193839208	C	C	C	C	C	C	C	C	C	C	C	C	C	C	Y	C	Y	N	N	C	N	C	C	Y	C	C	C	Y	C	Y	C	C	N	C	Y	C	C	C	Y	C	C	Y	Y	C	Y	C
S2_194401680	C/T	2	194401680	N	C	C	C	C	C	C	C	C	Y	Y	C	Y	C	C	C	N	C	C	Y	N	C	N	C	C	C	C	Y	C	C	N	C	T	N	C	Y	C	C	C	C	C	C	C	C	C	C
S2_194514018	T/C	2	194514018	T	T	C	C	C	C	C	T	C	T	C	C	C	T	T	C	C	C	C	T	C	C	N	C	T	C	Y	T	T	C	T	T	T	T	T	T	C	C	C	C	C	C	C	C	T	C
S2_194827201	A/C	2	194827201	A	A	A	M	M	A	A	A	A	A	A	A	A	A	A	A	A	A	A	A	A	A	A	A	A	A	A	A	A	A	A	A	A	A	A	A	M	M	A	M	A	A	A	A	A	M
S2_195370436	A/G	2	195370436	A	A	G	G	G	G	N	A	A	A	A	A	A	A	A	A	A	A	A	A	A	A	A	A	A	A	A	A	G	G	A	A	A	A	A	A	G	A	G	G	A	G	A	G	A	N
S2_195370478	T/C	2	195370478	T	T	C	C	C	C	N	T	T	T	T	T	T	T	T	T	T	T	T	T	T	T	T	T	T	T	T	T	C	C	T	T	T	T	T	T	C	T	C	C	T	C	T	C	T	N
S2_195939576	T/C	2	195939576	T	T	T	C	C	C	C	T	T	T	T	T	T	T	T	T	T	T	T	C	T	T	Y	C	T	T	Y	T	Y	T	Y	C	Y	C	T	N	T	N	T	T	T	T	T	T	T	T
S2_199317810	C/A	2	199317810	C	C	A	A	A	A	A	C	A	C	A	A	A	C	N	A	A	C	N	C	A	C	C	N	C	C	C	C	C	A	C	C	C	C	C	C	A	A	A	A	A	A	A	A	N	A
S2_200453943	A/T	2	200453943	N	T	N	W	A	A	A	A	A	A	W	W	A	A	W	N	W	A	N	A	A	A	A	A	W	A	A	A	A	A	A	A	A	A	T	A	A	N	W	A	A	A	A	A	A	A
S2_200762618	C/T	2	200762618	N	N	C	T	N	T	T	T	T	T	T	C	T	T	T	T	T	C	C	C	C	T	T	N	N	T	T	Y	T	N	T	Y	C	T	C	N	C	C	C	C	C	C	C	C	C	C
S2_200842484	A/T	2	200842484	A	A	A	A	N	A	A	A	A	A	A	N	A	A	N	T	T	T	A	N	T	A	N	A	A	A	T	T	T	T	T	W	T	N	A	A	A	N	A	A	T	T	T	T	T	A
S2_200845418	A/G	2	200845418	A	A	A	A	A	A	A	A	A	A	N	A	A	A	A	A	A	A	A	A	A	A	A	A	A	A	A	A	N	N	G	N	A	G	A	A	A	A	A	A	A	A	A	A	A	N
S2_200846179	G/A	2	200846179	R	G	G	G	G	R	G	G	G	G	G	G	G	G	N	G	G	G	R	G	R	G	G	G	G	G	G	R	R	G	G	G	G	G	G	G	G	G	G	G	G	G	G	G	G	G
S2_201965616	G/T	2	201965616	G	G	T	K	G	K	T	G	G	G	G	G	G	G	G	N	N	N	N	N	N	G	G	G	G	G	G	K	G	T	G	T	T	T	T	T	G	G	G	G	N	G	N	N	N	N
S2_201965631	C/G	2	201965631	C	C	C	C	C	C	C	G	G	G	G	G	G	G	G	N	N	N	N	N	N	C	C	C	C	C	S	S	C	C	S	C	C	C	C	C	C	C	C	C	N	C	N	N	N	N
S2_201965637	C/T	2	201965637	C	C	C	C	C	C	C	T	T	T	T	T	T	T	T	N	N	N	N	N	N	C	C	C	C	C	Y	Y	C	C	Y	C	C	C	C	C	C	C	C	C	N	C	N	N	N	N
S2_201980584	A/G	2	201980584	A	A	A	A	A	A	A	R	R	R	R	R	R	R	R	R	R	R	R	R	R	A	A	A	A	A	A	A	A	A	A	A	A	A	A	A	A	R	A	A	R	A	R	A	R	R
S2_202185909	C/T	2	202185909	C	C	C	Y	N	C	C	C	C	C	C	C	C	C	Y	Y	C	Y	C	C	C	C	C	C	C	C	C	C	C	C	C	C	C	C	C	N	Y	N	C	Y	C	C	C	C	C	C
S2_202185911	A/T	2	202185911	A	A	A	W	N	W	W	A	A	A	A	W	W	A	A	W	A	W	W	A	A	A	A	A	A	A	A	A	A	W	A	A	W	A	W	N	A	N	A	A	A	A	A	A	A	A
S2_202185914	G/A	2	202185914	G	G	R	G	N	R	G	G	G	G	G	G	R	G	G	R	G	R	G	G	G	G	G	G	G	G	G	G	G	G	G	G	G	G	G	N	G	N	G	G	G	G	A	G	G	G
S2_202185930	T/C	2	202185930	T	T	Y	T	N	Y	T	T	T	T	T	T	Y	T	T	Y	T	Y	T	T	T	T	T	T	T	T	T	T	T	T	T	T	T	T	T	N	T	N	T	T	T	T	C	T	T	T
S2_202185937	C/T	2	202185937	C	C	C	Y	N	C	C	C	C	C	C	C	C	C	Y	Y	C	Y	C	C	C	C	C	C	C	C	C	C	C	C	C	C	C	C	C	N	Y	N	C	Y	C	C	C	C	C	C
S2_202802228	C/T	2	202802228	C	C	T	T	T	T	T	C	T	C	T	T	T	C	C	T	T	N	T	C	T	T	C	T	C	Y	Y	C	C	T	C	N	C	N	C	C	T	T	T	T	T	T	T	T	C	T
S2_203087403	G/C	2	203087403	G	G	G	G	N	G	G	C	C	C	G	G	C	C	C	G	G	G	G	G	G	G	G	G	G	G	S	G	C	G	C	S	S	C	G	G	G	G	G	G	G	G	G	G	G	G
S2_204737426	C/A	2	204737426	C	C	C	C	C	C	C	M	M	M	M	M	M	M	M	M	M	C	A	A	M	C	C	N	C	C	C	C	C	M	C	C	N	C	N	C	C	C	M	C	A	C	M	N	M	M
S2_204737469	A/T	2	204737469	A	A	T	T	A	W	T	W	W	W	W	W	W	W	W	W	W	T	A	A	W	A	A	N	A	A	A	T	A	W	T	T	N	T	N	T	A	T	W	A	A	A	W	N	W	W
S2_204925158	A/C	2	204925158	A	A	A	A	A	A	A	A	A	A	A	A	A	A	A	A	A	A	A	A	A	A	A	A	A	A	A	A	A	A	A	A	A	A	A	A	A	A	A	A	A	A	A	A	A	A
S2_206737977	T/A	2	206737977	A	N	T	T	T	T	T	T	T	T	T	T	T	T	N	T	T	T	T	T	T	T	T	N	T	T	N	T	A	T	A	A	A	N	A	A	T	T	T	T	T	T	N	T	N	T
S2_206737978	G/T	2	206737978	T	N	G	G	G	G	G	G	G	G	G	G	G	G	N	G	G	G	G	G	G	G	G	N	G	G	N	G	T	G	T	T	T	N	T	T	G	G	G	G	G	G	N	G	N	G
S2_206737979	G/A	2	206737979	A	N	G	G	G	G	G	G	G	G	G	G	G	G	N	G	G	G	G	G	G	G	G	N	G	G	N	G	A	G	A	A	A	N	A	A	G	G	G	G	G	G	N	G	N	G
S2_206737980	C/T	2	206737980	T	N	C	C	C	C	C	C	C	C	C	C	C	C	N	C	C	C	C	C	C	C	C	N	C	C	N	C	T	C	T	T	T	N	T	T	C	C	C	C	C	C	N	C	N	C
S2_207198957	C/T	2	207198957	C	C	C	C	C	C	C	C	C	C	C	C	C	T	T	C	C	C	C	T	C	C	C	C	C	C	C	T	C	C	C	C	T	C	T	T	C	C	C	C	C	C	N	C	T	C
S2_207198978	C/T	2	207198978	T	T	C	C	C	C	C	C	C	C	C	C	C	C	C	C	C	T	C	C	C	T	T	T	T	T	T	C	T	C	Y	T	C	T	C	C	C	C	C	C	C	C	N	C	C	C
S2_207199041	G/T	2	207199041	G	G	T	T	T	T	T	T	T	T	T	T	T	G	G	T	T	G	N	G	T	G	N	G	G	G	G	G	G	N	K	G	G	N	G	G	T	T	T	T	T	T	T	T	G	T
S2_207199048	C/T	2	207199048	T	T	C	C	C	C	C	C	C	C	C	C	C	C	C	C	C	T	N	C	C	T	N	T	T	T	T	C	T	N	Y	T	C	N	C	C	C	C	C	C	C	C	C	C	C	C
S2_207544717	T/C	2	207544717	T	T	C	C	C	C	C	T	N	T	C	C	C	T	T	C	C	T	C	Y	C	T	T	T	T	T	T	T	T	N	Y	T	T	T	T	T	C	C	C	C	C	C	C	C	T	C
S2_207544734	C/T	2	207544734	C	C	T	T	T	T	T	C	N	C	T	T	T	C	C	T	T	C	T	Y	T	C	C	C	C	C	C	C	C	N	Y	C	C	C	C	C	T	T	T	T	T	T	T	T	C	T
S2_208862346	G/A	2	208862346	G	G	A	A	A	A	A	G	G	G	G	G	G	G	G	G	G	G	G	R	G	G	R	A	G	G	G	G	A	G	A	A	G	A	G	G	R	N	G	G	G	G	G	G	G	G
S2_209272431	C/A	2	209272431	C	C	A	A	A	A	A	M	M	M	M	A	M	M	C	C	C	A	C	C	C	C	C	C	C	C	C	M	M	A	A	M	M	M	M	M	A	A	A	A	A	A	N	A	C	A
S2_209275504	G/T	2	209275504	G	K	G	G	G	G	G	K	T	T	K	K	T	K	G	G	G	G	N	G	G	G	G	G	G	G	G	T	T	G	K	K	K	T	T	T	G	G	G	G	G	G	G	G	G	G
S2_209510827	G/A	2	209510827	G	G	A	A	A	A	A	G	A	G	A	A	A	G	G	A	A	A	A	G	A	A	G	A	G	R	N	G	G	A	G	G	G	G	G	G	A	A	A	A	A	A	A	A	G	A
S2_210507696	G/A	2	210507696	G	G	G	A	A	A	A	G	G	G	G	G	G	G	G	G	G	G	G	A	G	G	G	A	G	G	R	G	R	G	R	A	R	A	G	G	G	G	G	G	G	G	G	G	N	G
S2_211413946	G/A	2	211413946	G	G	G	G	G	G	G	G	G	G	G	G	G	N	G	G	G	G	G	R	G	G	G	G	G	N	G	N	G	G	G	G	G	G	G	G	G	A	G	G	A	R	G	N	N	G
S2_211678136	G/A	2	211678136	G	G	G	G	N	G	R	G	G	G	G	G	G	G	R	N	G	N	G	G	G	G	G	G	G	G	G	N	G	G	N	N	N	G	G	G	G	G	G	G	G	G	N	N	G	R
S2_211696079	T/C	2	211696079	T	T	C	C	C	C	C	T	C	T	C	C	C	N	T	C	C	T	C	T	C	T	T	N	T	T	T	T	T	C	Y	T	T	N	T	T	C	N	C	C	C	C	C	C	T	N
S2_212708350	A/G	2	212708350	A	A	A	A	A	A	A	A	A	A	A	A	A	A	A	A	A	A	A	A	A	A	A	A	A	A	A	A	A	A	A	A	A	A	A	A	A	A	A	A	A	A	A	A	A	A
S2_214051397	A/G	2	214051397	A	A	A	R	A	A	A	A	A	R	A	R	R	R	N	A	R	R	A	A	A	R	R	R	R	A	R	R	R	G	A	A	A	A	A	A	A	A	R	A	A	R	A	A	A	A
S2_214051451	A/T	2	214051451	A	A	A	W	A	A	A	A	A	W	A	W	W	W	N	A	W	W	A	A	A	W	W	W	W	A	W	W	W	T	A	A	A	A	A	A	A	A	W	A	A	W	A	A	A	A
S2_214224981	G/A	2	214224981	A	N	G	A	A	A	N	A	A	A	A	G	A	A	A	A	A	G	G	A	G	A	A	N	A	N	A	G	A	G	R	N	N	A	G	N	R	A	G	R	A	A	G	A	A	A
S2_216518264	G/A	2	216518264	G	G	G	G	G	R	G	G	G	G	G	G	G	G	G	G	G	G	G	G	G	G	R	G	G	G	G	G	G	G	G	G	N	G	G	G	G	G	R	R	R	G	G	R	R	G
S2_216786733	G/T	2	216786733	G	G	G	G	G	G	G	G	G	G	G	G	G	N	G	G	G	G	G	N	G	G	G	G	G	G	K	G	T	G	T	T	N	T	T	T	G	G	G	G	G	G	N	G	G	G
S2_217023926	C/T	2	217023926	C	C	C	T	T	T	T	T	Y	T	C	C	C	T	T	C	C	C	N	C	T	C	Y	Y	C	C	Y	C	T	C	T	N	Y	T	C	C	C	C	C	N	C	C	C	C	C	C
S2_217985801	T/C	2	217985801	T	T	C	C	C	C	C	T	C	T	C	C	C	T	T	C	C	C	C	T	C	C	T	C	T	Y	Y	T	T	C	T	T	T	T	T	T	C	C	C	C	C	C	C	C	T	C
S2_219127255	C/T	2	219127255	C	C	C	T	N	T	T	C	C	C	C	C	C	C	C	C	C	C	C	T	C	C	Y	T	C	C	C	C	C	C	C	C	C	C	C	C	C	C	C	C	C	C	C	C	C	C
S2_219850296	G/T	2	219850296	G	N	N	G	G	G	G	G	G	G	G	G	G	G	G	G	G	G	G	G	G	T	T	G	T	G	G	G	G	N	G	G	G	G	T	T	G	G	G	G	G	G	G	G	G	G
S2_220524903	C/G	2	220524903	C	C	C	S	C	S	S	C	S	S	S	C	S	S	S	S	S	C	C	C	C	C	S	S	C	C	C	C	C	C	S	S	C	S	S	S	C	C	C	C	C	C	C	C	C	C
S2_220804423	T/A	2	220804423	T	T	T	A	A	A	A	T	T	T	T	T	T	T	T	T	T	T	T	T	T	T	A	N	T	T	N	T	T	T	T	T	N	N	T	T	T	T	T	T	T	T	T	T	T	T
S2_221467955	A/C	2	221467955	A	A	A	M	A	A	A	A	M	A	A	A	M	A	A	A	A	N	A	N	C	A	A	A	A	A	A	M	A	N	C	A	M	M	A	A	N	N	A	M	M	A	A	M	A	A
S2_221737713	G/A	2	221737713	G	G	G	G	G	G	G	G	G	G	N	G	G	G	G	G	G	G	G	G	G	G	A	G	A	G	R	G	G	G	G	G	G	G	G	G	G	G	G	G	G	G	G	G	G	G
S2_222659421	T/C	2	222659421	T	T	T	T	T	T	T	T	Y	T	N	T	Y	T	T	C	C	T	T	T	T	T	T	T	T	T	T	T	T	T	T	T	T	T	T	T	T	C	T	Y	C	C	C	C	C	T
S2_222883571	C/G	2	222883571	N	C	C	C	C	C	C	S	C	G	C	C	S	C	C	C	C	C	S	C	C	C	N	N	C	C	C	C	C	N	C	C	N	C	S	N	C	C	C	C	N	C	N	C	C	C
S2_222883616	G/A	2	222883616	N	G	G	G	G	G	G	R	G	A	G	G	R	G	G	G	G	G	R	G	G	G	N	N	G	G	G	G	G	N	G	G	N	G	R	N	G	G	G	G	N	G	N	G	G	G
S2_224568906	C/G	2	224568906	C	C	C	G	G	G	G	G	G	G	C	C	G	G	G	C	C	C	C	C	C	C	S	G	C	C	C	C	C	C	C	C	C	C	C	C	C	C	C	C	C	C	C	C	C	C
S2_226620168	C/T	2	226620168	N	C	C	C	C	C	C	C	C	C	C	C	C	C	N	T	T	N	C	C	N	C	C	N	C	C	Y	C	T	C	Y	T	Y	T	C	C	N	N	C	Y	T	T	T	T	T	C
S2_226890250	C/T	2	226890250	C	C	T	T	T	T	N	C	C	C	C	C	C	C	C	N	C	C	C	C	C	C	C	C	C	C	Y	T	T	T	Y	T	T	T	C	C	T	Y	T	T	C	T	C	T	C	C
S2_226896108	T/C	2	226896108	T	T	C	C	C	C	C	T	T	T	T	T	T	T	T	T	T	T	T	T	T	T	T	T	T	Y	T	C	C	C	Y	C	N	C	T	T	C	T	C	C	T	C	T	C	T	T
S2_227140111	T/G	2	227140111	T	T	T	T	T	T	T	T	K	T	T	T	T	T	T	T	T	T	T	T	T	T	T	T	T	T	T	T	T	T	T	T	N	T	T	T	T	T	T	T	T	T	T	T	T	T
S2_227609133	G/A	2	227609133	G	G	N	G	G	G	G	G	G	G	G	G	G	G	G	G	G	R	G	R	R	G	G	G	G	G	G	G	G	N	G	G	G	N	R	G	G	G	G	G	G	G	G	G	G	R
S2_227872269	T/C	2	227872269	T	T	T	C	C	C	C	N	T	T	T	T	T	T	T	C	C	T	T	C	T	T	Y	C	T	T	T	T	T	T	T	T	T	T	T	T	T	C	T	N	C	C	T	C	N	N
S2_228284863	C/T	2	228284863	C	C	C	C	C	C	C	C	C	C	C	C	C	C	C	C	C	N	C	C	C	C	C	C	C	C	C	C	C	C	C	Y	Y	C	T	T	C	C	C	C	C	C	C	C	N	C
S2_228284868	G/A	2	228284868	G	G	G	G	G	G	G	G	G	G	G	G	G	G	G	G	G	N	G	G	G	G	G	G	G	G	G	G	G	G	G	R	R	G	A	A	G	G	G	G	G	G	G	G	N	G
S2_231161498	C/T	2	231161498	Y	Y	C	Y	C	Y	C	C	Y	C	C	C	C	C	T	C	C	C	C	C	C	C	C	C	C	N	N	C	C	C	T	C	C	C	C	Y	Y	C	C	C	C	C	C	C	C	C
S2_231251879	A/G	2	231251879	A	A	N	G	G	N	N	A	G	A	G	A	G	A	A	G	G	N	G	A	G	G	A	G	A	G	G	A	A	N	A	N	A	A	A	A	N	G	N	G	G	G	G	N	A	N
S2_231251887	C/T	2	231251887	C	C	N	C	C	N	N	C	T	C	T	C	T	C	C	T	T	N	T	C	T	T	C	T	C	T	T	C	C	N	C	N	C	C	C	C	N	C	N	C	C	C	C	N	C	N
S2_231496483	A/G	2	231496483	A	A	A	A	A	A	A	A	A	A	A	A	A	A	A	A	A	A	A	A	A	A	A	A	A	A	A	A	A	A	A	A	A	A	A	A	A	A	A	A	A	A	A	A	A	A
S2_232821951	A/C	2	232821951	A	A	C	A	N	A	A	A	A	A	A	C	A	A	A	A	A	A	C	A	C	A	A	A	A	A	A	A	A	A	M	A	A	A	A	A	M	A	C	C	A	A	C	A	A	A
S2_232930741	C/T	2	232930741	C	C	T	C	C	C	C	C	C	C	C	T	C	C	C	C	C	C	C	C	N	C	N	Y	C	T	Y	C	C	N	C	C	C	C	T	T	C	C	C	C	C	C	C	C	C	C
S2_234223727	G/A	2	234223727	G	G	G	G	G	G	G	R	G	N	G	G	G	G	G	R	N	G	G	G	G	G	G	N	G	R	G	G	G	G	G	G	G	R	G	G	G	G	G	R	R	G	A	G	G	G
S2_235027368	T/A	2	235027368	A	W	T	T	T	W	W	W	T	T	T	T	W	T	T	T	T	T	T	T	T	T	W	T	T	T	T	T	W	T	T	W	T	T	T	T	W	T	T	W	T	T	W	T	T	T
S2_235027382	C/A	2	235027382	C	C	C	C	C	M	C	C	C	C	C	C	C	C	C	M	M	C	C	C	C	C	C	C	C	M	C	C	C	C	C	C	C	M	C	C	C	C	C	M	C	C	C	M	C	C
S2_235674882	G/T	2	235674882	G	G	G	G	G	G	G	G	G	G	G	G	G	G	G	G	G	K	G	G	G	G	G	G	G	G	K	G	G	G	G	G	N	T	K	G	G	G	G	G	G	G	G	G	G	G
S2_236187348	G/A	2	236187348	G	R	N	R	R	G	G	G	G	G	G	G	G	G	G	G	G	G	G	R	G	R	R	R	G	G	R	G	R	G	G	G	G	G	R	G	N	R	A	G	A	G	G	R	R	G
S2_236593059	T/C	2	236593059	T	T	C	T	T	T	T	T	T	T	T	T	T	T	T	T	T	N	T	T	T	T	T	T	T	T	T	T	T	T	T	T	T	T	T	T	T	T	T	T	T	T	T	N	T	T
S2_236932454	G/C	2	236932454	N	G	G	C	N	C	C	G	G	G	N	G	G	G	S	C	C	N	G	N	N	G	N	N	G	G	G	G	G	G	G	G	G	G	G	G	N	C	G	S	C	C	N	C	C	N
S2_237421451	C/G	2	237421451	G	G	C	G	G	G	G	C	C	C	C	C	C	C	C	C	C	N	C	C	C	G	G	G	G	S	G	C	S	C	S	S	S	G	C	C	C	C	C	C	C	C	C	C	C	C
S2_237739651	G/A	2	237739651	A	A	G	G	G	G	G	G	G	G	G	G	G	A	A	G	G	G	G	G	G	G	R	R	A	G	R	G	G	G	G	G	R	G	A	A	G	A	N	R	A	A	G	A	A	G
S2_238370067	A/G	2	238370067	A	A	A	A	A	A	A	A	A	A	A	A	A	A	A	A	A	A	R	R	A	A	A	R	A	A	A	A	A	A	A	A	A	A	A	A	A	A	A	A	A	A	A	A	A	A
S2_238823647	C/T	2	238823647	C	C	C	C	C	C	C	Y	Y	Y	Y	Y	Y	Y	Y	Y	Y	Y	Y	C	Y	Y	Y	Y	C	Y	C	C	C	C	C	C	C	C	C	Y	C	Y	Y	C	C	Y	C	C	C	Y
S2_239097797	T/C	2	239097797	N	N	T	C	N	N	N	C	N	C	C	T	C	C	C	T	T	C	T	T	C	N	C	N	N	T	C	T	T	T	T	C	C	C	N	N	T	T	T	T	T	T	T	T	T	T
S2_239242087	T/C	2	239242087	T	T	N	T	T	T	T	T	T	T	T	T	T	T	T	T	T	T	N	T	T	C	C	T	C	Y	T	C	C	T	Y	C	C	C	C	N	T	N	N	T	T	T	T	T	T	T
S2_239301097	A/G	2	239301097	A	A	A	G	G	G	G	A	A	A	A	A	A	A	A	A	A	A	A	R	A	A	R	G	A	A	A	A	A	A	A	A	A	A	A	A	A	A	A	A	A	A	A	A	A	A
S2_240562001	G/A	2	240562001	G	G	G	G	N	R	R	R	G	G	G	G	R	R	G	G	G	G	G	G	G	R	G	G	G	G	G	G	G	G	G	G	G	G	G	G	R	G	G	G	G	G	G	G	N	R
S2_240649747	C/T	2	240649747	N	C	C	T	T	T	T	T	T	T	C	C	Y	T	Y	C	C	C	C	C	T	C	Y	N	C	C	T	C	Y	C	T	N	Y	T	C	C	C	N	C	C	C	C	N	C	C	C
S2_240649879	G/A	2	240649879	G	G	N	A	A	A	A	A	A	A	G	G	R	A	A	G	G	G	G	G	A	G	R	A	G	G	R	G	R	G	G	A	G	A	G	G	G	G	G	G	G	G	G	G	G	G
S2_243188296	A/C	2	243188296	A	N	A	A	A	M	A	N	A	A	A	A	A	M	A	A	C	N	A	A	A	M	N	A	A	N	A	A	A	A	N	A	N	A	A	A	A	A	A	A	A	A	A	A	A	A
S2_243188306	A/G	2	243188306	A	N	A	A	A	R	A	N	A	A	A	A	A	R	A	A	G	N	A	A	A	R	N	A	A	N	A	A	A	A	N	A	N	A	A	A	A	A	A	A	A	A	A	A	A	A
S2_243233931	G/A	2	243233931	A	A	A	R	N	R	G	G	G	G	G	G	G	G	G	G	G	G	G	G	G	G	G	R	G	R	N	G	A	G	G	G	G	G	G	G	N	A	A	A	G	A	N	A	G	G
S2_243362746	C/A	2	243362746	C	C	C	M	C	C	C	C	C	C	C	C	C	C	C	M	C	C	M	C	C	C	C	A	C	C	C	C	C	C	C	M	C	C	M	M	C	C	M	M	C	M	C	C	C	M
S2_243362747	C/T	2	243362747	C	C	C	C	Y	Y	C	C	C	C	C	C	C	C	C	Y	C	C	Y	C	Y	Y	C	C	C	C	C	C	C	C	C	C	C	C	C	C	C	T	C	C	C	Y	C	C	C	C
S2_244077474	G/A	2	244077474	G	G	G	G	G	G	G	G	N	G	G	G	R	R	R	G	R	G	G	G	G	G	G	R	G	G	N	G	G	R	G	N	G	G	G	G	G	R	G	G	N	G	G	R	N	G
S2_244296913	A/G	2	244296913	A	A	A	A	A	A	A	G	N	G	G	A	G	G	G	G	G	A	A	A	A	A	A	A	A	A	A	A	A	A	A	A	A	A	A	N	A	G	A	A	G	G	G	G	G	A
S2_244556702	A/G	2	244556702	A	A	A	R	A	R	R	A	A	A	A	A	A	A	A	A	A	A	R	R	A	A	A	A	A	A	A	A	A	A	R	A	A	A	A	A	A	A	A	A	A	A	A	A	A	A
S2_244556733	G/A	2	244556733	G	G	G	R	G	R	R	G	G	G	G	G	G	G	G	G	G	G	R	R	G	G	G	G	G	G	G	G	G	G	R	G	G	G	G	G	G	G	G	G	G	G	G	G	G	G
S2_244682872	C/T	2	244682872	C	C	C	Y	C	Y	Y	C	C	C	C	C	C	C	C	C	C	C	C	C	C	C	C	C	C	C	C	C	C	Y	C	C	C	C	C	C	C	C	C	C	C	C	C	C	C	C
S2_244840842	C/T	2	244840842	C	C	N	C	C	C	C	C	N	C	N	T	C	C	C	C	C	C	T	T	N	C	C	C	C	C	C	C	C	T	C	T	C	N	T	T	T	C	T	T	C	C	T	N	C	T
S2_244869609	A/T	2	244869609	A	A	T	T	N	T	T	A	T	A	T	T	T	A	A	T	T	T	T	W	T	N	A	A	A	A	A	A	N	N	A	A	A	A	N	A	T	T	T	T	T	T	T	T	N	T
S2_245070867	A/C	2	245070867	A	A	A	C	N	C	C	A	A	A	A	A	A	A	A	C	C	A	A	A	A	C	C	M	C	A	M	A	M	C	M	N	A	A	A	A	C	C	C	C	A	C	A	C	A	A
S2_245244890	C/G	2	245244890	N	N	C	N	C	C	C	C	C	C	C	C	C	C	N	C	C	S	S	S	G	C	C	C	N	C	N	N	N	N	S	S	G	G	G	G	C	N	C	C	C	G	C	N	C	C
S2_245490092	G/A	2	245490092	G	G	A	G	G	G	G	G	G	G	G	A	G	G	G	A	A	G	A	A	G	G	G	G	G	G	G	A	R	A	G	G	G	G	G	G	A	A	A	A	A	A	A	A	A	N
S2_245515579	C/G	2	245515579	C	C	C	C	C	C	N	C	G	C	S	C	G	C	C	S	S	C	S	S	C	S	C	S	C	S	C	C	N	C	N	N	C	N	C	C	C	C	N	N	C	C	C	N	C	C
S2_245515580	G/A	2	245515580	G	G	G	G	G	G	N	G	A	G	R	G	A	G	G	R	R	G	R	R	G	R	G	R	G	R	G	G	N	G	N	N	G	N	G	G	G	G	N	N	G	G	G	N	G	G
S2_245982667	C/T	2	245982667	N	C	C	C	C	C	C	C	C	C	C	N	C	C	C	C	C	C	Y	C	C	C	C	N	C	C	C	C	C	C	C	C	C	C	C	C	C	C	N	C	C	C	N	C	C	C
S2_246032712	T/C	2	246032712	T	T	T	T	T	T	T	T	T	T	T	T	T	T	T	T	T	T	T	T	T	C	C	C	C	C	C	C	T	T	Y	C	C	C	T	T	T	T	T	T	T	T	T	T	T	T
S2_246032744	G/A	2	246032744	G	G	G	G	G	G	G	G	G	G	G	G	G	G	G	G	G	G	G	G	G	A	A	G	A	G	G	G	G	G	G	G	G	G	G	G	G	G	G	G	G	G	G	G	G	G
S2_246032746	C/A	2	246032746	C	C	C	C	C	C	C	C	C	C	C	C	C	C	C	C	C	C	C	C	C	C	C	A	C	M	A	C	C	C	C	C	C	C	C	C	C	C	C	C	C	C	C	C	C	C
S2_246032747	G/A	2	246032747	G	G	G	G	G	G	G	G	G	G	G	G	G	G	G	G	G	G	G	G	G	G	G	A	G	R	A	G	G	G	G	G	G	G	G	G	G	G	G	G	G	G	G	G	G	G
S2_246420598	A/G	2	246420598	G	G	A	G	G	G	G	G	G	N	G	A	G	G	G	A	A	A	N	A	A	G	G	A	G	R	G	A	A	A	A	A	A	A	A	A	N	A	A	A	A	A	A	N	A	A
S2_246518958	G/A	2	246518958	R	R	G	G	G	G	G	R	G	R	G	G	G	R	R	G	G	G	G	R	G	G	G	G	G	G	G	G	R	G	R	R	G	R	G	G	G	G	G	G	G	G	G	G	R	G
S2_246890569	T/C	2	246890569	T	T	C	C	N	C	C	T	T	T	T	T	T	T	T	T	T	T	T	T	T	T	T	T	T	Y	Y	C	C	C	C	C	C	C	T	T	N	Y	C	C	T	C	N	C	T	T
S2_246927006	G/A	2	246927006	G	G	G	G	G	R	G	N	G	G	G	G	G	G	G	G	G	G	G	G	G	G	G	N	G	N	G	N	G	G	G	G	G	G	G	G	G	G	G	G	G	G	G	G	G	G
S2_246962425	C/G	2	246962425	G	G	C	C	N	C	N	C	C	C	C	C	C	C	C	C	C	C	C	C	C	N	N	N	G	C	S	C	C	N	C	C	C	C	C	C	C	G	C	C	G	G	N	N	G	N
S2_247244063	T/A	2	247244063	T	T	T	T	T	T	T	T	T	T	T	T	T	T	T	T	T	A	T	T	T	T	T	T	T	T	T	T	T	T	T	T	T	T	T	T	N	T	N	T	T	T	T	T	T	T
S2_247244069	C/A	2	247244069	C	C	C	C	C	C	C	C	C	C	C	C	C	C	C	C	C	A	C	C	C	C	C	C	C	C	C	C	C	C	C	C	C	C	C	C	N	C	N	C	C	C	C	C	C	C
S2_247621862	T/C	2	247621862	C	C	T	C	C	C	C	T	T	T	T	T	T	T	T	T	T	C	T	T	T	C	C	Y	C	C	C	Y	C	T	Y	Y	Y	C	T	T	T	T	T	T	T	T	T	T	T	T
S2_248046874	C/A	2	248046874	A	A	C	C	C	C	C	C	C	C	C	C	C	C	C	C	C	C	C	C	C	A	A	M	A	M	M	C	C	C	M	C	C	C	C	C	M	C	C	C	C	C	C	C	C	C
S2_248735838	C/T	2	248735838	C	C	T	T	T	T	T	C	C	C	C	C	C	C	C	C	C	Y	C	C	C	C	C	C	C	C	C	C	C	T	C	C	C	C	C	C	T	T	T	T	T	T	T	T	C	T
S2_248736514	C/T	2	248736514	C	C	T	T	T	T	T	C	C	C	C	C	C	C	C	C	C	T	C	C	C	C	C	C	C	C	C	C	C	T	C	C	N	C	C	C	T	N	T	T	T	T	N	T	C	T
S2_249544459	G/A	2	249544459	R	R	N	R	G	R	G	N	G	G	N	N	G	G	G	G	G	G	G	G	G	R	R	R	G	G	G	G	G	G	R	R	R	N	G	G	G	G	G	G	G	G	G	G	G	N
S2_249944271	A/G	2	249944271	A	A	A	N	A	A	A	G	G	G	G	A	G	G	G	A	A	A	N	A	N	A	A	A	A	A	A	A	G	A	R	R	N	N	A	A	A	N	N	A	A	A	N	N	A	A
S2_250415730	A/G	2	250415730	A	A	R	A	R	R	R	A	A	A	A	R	A	A	A	A	A	A	A	N	R	A	A	A	A	A	A	A	A	A	A	A	A	R	A	A	N	A	A	A	A	A	A	R	R	A
S2_252865849	C/T	2	252865849	C	C	C	T	N	T	T	C	C	C	C	C	C	C	C	T	N	C	C	T	C	C	C	C	C	C	C	C	C	C	C	C	C	C	C	C	C	T	C	Y	N	T	C	N	T	T
S2_254784621	G/C	2	254784621	G	G	G	G	G	G	G	G	C	G	C	G	C	G	G	C	C	G	C	G	C	C	G	C	G	C	N	G	G	G	G	G	G	G	G	G	S	G	G	G	G	G	G	G	G	G
S2_258194295	T/A	2	258194295	T	T	T	T	T	T	T	T	T	N	T	T	T	T	T	T	T	N	T	A	T	T	T	T	T	T	T	A	A	T	T	A	N	T	A	A	T	N	T	T	T	T	N	T	T	N
S2_258194297	A/T	2	258194297	A	A	A	A	A	A	A	A	A	N	A	A	A	A	A	A	A	N	A	T	A	A	A	A	A	A	A	T	T	A	A	T	N	A	T	T	A	N	A	A	A	A	N	A	A	N
S2_258716535	T/G	2	258716535	T	T	G	G	G	G	G	T	T	T	T	T	T	T	T	T	T	T	T	N	T	T	T	T	T	T	G	G	G	G	K	G	N	G	T	T	G	T	G	G	T	G	T	G	T	T
S2_258716558	C/T	2	258716558	C	C	T	T	T	T	T	C	C	C	C	C	C	C	C	C	C	C	C	N	C	C	C	C	C	C	T	T	T	T	Y	T	N	T	C	C	T	C	T	T	C	T	C	T	C	C
S2_262310722	G/C	2	262310722	C	C	G	G	G	G	G	G	G	G	G	G	G	G	G	G	G	G	G	G	N	G	G	G	G	G	G	N	N	G	S	C	C	C	C	C	G	N	G	G	G	G	G	N	G	G
S2_262532838	A/G	2	262532838	A	N	A	A	A	A	A	A	A	A	A	A	A	A	N	A	A	A	A	A	N	N	N	A	A	N	A	A	A	A	N	A	N	A	A	A	A	A	A	A	A	A	A	A	A	A
S2_262532842	G/A	2	262532842	G	N	G	G	G	G	G	G	G	G	G	G	G	G	N	G	G	G	G	G	N	N	N	G	G	N	G	G	G	G	N	G	N	G	G	G	G	G	G	G	G	G	G	G	G	G
S2_262532849	A/G	2	262532849	A	N	G	A	A	A	A	A	A	A	A	A	A	A	N	A	A	A	A	A	N	N	N	A	A	N	G	A	G	A	N	G	N	G	A	A	A	A	A	A	A	A	A	A	A	A
S2_262532874	A/T	2	262532874	A	N	A	A	A	A	A	A	A	A	A	A	A	A	N	A	A	A	A	A	N	N	N	A	A	N	A	A	A	A	N	A	N	A	A	A	A	A	A	A	A	A	A	A	A	A
S2_262532875	T/C	2	262532875	T	N	T	T	T	T	T	T	T	T	T	T	T	T	N	T	T	T	T	T	N	N	N	T	T	N	T	T	T	T	N	T	N	T	T	T	T	T	T	T	T	T	T	T	T	T
S3_1039773	G/A	3	1039773	G	G	G	G	G	R	G	G	G	G	G	G	G	N	G	R	G	G	G	G	R	G	G	G	G	G	N	G	G	G	R	N	G	G	G	G	G	G	G	G	A	N	N	N	G	R
S3_1244850	A/T	3	1244850	A	W	W	A	A	W	A	W	A	A	A	A	A	A	A	A	A	A	A	A	A	A	A	A	A	A	A	A	A	N	A	A	N	A	A	A	A	A	A	A	A	W	A	A	A	W
S3_1481922	T/C	3	1481922	N	T	T	T	T	T	T	N	Y	Y	T	T	T	N	T	T	T	T	T	T	N	T	Y	N	N	Y	T	T	T	T	T	N	T	T	T	T	Y	T	Y	T	T	T	T	T	C	T
S3_1481924	A/G	3	1481924	N	A	A	A	A	A	A	N	A	R	A	A	A	N	A	A	A	A	A	A	N	A	R	N	N	A	A	A	A	A	R	N	A	A	A	A	A	A	A	A	A	A	A	A	A	A
S3_1481926	C/T	3	1481926	N	C	C	C	C	C	C	N	C	C	C	Y	C	N	C	Y	C	C	C	C	N	C	C	N	N	C	C	C	Y	C	C	N	C	C	C	C	C	C	C	C	C	Y	C	C	C	C
S3_1481928	G/A	3	1481928	N	R	G	R	G	G	R	N	G	R	G	G	G	N	G	G	G	G	G	G	N	G	G	N	N	G	G	G	G	G	G	N	G	G	G	G	G	G	G	G	G	G	G	G	G	G
S3_1481930	C/T	3	1481930	N	C	C	C	C	C	C	N	C	C	C	C	C	N	T	C	C	C	C	C	N	C	C	N	N	C	C	Y	Y	C	Y	N	T	C	C	C	C	C	C	Y	C	C	C	C	C	T
S3_1481932	C/T	3	1481932	N	C	C	Y	C	C	C	N	C	C	C	Y	C	N	C	Y	C	C	C	Y	N	C	Y	N	N	C	C	C	C	C	C	N	C	C	Y	C	C	C	C	C	C	Y	C	C	C	C
S3_1481934	G/A	3	1481934	N	G	G	G	G	G	G	N	R	R	G	G	G	N	G	G	G	G	G	G	N	G	R	N	N	R	G	G	G	G	G	N	G	G	G	G	R	G	R	G	G	G	G	G	A	G
S3_1481955	G/A	3	1481955	N	G	G	G	G	G	G	N	G	R	G	G	G	N	G	G	G	G	G	G	N	G	R	N	N	G	G	G	G	G	R	N	G	G	G	G	G	G	G	G	G	G	G	G	G	G
S3_1679065	A/T	3	1679065	N	A	A	W	A	A	A	A	A	A	A	A	A	A	A	A	W	A	W	A	A	A	A	W	A	A	A	A	A	W	A	A	W	N	A	W	A	A	A	A	A	W	A	A	A	A
S3_1679099	C/G	3	1679099	N	C	C	S	C	C	C	C	C	C	C	C	C	C	C	C	S	C	S	C	C	C	C	S	C	C	C	C	C	S	C	C	S	N	C	S	C	C	C	C	C	S	C	C	C	C
S3_1679106	T/C	3	1679106	N	T	T	Y	T	T	T	T	T	T	T	T	Y	Y	T	T	T	T	Y	T	T	T	T	T	T	T	T	T	T	T	T	T	T	N	T	T	T	T	T	Y	Y	T	T	T	T	T
S3_1935106	A/G	3	1935106	A	A	A	A	A	A	A	R	R	R	R	R	R	R	R	R	R	R	A	A	A	A	G	R	R	R	R	G	R	A	R	G	R	R	R	R	A	R	R	A	R	R	A	A	A	G
S3_1935109	C/A	3	1935109	C	C	C	C	C	C	C	M	M	M	M	M	M	M	M	M	M	M	C	C	C	C	A	M	M	M	M	A	M	C	M	A	M	M	M	M	C	M	M	C	M	M	C	C	C	A
S3_1935113	C/T	3	1935113	C	C	C	C	C	C	C	Y	Y	Y	Y	Y	Y	Y	Y	Y	Y	Y	C	C	C	C	T	Y	Y	Y	Y	T	Y	C	Y	T	Y	Y	Y	Y	C	Y	Y	C	Y	Y	C	C	C	T
S3_4525231	C/T	3	4525231	C	C	C	Y	C	C	Y	C	N	C	C	C	C	C	C	C	C	C	C	C	C	C	C	C	C	C	C	C	C	N	C	C	C	C	C	T	C	C	C	C	Y	C	C	N	C	N
S3_4525240	G/T	3	4525240	G	G	G	G	G	G	G	G	N	G	G	G	G	K	K	G	G	G	G	G	G	G	G	G	K	G	G	G	G	N	G	G	G	G	G	G	G	G	G	G	G	G	G	N	G	N
S3_5078986	G/A	3	5078986	G	G	G	G	G	R	R	G	G	G	G	G	G	G	R	G	G	N	G	G	G	A	G	G	G	G	G	G	G	G	G	R	G	G	G	G	G	N	R	G	G	G	G	G	G	G
S3_6258656	T/G	3	6258656	T	T	T	T	T	T	T	T	T	T	T	T	K	N	T	T	T	N	T	K	T	N	T	T	T	T	N	T	T	T	K	T	T	T	T	T	N	T	K	T	T	T	T	T	T	K
S3_6258664	T/C	3	6258664	T	T	T	T	T	T	T	T	T	T	T	T	Y	N	T	T	T	N	T	Y	T	N	T	T	T	T	N	T	T	T	Y	T	T	T	T	T	N	T	Y	T	T	T	T	T	T	Y
S3_6258665	T/C	3	6258665	T	Y	T	Y	T	T	Y	T	T	T	T	T	Y	N	T	Y	Y	N	T	T	T	N	T	Y	T	T	N	Y	T	T	T	T	T	T	T	T	N	T	T	T	T	T	Y	T	T	T
S3_6258675	C/T	3	6258675	C	C	C	C	C	Y	Y	C	C	C	C	Y	C	N	C	Y	C	N	C	C	C	N	C	C	C	C	N	C	C	C	Y	Y	C	C	C	C	N	C	C	C	C	C	C	C	C	C
S3_6258696	C/T	3	6258696	C	C	C	C	C	Y	Y	C	C	C	C	Y	C	N	C	Y	C	N	C	C	C	N	C	C	C	C	N	C	C	C	Y	Y	C	C	C	C	N	C	C	C	C	C	C	C	C	C
S3_6258697	G/A	3	6258697	G	G	G	R	G	G	R	G	R	G	G	R	G	N	G	G	G	N	G	G	G	N	G	G	G	G	N	G	G	G	R	G	G	G	G	G	N	R	G	G	G	A	G	G	R	G
S3_6258703	G/A	3	6258703	G	G	G	G	G	G	R	G	G	G	G	G	G	N	G	R	G	N	G	G	G	N	G	G	G	G	N	G	G	G	R	G	G	G	R	R	N	G	G	G	G	G	G	G	R	G
S3_6673288	C/A	3	6673288	C	A	C	C	C	C	N	C	C	C	C	C	C	C	C	C	C	C	C	C	C	C	C	C	C	C	C	C	M	M	M	N	C	M	C	C	C	C	C	C	C	C	C	C	N	C
S3_6838507	C/T	3	6838507	Y	C	C	C	C	C	C	C	C	C	C	Y	C	C	C	C	C	C	C	C	C	C	Y	C	C	Y	C	C	C	C	C	C	C	C	C	C	C	C	C	C	C	Y	C	T	C	C
S3_8312487	G/A	3	8312487	G	G	G	R	G	G	G	G	G	G	G	R	G	G	G	G	G	G	R	G	G	G	R	G	G	G	G	G	G	G	G	G	G	R	G	G	G	G	G	R	G	G	G	R	N	G
S3_8312500	C/T	3	8312500	C	C	C	Y	C	C	C	C	C	C	C	Y	C	C	C	C	C	C	Y	C	C	C	Y	C	C	C	C	C	C	C	C	C	C	Y	C	C	C	C	C	Y	C	C	C	Y	N	C
S3_8706687	C/T	3	8706687	C	C	C	C	C	C	Y	Y	C	C	C	C	C	C	C	C	C	C	C	C	C	C	C	C	C	C	C	C	C	C	C	C	C	C	C	C	C	C	C	Y	C	C	C	C	C	C
S3_8831791	C/G	3	8831791	C	C	C	C	N	G	C	C	C	C	C	C	C	S	N	C	C	C	C	S	C	C	C	C	C	C	S	S	C	C	C	C	C	C	C	C	C	N	C	C	C	C	C	C	C	C
S3_10583525	C/T	3	10583525	C	C	Y	Y	Y	C	Y	C	C	C	C	C	C	C	C	C	C	C	C	C	C	C	C	C	Y	Y	C	C	C	C	Y	Y	C	C	C	C	C	C	C	C	Y	C	C	C	C	C
S3_10583530	C/T	3	10583530	C	Y	C	Y	C	C	C	C	C	C	C	C	C	C	Y	C	Y	C	C	C	Y	C	C	C	C	C	C	C	C	C	C	C	C	C	C	Y	C	Y	C	C	C	C	Y	Y	C	Y
S3_10874375	T/A	3	10874375	T	N	T	W	T	T	W	T	W	T	W	N	W	W	T	W	T	T	T	T	T	T	T	T	T	T	T	T	T	T	T	T	T	W	T	T	T	T	W	T	T	W	T	T	T	T
S3_11054289	C/T	3	11054289	C	C	N	Y	C	C	C	Y	C	Y	C	Y	Y	C	C	C	C	C	C	N	C	C	Y	C	C	C	C	C	C	C	C	N	C	C	Y	N	N	N	C	C	C	C	Y	C	C	Y
S3_11054296	G/A	3	11054296	G	G	N	G	G	R	G	G	G	R	G	G	G	R	G	R	G	G	G	N	G	G	G	G	G	G	G	G	G	G	G	N	G	G	G	N	N	N	G	R	G	G	G	G	G	G
S3_11054304	C/T	3	11054304	C	C	N	Y	Y	C	C	C	C	C	C	C	C	C	C	C	C	C	C	N	C	C	C	Y	C	Y	C	Y	C	C	C	N	C	C	C	N	N	N	C	C	C	C	C	C	C	C
S3_11054316	C/T	3	11054316	C	C	N	Y	Y	C	C	C	C	C	C	C	C	C	C	C	C	C	C	N	C	C	C	Y	C	Y	C	Y	C	C	C	N	C	C	C	N	N	N	C	C	C	C	C	C	C	C
S3_11054319	C/T	3	11054319	C	C	N	Y	C	Y	C	Y	C	C	C	Y	C	C	T	Y	C	C	C	N	Y	C	C	Y	C	Y	C	C	C	C	C	N	C	C	C	N	N	N	C	Y	C	C	C	Y	C	C
S3_11054322	C/A	3	11054322	C	C	N	M	C	C	C	M	C	C	C	M	C	C	C	C	C	C	C	N	C	C	C	C	C	C	C	C	C	C	C	N	C	C	M	N	N	N	C	C	C	C	C	C	C	M
S3_11054327	A/G	3	11054327	A	A	N	R	A	R	A	R	A	A	A	R	A	A	G	R	A	A	A	N	R	A	A	R	A	R	A	A	A	A	A	N	A	A	A	N	N	N	A	R	A	A	A	R	A	A
S3_11054329	C/T	3	11054329	C	C	N	Y	Y	C	C	C	C	C	C	C	C	Y	C	C	C	C	C	N	C	C	C	Y	C	Y	C	Y	C	C	C	N	C	C	C	N	N	N	Y	C	C	T	Y	C	T	Y
S3_11054331	C/T	3	11054331	C	C	N	Y	C	C	C	Y	C	C	C	Y	C	C	C	C	C	C	C	N	C	C	C	C	C	C	C	C	C	C	C	N	C	C	Y	N	N	N	C	C	C	C	C	C	C	Y
S3_11910888	G/A	3	11910888	R	G	G	R	R	R	G	G	G	R	G	R	R	G	G	R	R	G	N	G	N	G	R	G	G	G	R	G	G	N	G	N	G	G	G	G	R	R	G	G	R	G	G	R	G	G
S3_11910896	C/T	3	11910896	C	C	C	Y	C	C	Y	C	C	C	Y	C	C	C	C	Y	C	C	N	C	N	C	C	C	C	C	C	C	C	N	C	N	C	C	Y	C	C	C	C	C	C	C	C	C	C	C
S3_11910939	G/T	3	11910939	G	G	G	K	G	G	K	G	G	G	K	G	G	G	G	K	G	G	N	G	N	G	G	G	G	G	G	G	G	N	G	N	G	G	K	G	G	G	G	G	G	G	G	G	G	G
S3_12876377	T/A	3	12876377	W	W	W	W	T	T	T	T	T	W	T	T	T	T	T	T	T	T	T	T	T	T	T	T	W	T	T	T	W	T	T	T	T	T	T	T	T	T	T	T	T	T	T	T	T	T
S3_18597248	G/C	3	18597248	G	G	G	C	C	C	C	G	G	G	G	G	G	G	G	G	G	G	C	C	G	N	N	N	N	S	G	S	C	C	S	G	G	G	G	N	C	G	C	C	C	C	C	C	C	G
S3_18993298	T/G	3	18993298	T	T	T	T	T	T	T	T	T	T	T	T	T	T	T	T	T	T	T	T	T	T	T	T	T	T	T	T	T	N	T	T	T	T	T	T	N	T	T	T	T	T	T	T	T	N
S3_18993299	G/C	3	18993299	G	G	G	G	G	G	G	G	G	G	G	G	G	G	G	G	G	G	G	G	G	G	G	G	G	G	G	G	G	N	G	G	G	G	G	G	N	G	G	G	G	G	G	G	G	N
S3_19985237	G/A	3	19985237	G	G	G	R	G	R	G	R	R	G	R	R	G	R	R	R	G	N	A	R	R	G	G	G	R	G	N	G	G	G	G	G	G	G	G	G	G	G	A	G	G	G	G	R	G	N
S3_19985458	A/T	3	19985458	A	A	A	A	A	A	A	A	A	A	A	A	A	A	A	A	A	A	A	A	A	A	W	T	W	W	W	W	W	A	A	A	A	A	A	A	A	A	A	A	A	A	A	A	A	A
S3_19985540	C/T	3	19985540	N	T	C	Y	C	Y	C	C	C	C	C	C	C	C	C	C	C	C	C	Y	C	C	C	C	Y	C	C	N	C	C	C	C	C	C	C	C	C	C	C	C	C	C	C	C	C	C
S3_19985547	C/T	3	19985547	N	C	C	Y	C	C	T	Y	C	Y	Y	Y	Y	Y	C	Y	Y	T	C	C	Y	C	Y	C	Y	C	C	N	C	C	Y	T	Y	Y	C	C	C	T	Y	Y	Y	Y	Y	T	C	Y
S3_19985565	C/T	3	19985565	N	C	Y	Y	T	C	C	Y	C	Y	C	C	C	C	C	C	C	C	C	C	C	C	C	C	C	C	C	N	Y	C	C	C	C	C	T	C	C	C	C	Y	C	C	Y	C	C	C
S3_19985566	C/G	3	19985566	N	C	C	C	C	C	C	C	C	C	C	C	C	C	C	C	C	C	C	C	C	C	C	C	C	S	C	N	C	C	C	C	C	C	C	S	S	C	C	C	C	C	C	C	C	C
S3_20179257	C/T	3	20179257	N	C	C	C	C	C	C	C	C	C	C	C	C	N	C	C	C	N	C	N	C	N	C	C	Y	Y	C	Y	Y	C	C	Y	C	C	C	N	C	C	Y	N	C	C	N	T	C	Y
S3_20179269	G/A	3	20179269	N	R	G	R	R	G	R	G	G	G	G	G	G	N	A	G	G	N	G	N	G	N	G	G	G	G	R	G	G	G	R	R	G	G	G	N	G	G	G	N	G	G	N	G	G	G
S3_20179276	T/C	3	20179276	N	T	T	T	T	T	T	T	T	T	Y	T	T	N	T	T	T	N	T	N	T	N	T	T	T	Y	T	Y	T	T	T	T	T	T	T	N	T	T	T	N	T	T	N	T	T	Y
S3_22618041	T/C	3	22618041	T	T	N	C	C	C	C	T	T	T	T	T	T	T	T	T	T	C	C	C	T	T	N	T	T	T	T	T	C	C	T	Y	N	C	T	C	Y	T	N	T	T	T	T	T	T	T
S3_22763087	G/A	3	22763087	R	G	G	R	G	R	G	G	G	G	G	G	G	G	G	G	N	R	R	G	A	G	G	G	G	G	G	G	G	G	G	A	G	G	G	G	G	G	G	R	G	G	G	G	G	R
S3_23582472	G/C	3	23582472	G	G	G	G	G	G	G	G	G	G	G	G	G	G	G	G	G	G	G	G	G	G	G	G	G	G	G	G	G	G	G	G	G	G	G	G	N	G	G	G	G	G	G	G	G	G
S3_23832069	G/A	3	23832069	G	G	G	G	G	R	R	G	G	G	G	G	G	G	G	R	G	G	G	G	G	G	G	A	G	G	G	G	G	G	G	G	G	R	G	G	G	G	R	R	G	G	G	G	R	G
S3_23910315	C/T	3	23910315	C	C	C	T	N	Y	C	C	C	C	C	N	C	C	C	C	C	C	C	C	C	C	C	C	C	C	C	C	C	C	C	C	C	C	C	C	C	C	C	C	C	C	C	C	C	C
S3_23910327	G/C	3	23910327	G	G	G	C	N	S	G	G	G	G	G	N	G	G	G	G	G	G	G	G	G	G	G	G	G	G	G	G	G	G	G	G	G	G	G	G	G	G	G	G	G	G	G	G	G	G
S3_23910340	A/G	3	23910340	A	A	A	G	N	R	A	A	A	A	A	N	A	A	A	A	A	A	A	A	A	A	A	A	A	A	A	A	A	A	A	A	A	A	A	A	A	A	A	A	A	A	A	A	A	A
S3_24175704	G/A	3	24175704	A	A	A	G	G	G	G	G	G	G	G	G	G	G	G	G	G	A	N	G	A	G	G	R	G	G	G	G	R	G	G	N	N	G	G	G	R	G	G	N	G	G	G	G	G	G
S3_24287010	A/G	3	24287010	A	A	N	A	A	A	N	A	A	A	A	A	A	A	A	A	A	N	A	A	A	A	A	A	A	A	A	A	N	A	A	A	A	A	A	A	A	N	A	A	A	A	N	A	A	N
S3_24287018	C/A	3	24287018	C	C	N	C	C	C	N	C	C	C	C	C	C	C	C	C	C	N	C	C	C	C	C	C	C	C	C	C	N	C	C	C	C	C	C	C	C	N	C	C	C	C	N	C	C	N
S3_25158911	G/A	3	25158911	R	R	G	R	G	R	R	G	G	G	G	G	G	G	G	G	G	G	G	G	G	G	G	G	G	R	R	R	R	G	G	G	G	G	G	G	G	G	G	G	G	G	N	G	G	G
S3_25158921	G/A	3	25158921	R	R	G	G	G	G	G	G	G	G	G	G	G	G	G	G	G	G	G	G	G	G	G	G	G	G	G	G	R	G	G	G	G	G	G	G	A	G	A	A	A	A	N	A	A	G
S3_27253515	A/T	3	27253515	A	A	A	W	A	A	A	A	A	A	A	A	A	A	A	A	A	A	A	A	W	W	A	A	A	A	A	A	A	A	W	A	W	A	W	A	A	N	A	A	A	A	A	A	A	A
S3_27253538	C/T	3	27253538	C	C	C	C	C	Y	C	C	C	C	C	C	Y	C	C	C	C	C	C	C	C	C	C	Y	C	C	C	C	C	C	C	C	Y	Y	C	Y	C	N	C	Y	C	C	C	C	C	C
S3_27253562	T/A	3	27253562	T	T	T	T	T	T	T	T	T	W	W	T	T	W	T	W	T	T	T	T	T	W	T	T	W	W	T	T	T	T	T	T	T	T	T	T	W	N	T	T	T	T	T	T	T	W
S3_31030271	C/T	3	31030271	C	C	T	C	C	C	C	C	C	C	C	C	C	C	C	C	C	C	C	C	C	T	C	C	Y	C	N	C	C	T	C	N	C	C	C	C	C	C	C	C	N	C	C	C	C	C
S3_31031448	C/T	3	31031448	C	C	C	C	C	C	C	C	C	C	C	C	C	C	N	C	C	C	C	C	C	C	C	C	C	C	C	C	C	N	C	C	C	C	C	C	C	C	C	C	C	C	C	C	C	C
S3_31031470	T/A	3	31031470	T	T	T	T	T	T	T	T	T	T	T	T	T	T	N	T	T	T	T	T	T	T	T	T	T	T	T	T	T	N	T	T	T	T	T	T	T	T	T	T	T	T	T	T	T	T
S3_32558822	G/C	3	32558822	S	S	G	S	G	G	G	S	G	G	G	S	G	G	G	G	G	G	S	S	G	G	G	G	G	G	G	G	S	G	G	G	G	N	G	G	S	G	S	G	G	G	G	G	G	G
S3_32558826	C/T	3	32558826	C	C	C	C	C	C	Y	C	Y	C	C	C	C	C	C	C	C	Y	C	C	C	C	C	C	C	C	C	C	C	C	Y	C	C	N	C	Y	C	C	Y	C	C	C	C	Y	Y	Y
S3_32558833	A/G	3	32558833	A	A	A	A	A	A	A	A	A	R	A	A	A	A	A	A	A	A	A	R	R	A	A	A	A	A	A	A	A	A	A	A	A	N	A	A	R	A	A	A	A	A	R	A	A	A
S3_32558841	C/A	3	32558841	C	C	C	C	C	C	C	C	C	C	C	C	C	C	C	M	C	C	C	C	C	M	C	C	C	C	C	C	C	C	C	C	C	N	M	C	C	C	C	M	C	M	M	C	C	M
S3_34084065	G/C	3	34084065	S	S	N	C	C	C	C	G	G	G	G	G	G	G	G	G	G	G	C	C	N	N	G	G	G	G	C	C	S	C	C	C	N	C	C	C	S	N	G	S	S	C	C	C	C	G
S3_34753784	C/T	3	34753784	C	C	C	C	C	C	C	C	C	C	C	C	C	C	C	C	C	C	C	C	C	C	C	C	C	C	C	C	C	N	Y	C	C	C	C	C	Y	C	C	C	C	C	C	C	C	C
S3_35505683	G/A	3	35505683	G	G	G	R	G	R	G	G	G	G	G	G	R	G	G	G	G	G	G	G	G	R	G	G	G	G	N	G	G	A	G	N	R	G	R	G	N	G	G	G	G	G	G	G	G	A
S3_35505711	G/A	3	35505711	R	G	G	G	R	G	G	G	R	G	G	G	G	A	G	G	G	G	G	R	G	G	R	G	G	R	N	R	G	G	G	N	G	G	G	G	N	G	G	R	R	G	G	G	G	G
S3_35505763	G/A	3	35505763	G	G	G	G	G	G	R	G	R	G	G	G	G	G	G	G	R	R	G	G	R	G	G	G	G	G	G	G	G	G	G	G	G	R	G	R	G	G	G	G	G	G	G	G	G	G
S3_35505834	T/C	3	35505834	T	T	T	T	T	T	T	T	T	T	T	T	T	T	T	T	T	T	T	Y	Y	T	T	T	T	T	T	T	T	T	Y	T	T	T	T	T	T	T	T	T	T	T	T	T	T	T
S3_35652862	C/T	3	35652862	C	C	C	C	C	C	C	C	C	C	C	Y	C	C	C	C	C	Y	C	C	Y	C	C	C	Y	C	C	Y	C	C	C	C	C	C	C	C	C	C	C	C	C	C	C	C	C	C
S3_35652871	C/T	3	35652871	C	Y	C	C	C	Y	C	Y	C	Y	C	C	Y	C	Y	Y	C	C	C	C	C	C	C	T	C	Y	C	C	C	C	C	C	Y	C	C	C	C	Y	C	Y	C	C	C	Y	Y	Y
S3_35652880	G/A	3	35652880	G	G	G	G	G	G	G	R	R	G	R	G	G	G	G	R	R	G	G	R	G	G	R	G	R	R	R	G	G	G	G	G	G	G	G	R	G	G	G	G	G	R	G	G	G	G
S3_35652882	T/C	3	35652882	T	T	C	T	T	T	Y	Y	T	T	Y	T	T	T	T	Y	T	Y	C	T	T	T	T	T	Y	Y	Y	T	T	T	T	T	T	T	T	Y	T	T	Y	T	T	Y	T	T	T	T
S3_35767624	G/A	3	35767624	G	G	G	G	R	G	G	G	R	G	G	R	G	G	R	G	G	R	G	G	G	G	G	G	G	G	G	G	G	G	G	R	G	G	R	G	G	G	G	G	G	G	G	G	G	G
S3_36510009	C/T	3	36510009	C	C	N	C	Y	Y	C	C	Y	Y	C	C	C	C	N	C	C	C	C	C	C	C	C	C	C	C	Y	C	Y	Y	C	C	C	C	C	C	N	Y	Y	C	C	C	Y	C	Y	C
S3_36874524	G/C	3	36874524	N	G	G	G	G	G	G	G	G	G	G	G	S	G	G	N	G	G	N	G	G	N	G	N	G	S	S	G	G	S	G	G	G	G	G	G	G	N	G	G	G	S	G	G	G	G
S3_36874549	C/A	3	36874549	N	C	C	M	C	M	C	C	C	C	C	C	C	C	C	N	M	C	N	C	C	N	M	N	C	C	C	C	M	C	A	C	C	C	C	C	C	N	C	C	M	M	C	M	C	C
S3_36874558	T/C	3	36874558	N	T	T	T	T	T	T	Y	Y	T	T	T	Y	Y	T	N	T	T	N	T	T	N	T	N	T	T	Y	T	T	T	T	T	T	T	T	Y	T	N	T	T	Y	T	T	T	T	T
S3_36874573	C/A	3	36874573	N	C	C	C	M	M	C	C	C	C	C	C	C	C	M	N	M	C	N	C	C	N	C	N	C	C	C	M	M	C	C	C	C	C	C	C	A	N	C	C	M	C	C	C	C	C
S3_36989412	G/A	3	36989412	G	G	G	G	G	G	N	G	G	G	G	G	G	G	N	N	G	G	G	G	G	G	R	G	G	G	G	G	R	A	G	G	G	G	G	G	G	G	G	R	N	R	G	N	G	G
S3_36989413	C/T	3	36989413	T	C	Y	C	C	C	N	C	C	C	C	C	C	C	N	N	C	C	C	C	C	C	Y	C	C	C	C	C	Y	T	Y	Y	C	C	C	C	C	C	C	Y	N	Y	C	N	C	C
S3_36989426	G/A	3	36989426	G	G	G	G	G	G	N	R	R	R	G	G	G	G	N	N	G	G	G	A	G	G	G	G	R	R	R	G	G	G	G	G	G	R	G	G	G	R	G	G	N	R	G	N	G	G
S3_36989428	G/A	3	36989428	G	G	G	G	G	G	N	G	G	G	G	G	G	G	N	N	G	G	G	G	G	G	G	G	G	G	G	G	G	G	G	G	A	G	G	G	G	G	R	G	N	G	G	N	A	R
S3_36989430	C/T	3	36989430	C	C	C	C	C	C	N	C	C	C	C	C	C	C	N	N	C	C	C	C	C	C	Y	C	C	C	C	C	Y	T	C	C	C	C	C	C	C	C	C	Y	N	Y	C	N	C	C
S3_36989437	G/A	3	36989437	G	G	R	G	G	R	N	G	G	G	G	R	G	G	N	N	G	G	G	G	R	G	G	G	G	G	G	G	R	G	G	G	G	G	G	G	R	G	R	G	N	G	G	N	G	G
S3_38234096	G/A	3	38234096	G	G	G	A	G	A	A	G	R	G	R	A	R	A	N	R	A	A	G	G	G	G	A	R	R	N	G	A	R	G	A	R	A	A	R	N	R	A	R	N	R	R	N	R	G	A
S3_38884942	G/A	3	38884942	G	G	N	G	N	G	G	G	G	G	G	R	G	G	G	G	G	R	G	G	G	N	G	G	G	G	N	G	N	G	G	G	N	N	G	G	N	N	N	G	G	G	G	G	N	N
S3_42149719	G/A	3	42149719	N	N	G	G	G	G	G	G	G	G	G	G	G	G	G	G	G	G	G	G	G	G	G	G	G	G	G	G	G	N	G	G	G	G	G	N	G	G	G	G	G	G	G	G	G	G
S3_42149744	C/T	3	42149744	N	N	C	T	T	T	T	C	C	C	C	C	C	C	C	C	C	C	T	T	T	C	C	Y	C	Y	Y	T	Y	N	T	T	T	T	T	N	T	C	C	C	Y	T	T	T	T	C
S3_42193375	G/T	3	42193375	G	G	G	K	G	K	G	G	G	G	G	G	G	G	G	G	G	G	G	G	G	G	N	G	G	G	G	G	G	G	G	G	G	G	G	G	G	G	G	G	G	G	G	G	G	G
S3_42470834	C/T	3	42470834	T	T	C	C	C	C	C	N	N	N	N	N	N	C	C	C	C	N	C	C	C	C	C	C	C	C	C	C	N	N	C	N	N	N	C	C	C	C	C	C	C	C	C	C	C	C
S3_42854740	G/A	3	42854740	G	G	G	G	G	R	G	G	G	R	R	G	A	G	G	G	G	G	G	G	G	G	G	G	G	G	N	R	G	N	G	G	G	G	G	G	G	G	G	G	G	G	N	G	G	G
S3_43294009	T/A	3	43294009	T	T	T	W	T	T	T	W	W	T	T	T	W	T	T	T	T	T	T	T	T	W	T	T	T	T	T	W	T	T	T	W	W	W	T	T	W	T	T	T	T	T	T	T	T	T
S3_43794257	G/C	3	43794257	G	G	N	S	C	C	C	G	G	G	G	G	G	G	G	G	G	G	C	C	C	N	G	G	G	G	G	N	G	C	C	N	C	C	C	C	S	G	G	S	S	C	C	C	C	G
S3_43917685	G/T	3	43917685	G	G	G	G	G	G	G	G	G	G	K	K	K	G	K	G	G	G	G	G	G	G	G	K	G	G	G	G	G	K	G	N	G	G	G	K	G	G	G	G	G	K	G	K	K	K
S3_44954202	T/C	3	44954202	T	T	N	C	C	C	C	T	T	Y	T	T	T	T	T	T	T	T	C	C	C	N	T	T	N	T	Y	C	Y	C	C	C	C	C	C	C	C	T	T	C	Y	C	C	C	C	T
S3_45034492	G/C	3	45034492	G	S	G	G	N	G	G	G	S	G	G	G	G	S	S	G	G	G	G	G	G	G	S	G	G	G	G	S	G	N	G	G	G	G	G	G	G	G	G	G	G	G	G	G	G	G
S3_45034503	T/C	3	45034503	T	T	T	T	N	T	T	T	T	T	T	T	T	T	T	T	T	T	T	T	T	T	T	T	T	T	T	T	T	N	Y	T	T	Y	T	T	T	T	T	T	T	T	T	T	T	Y
S3_45362979	C/T	3	45362979	C	C	C	C	C	C	N	C	C	C	C	C	C	C	C	C	C	C	Y	C	C	C	C	C	N	C	C	C	C	C	C	C	C	N	C	C	C	C	C	C	C	C	C	Y	C	C
S3_45362995	A/G	3	45362995	A	A	A	A	A	A	N	A	A	A	A	A	A	A	A	A	A	A	R	A	A	A	A	A	N	A	A	A	A	A	A	A	A	N	A	A	A	A	A	A	A	A	A	R	A	A
S3_46040025	C/T	3	46040025	C	C	C	C	C	C	C	C	C	Y	Y	Y	Y	C	C	C	C	C	C	C	C	C	C	C	C	C	C	C	C	C	C	C	C	C	C	C	C	Y	Y	Y	C	C	C	C	C	Y
S3_46085924	C/T	3	46085924	N	C	C	C	Y	C	T	C	Y	N	N	C	C	C	C	N	C	C	C	C	C	C	C	N	Y	C	C	N	C	N	C	Y	N	T	C	C	N	C	C	C	C	C	C	C	C	C
S3_46085928	A/C	3	46085928	N	A	A	M	A	M	A	M	A	N	N	A	A	M	A	N	A	A	A	A	A	A	M	N	A	A	A	N	M	N	A	A	N	A	A	A	N	A	A	M	A	A	A	A	A	M
S3_46085942	G/A	3	46085942	N	G	G	G	G	R	G	G	G	N	N	G	G	G	G	N	G	G	G	G	G	G	G	N	G	G	G	N	G	N	G	G	N	G	G	G	N	G	G	R	R	G	G	R	G	G
S3_46085944	A/G	3	46085944	N	A	A	A	R	A	G	A	R	N	N	A	A	A	A	N	A	A	A	A	A	A	A	N	R	A	A	N	A	N	A	R	N	G	A	A	N	A	A	A	A	A	A	A	A	A
S3_48532483	G/A	3	48532483	G	G	N	G	G	G	G	G	G	G	G	G	G	G	G	R	G	G	G	G	G	G	R	R	G	A	G	G	G	G	G	G	G	R	R	G	G	N	G	G	G	G	G	G	G	N
S3_48561661	C/T	3	48561661	C	C	C	C	C	C	C	C	C	C	C	C	C	Y	Y	C	C	Y	Y	N	C	C	C	C	C	Y	C	N	C	C	C	C	C	C	C	C	C	C	Y	C	C	C	C	C	C	C
S3_48561673	G/A	3	48561673	G	G	G	G	G	G	G	G	G	G	G	G	G	G	G	R	G	G	R	N	G	G	G	G	R	G	G	N	G	G	G	R	G	G	R	G	G	G	G	G	G	G	G	G	G	G
S3_49016883	G/T	3	49016883	G	N	G	G	G	G	G	G	G	G	G	G	G	G	G	G	G	G	G	G	G	G	G	G	G	G	G	G	G	N	G	G	N	G	G	G	G	G	G	G	G	G	G	G	G	G
S3_50088557	C/A	3	50088557	C	C	N	C	C	C	C	A	C	C	C	N	M	C	N	C	C	C	C	C	C	C	C	C	C	C	C	C	N	N	N	C	C	C	C	N	M	C	A	C	C	C	M	C	C	M
S3_50763817	T/C	3	50763817	T	T	T	T	N	N	Y	Y	T	T	T	T	T	N	N	T	T	N	N	T	T	T	Y	T	T	T	T	T	T	T	N	T	T	T	T	T	T	T	T	T	T	T	T	Y	T	N
S3_50763833	T/G	3	50763833	T	T	T	T	N	N	T	T	T	T	T	T	T	N	N	T	T	N	N	T	T	T	T	T	T	T	T	T	T	T	N	T	T	T	T	T	T	T	T	T	T	T	T	T	T	N
S3_50763838	C/T	3	50763838	C	C	C	C	N	N	C	C	C	C	C	C	C	N	N	C	C	N	N	C	C	C	C	C	C	C	C	C	C	C	N	C	C	C	C	C	C	C	C	C	C	C	C	C	C	N
S3_50764186	C/T	3	50764186	C	N	C	C	C	C	N	Y	C	C	C	C	C	C	Y	C	C	N	C	C	Y	Y	C	C	C	Y	C	T	C	N	C	C	C	Y	C	C	C	C	C	C	C	C	C	C	C	Y
S3_50959324	C/T	3	50959324	C	C	N	C	C	C	C	C	C	C	C	C	C	N	C	C	C	T	C	C	C	Y	Y	Y	Y	C	N	C	C	C	C	N	C	C	C	N	C	C	C	C	C	C	C	C	C	C
S3_50959331	C/T	3	50959331	C	Y	N	C	C	C	C	Y	C	C	C	C	C	N	C	C	C	C	Y	C	C	C	C	C	C	C	N	C	C	C	C	N	C	C	C	N	C	C	C	C	C	C	Y	C	C	C
S3_50959340	C/T	3	50959340	C	C	N	C	C	C	C	C	C	Y	C	Y	C	N	Y	C	Y	C	C	C	C	C	Y	C	C	C	N	C	C	C	Y	N	C	C	Y	N	Y	C	C	C	C	C	C	Y	C	C
S3_52588143	T/A	3	52588143	A	A	A	A	N	A	T	T	T	T	T	T	T	T	T	T	T	W	T	T	T	T	T	N	T	T	W	A	A	T	W	W	T	W	T	A	A	T	T	T	T	T	A	T	T	T
S3_53811906	A/T	3	53811906	A	T	A	W	T	A	A	A	W	W	A	A	A	A	A	A	W	A	N	A	A	A	A	A	A	A	A	A	A	N	A	N	A	A	A	A	A	A	W	A	A	A	N	A	A	W
S3_53811909	T/A	3	53811909	T	T	T	T	T	T	T	T	T	T	T	T	T	T	T	T	T	T	N	T	T	T	T	T	T	T	T	T	T	N	T	N	T	T	W	T	T	T	T	T	T	W	N	T	T	T
S3_53811913	A/C	3	53811913	A	C	A	M	C	A	A	A	M	M	A	A	A	A	A	A	M	A	N	A	A	A	A	A	A	A	A	A	A	N	A	N	A	A	A	A	A	A	A	A	A	A	N	A	A	M
S3_53970582	A/G	3	53970582	A	A	A	A	A	A	A	A	A	A	A	A	A	A	A	A	A	A	A	A	A	A	A	A	A	A	A	A	A	A	A	A	A	A	A	A	A	A	A	A	A	A	A	A	A	A
S3_53970586	G/C	3	53970586	G	G	G	G	G	G	G	G	G	G	G	G	G	G	G	G	G	G	G	G	G	G	G	G	G	G	G	G	G	G	G	G	G	G	G	G	G	G	G	G	G	G	G	G	G	G
S3_53970595	G/A	3	53970595	G	G	G	G	G	G	G	G	G	G	G	G	G	G	G	G	G	G	G	G	G	G	G	G	G	G	G	G	G	G	G	G	G	G	G	G	G	G	G	G	G	G	G	G	G	G
S3_55075856	C/T	3	55075856	C	C	N	T	T	T	T	C	C	C	C	C	C	C	C	C	C	C	T	T	T	N	C	Y	C	Y	T	T	T	T	T	T	T	Y	T	Y	T	C	C	Y	Y	T	T	T	T	C
S3_55075862	C/T	3	55075862	C	C	N	T	T	T	T	C	C	C	C	C	C	C	C	C	C	C	T	T	T	N	C	Y	C	Y	T	T	T	T	T	T	T	Y	T	Y	T	C	C	Y	Y	T	T	T	T	C
S3_55075863	A/C	3	55075863	A	A	N	C	C	C	C	A	A	A	A	A	A	A	A	A	A	A	C	C	C	N	A	M	A	M	C	C	C	C	C	C	C	M	C	M	C	A	A	M	M	C	C	C	C	A
S3_55075932	G/C	3	55075932	G	G	N	C	C	C	C	G	G	G	G	G	G	G	G	G	G	G	C	C	C	N	N	S	G	S	C	C	C	C	C	C	C	C	C	C	C	G	G	S	S	C	C	C	C	G
S3_55075963	A/T	3	55075963	A	A	N	T	T	T	T	A	A	A	A	A	A	A	A	A	A	A	T	T	T	N	N	W	A	W	T	T	T	T	T	T	T	T	T	T	T	A	A	W	W	T	T	T	T	A
S3_57894233	A/G	3	57894233	G	G	N	G	G	G	G	A	A	A	A	A	A	A	A	A	A	N	G	G	N	N	A	A	A	A	G	G	R	G	G	G	G	G	G	G	G	A	A	R	R	G	G	G	G	A
S3_58243004	C/T	3	58243004	C	C	T	C	C	C	C	C	C	C	C	C	C	C	C	C	C	C	C	C	C	T	C	C	C	C	Y	C	C	N	C	C	C	C	C	C	C	C	C	C	C	C	C	C	C	C
S3_59320814	C/T	3	59320814	Y	C	C	C	C	C	C	C	C	C	C	C	Y	C	C	C	C	Y	C	Y	Y	C	C	Y	C	C	C	C	Y	Y	C	C	C	C	C	C	C	C	Y	Y	Y	C	C	Y	C	C
S3_60655363	C/A	3	60655363	C	C	C	C	C	C	C	A	A	A	A	A	A	A	A	A	A	C	M	C	C	A	A	N	C	M	C	C	C	A	C	C	C	C	C	C	C	N	A	C	A	A	C	C	C	A
S3_60655386	T/C	3	60655386	T	T	T	Y	T	Y	T	T	T	T	T	T	T	T	T	T	T	T	T	T	T	T	T	N	T	T	T	T	T	T	T	T	T	T	T	T	T	N	T	T	T	T	T	T	T	T
S3_60661326	C/A	3	60661326	C	C	C	C	C	M	C	C	C	C	C	C	M	C	C	C	M	C	C	M	M	M	C	M	M	C	C	C	C	C	C	M	M	C	M	C	C	C	C	C	C	C	M	C	C	C
S3_60670307	G/A	3	60670307	R	G	R	G	G	G	G	G	R	G	G	G	G	G	G	G	R	R	G	G	G	G	G	G	G	G	N	G	G	R	N	G	R	G	G	G	G	G	G	G	R	G	G	G	R	G
S3_61220521	G/A	3	61220521	G	G	G	G	G	G	G	A	A	A	A	A	A	A	A	A	A	N	G	G	G	G	A	A	G	R	A	G	R	G	G	G	G	G	G	G	G	A	A	R	R	G	G	G	G	N
S3_61501617	C/A	3	61501617	C	C	C	M	C	C	M	C	M	C	M	C	C	N	C	C	N	C	N	C	C	C	C	N	N	C	C	C	N	C	C	M	N	M	M	C	C	C	C	N	C	C	C	C	C	C
S3_62066662	C/T	3	62066662	C	C	C	Y	C	Y	T	C	C	C	C	C	C	C	C	C	C	C	C	C	C	T	C	C	Y	C	Y	C	Y	T	C	C	C	C	C	C	N	C	C	T	Y	C	T	T	T	C
S3_62534979	T/C	3	62534979	C	C	C	T	T	T	N	T	T	T	T	T	N	T	T	N	T	T	T	C	T	T	T	T	Y	T	C	C	Y	T	C	C	C	C	C	C	N	T	T	T	T	T	N	T	N	T
S3_62534980	A/G	3	62534980	G	G	G	A	A	A	N	A	A	A	A	A	N	A	A	N	A	A	A	G	A	A	A	A	R	A	G	G	R	A	G	G	G	G	G	G	N	A	A	A	A	A	N	A	N	A
S3_62814887	G/A	3	62814887	G	G	R	R	G	R	G	G	R	G	G	R	G	G	G	G	G	R	R	G	R	G	G	G	G	G	G	G	G	G	G	G	R	R	G	G	G	G	G	G	G	G	G	G	G	G
S3_63350975	G/T	3	63350975	G	G	G	K	G	G	K	G	K	G	G	G	G	G	K	K	G	G	G	G	G	G	K	G	G	G	G	G	G	G	K	G	G	G	G	G	G	G	G	G	G	G	G	G	K	K
S3_63350980	T/C	3	63350980	T	T	T	T	Y	Y	T	T	Y	T	T	T	T	Y	T	T	T	Y	T	T	T	T	Y	T	Y	T	Y	T	T	T	T	T	T	T	T	T	T	T	T	T	T	T	T	T	T	T
S3_63351001	G/A	3	63351001	G	G	G	G	G	G	G	R	G	G	G	G	G	G	R	G	G	R	R	G	G	R	G	G	G	G	R	R	R	G	G	R	G	G	G	G	G	G	G	G	G	G	G	R	G	G
S3_63351013	T/C	3	63351013	T	Y	T	Y	T	T	T	T	T	T	T	T	T	T	T	T	T	T	Y	T	T	T	T	T	T	T	T	Y	T	T	T	T	T	T	T	T	T	T	T	C	T	T	T	T	T	T
S3_63351015	C/A	3	63351015	C	C	C	M	C	C	M	C	M	C	C	C	C	C	M	M	C	C	C	C	C	C	M	C	C	C	C	C	C	C	M	C	C	C	C	C	C	C	C	C	C	C	C	C	M	M
S3_64834784	G/T	3	64834784	G	G	T	G	G	G	N	G	G	G	G	G	G	G	G	G	G	G	G	G	G	N	G	G	G	G	G	G	G	G	G	N	G	G	G	G	G	G	G	G	G	G	N	N	G	G
S3_64834798	G/A	3	64834798	G	G	A	G	G	G	N	G	G	G	G	G	G	G	G	G	G	G	G	G	G	N	G	G	G	G	G	G	G	G	G	N	G	G	G	G	G	G	G	G	G	G	N	N	G	G
S3_64867423	C/G	3	64867423	C	C	N	C	C	C	C	C	C	C	C	C	C	C	C	C	C	G	C	C	N	N	C	C	C	C	N	C	G	C	C	G	C	G	C	G	C	C	C	C	C	C	C	C	N	C
S3_65773429	C/T	3	65773429	T	T	C	Y	C	Y	C	C	C	C	C	C	C	C	C	C	C	C	N	T	C	C	C	C	C	C	T	C	C	C	C	C	C	C	C	C	Y	C	C	C	C	C	C	C	C	C
S3_66234064	G/A	3	66234064	G	G	G	G	G	G	G	R	R	R	R	R	R	G	R	G	G	G	G	G	G	G	G	G	G	R	R	R	G	G	G	G	G	G	G	G	R	G	R	G	G	G	R	R	G	G
S3_66234087	C/T	3	66234087	C	C	C	C	C	C	C	Y	Y	Y	Y	Y	Y	C	Y	C	C	C	C	C	C	C	C	C	C	Y	Y	Y	C	C	C	C	C	C	C	C	Y	C	Y	C	C	C	Y	Y	C	C
S3_66488874	C/T	3	66488874	Y	Y	C	C	C	C	C	Y	Y	Y	Y	Y	Y	C	C	C	Y	C	C	N	C	C	C	C	C	C	Y	C	Y	Y	C	C	T	C	Y	C	C	C	C	C	C	C	C	C	C	C
S3_67591664	C/G	3	67591664	C	C	C	C	N	C	C	C	C	C	C	C	C	C	C	C	C	C	C	C	C	C	C	C	C	C	C	C	C	C	N	C	C	C	C	N	C	C	C	C	C	C	C	C	C	C
S3_67651469	C/T	3	67651469	C	C	C	C	C	C	C	C	C	C	C	C	C	C	C	C	C	C	C	C	C	C	C	C	C	C	C	C	C	C	C	C	C	C	C	C	C	C	C	C	C	C	C	N	C	C
S3_67651473	G/A	3	67651473	G	G	G	G	G	G	G	G	G	G	G	G	G	G	G	G	G	G	G	G	G	G	G	G	G	G	G	G	G	G	G	G	G	G	G	G	G	G	G	G	G	G	G	N	G	G
S3_67651474	T/G	3	67651474	T	T	T	T	T	T	T	T	T	T	T	T	T	T	T	T	T	T	T	T	T	T	T	T	T	T	T	T	T	T	T	T	T	T	T	T	T	T	T	T	T	T	T	N	T	T
S3_67651489	A/G	3	67651489	A	A	A	A	A	A	A	A	A	A	A	A	A	A	A	A	A	A	A	A	A	A	A	A	A	A	A	A	A	A	A	A	A	A	A	A	A	A	A	A	A	A	A	N	A	A
S3_67977561	G/C	3	67977561	C	N	G	G	G	G	G	G	G	G	G	G	G	G	G	G	G	N	C	C	C	G	G	G	G	G	G	G	S	N	G	G	G	G	G	G	G	G	G	G	N	G	G	G	G	G
S3_68407793	C/T	3	68407793	N	C	C	Y	C	C	Y	Y	Y	C	C	C	C	C	C	C	Y	C	Y	C	C	Y	Y	C	Y	C	C	C	C	C	C	C	Y	C	C	C	Y	Y	C	Y	Y	C	C	Y	C	Y
S3_68408075	A/G	3	68408075	A	A	A	A	A	A	A	R	A	A	A	A	A	A	N	N	A	A	N	A	A	A	A	A	A	A	A	A	A	A	R	N	A	A	R	A	A	A	A	A	A	A	A	A	A	A
S3_68408092	G/T	3	68408092	G	G	G	G	G	G	G	G	G	G	G	G	K	G	N	N	G	G	N	G	G	G	G	G	G	G	G	G	G	G	G	N	G	G	G	G	G	G	G	G	G	K	G	G	G	G
S3_68449443	A/T	3	68449443	A	A	A	A	A	A	A	A	A	A	A	A	A	A	A	A	A	A	W	A	T	A	A	A	A	A	A	A	A	N	A	A	A	A	A	A	A	A	A	A	A	A	N	A	N	A
S3_68693652	G/T	3	68693652	T	G	G	G	G	G	K	G	G	G	G	G	G	G	G	G	G	G	N	K	N	G	G	G	G	G	G	G	G	G	N	G	G	G	G	G	G	G	G	G	N	G	N	G	G	G
S3_68772321	T/C	3	68772321	T	T	C	T	T	T	T	T	T	T	T	T	T	T	N	T	T	T	T	T	T	T	T	T	T	Y	Y	C	Y	N	C	C	T	T	C	T	T	T	N	T	T	T	T	T	T	T
S3_69875477	T/A	3	69875477	T	T	T	T	T	T	T	T	T	T	T	T	T	T	T	T	T	W	T	T	T	T	T	T	T	T	T	W	W	T	W	W	W	W	W	T	T	T	T	T	T	T	T	T	T	T
S3_69875482	A/G	3	69875482	R	R	A	R	A	R	R	R	R	R	R	A	A	A	A	A	R	A	A	A	A	A	A	A	R	A	A	R	A	A	A	A	R	A	R	A	A	A	A	A	A	A	A	A	G	R
S3_70485671	T/A	3	70485671	T	T	T	T	T	W	T	T	T	W	T	T	T	T	N	T	W	W	T	N	T	W	T	T	N	T	T	T	T	T	T	T	T	T	T	T	W	T	T	T	T	T	T	T	T	T
S3_70589228	G/C	3	70589228	G	G	G	S	G	S	N	G	S	S	S	S	G	G	G	S	S	G	G	G	G	N	G	G	G	G	G	N	S	G	G	G	G	N	S	G	N	G	G	G	S	S	G	G	N	N
S3_70589241	C/T	3	70589241	C	C	Y	C	C	C	N	C	C	C	C	C	C	C	C	C	C	C	C	C	C	N	Y	Y	C	Y	C	N	C	Y	C	C	C	N	C	C	N	C	C	C	C	C	C	C	N	N
S3_70589245	A/G	3	70589245	R	A	A	A	A	A	N	A	A	R	A	A	A	A	A	A	A	A	A	A	A	N	A	R	R	R	A	N	A	A	R	A	A	N	A	A	N	A	A	A	A	A	A	A	N	N
S3_70872361	C/T	3	70872361	T	T	C	C	C	C	C	C	C	C	C	C	C	C	C	C	C	C	C	C	C	C	C	N	C	C	Y	C	T	C	Y	C	N	C	C	N	T	C	T	T	T	T	T	T	T	C
S3_72017813	G/T	3	72017813	G	G	N	G	G	G	G	K	K	G	G	G	T	N	G	G	G	N	G	G	G	G	N	G	G	G	G	G	N	N	G	G	T	G	G	N	N	G	G	G	G	G	N	N	T	K
S3_72017816	C/T	3	72017816	C	C	N	C	C	C	C	Y	Y	C	C	C	T	N	C	C	C	N	C	C	C	C	N	C	C	C	C	C	N	N	C	C	T	C	C	N	N	C	C	C	C	C	N	N	T	Y
S3_72818823	G/A	3	72818823	G	G	G	R	G	R	G	G	G	G	G	G	G	G	G	G	G	N	G	G	G	G	G	G	G	G	G	G	N	G	N	G	G	G	G	G	N	G	G	N	G	G	G	G	G	G
S3_72818835	C/T	3	72818835	C	C	C	Y	C	Y	C	C	C	C	C	C	C	C	C	C	C	N	C	C	C	C	C	C	C	C	C	C	N	C	N	C	C	C	C	C	N	C	C	N	C	C	C	C	C	C
S3_72818842	C/A	3	72818842	C	C	C	C	C	C	C	C	C	C	C	C	C	C	C	C	C	N	C	C	C	C	C	C	C	C	C	C	N	C	N	C	C	C	C	C	N	C	C	N	C	C	C	C	C	C
S3_73408756	G/A	3	73408756	R	R	G	G	R	G	G	R	G	G	G	R	G	G	G	G	R	G	R	G	G	G	G	G	G	R	G	G	G	G	G	G	R	R	G	G	G	G	G	G	G	G	G	G	R	R
S3_73408758	T/C	3	73408758	T	T	T	T	T	T	T	T	T	T	T	T	T	T	T	T	T	T	T	T	T	T	T	Y	T	T	T	T	Y	T	T	T	T	T	T	T	Y	T	T	T	T	T	Y	T	T	T
S3_73408894	G/C	3	73408894	N	G	G	G	G	S	G	G	G	G	S	N	G	G	G	G	G	S	G	C	G	G	G	G	G	G	N	G	N	G	G	G	G	G	G	G	G	G	G	G	G	G	G	G	G	G
S3_73408896	G/A	3	73408896	N	G	G	A	G	G	G	G	G	G	G	N	G	G	G	G	G	G	G	G	G	R	G	G	G	G	N	G	N	G	G	G	G	R	G	G	G	G	G	G	R	G	G	A	G	G
S3_73408902	C/A	3	73408902	N	A	M	C	C	C	C	M	M	C	M	N	C	C	C	C	C	C	C	C	C	C	C	C	C	C	N	A	N	C	C	C	C	C	C	C	C	C	A	C	C	C	C	C	C	C
S3_73408915	G/A	3	73408915	N	G	G	A	G	G	G	G	G	G	G	N	G	G	G	G	G	G	G	G	G	R	G	G	G	G	N	G	N	G	G	G	G	R	G	G	G	G	G	G	R	G	G	A	G	G
S3_73408917	G/A	3	73408917	N	G	G	G	G	G	G	G	G	G	G	N	G	G	G	G	G	G	G	G	G	G	G	A	A	G	N	G	N	A	G	G	G	G	G	G	G	G	G	G	R	G	G	G	A	G
S3_73408919	A/C	3	73408919	N	A	A	C	A	A	A	A	A	A	A	N	A	A	A	A	A	A	A	A	A	M	A	A	A	A	N	A	N	A	A	A	A	M	A	A	A	A	A	A	M	A	A	C	A	A
S3_73408925	T/C	3	73408925	N	T	Y	T	T	T	T	T	Y	T	T	N	Y	T	T	T	T	T	T	T	T	T	Y	T	T	T	N	T	N	T	T	T	T	T	T	Y	T	T	T	T	T	T	T	T	T	T
S3_73408939	C/T	3	73408939	N	C	C	C	C	C	C	C	C	C	C	N	Y	C	C	C	C	C	C	C	C	C	Y	C	C	Y	N	C	N	C	Y	C	C	C	C	C	C	C	C	C	C	Y	C	C	C	C
S3_73408945	G/A	3	73408945	N	G	G	G	R	R	G	G	G	G	G	N	G	A	A	G	G	R	G	G	G	G	G	G	G	G	N	G	N	G	G	G	G	G	G	G	G	G	G	G	G	G	G	G	G	G
S3_74463164	G/A	3	74463164	N	R	G	R	R	R	G	G	G	G	G	G	G	G	R	G	G	R	G	R	R	G	G	G	G	G	G	G	G	G	G	G	G	G	G	G	G	G	G	G	G	G	N	N	R	N
S3_74557460	C/G	3	74557460	C	C	C	C	C	C	C	C	C	S	C	C	C	C	C	C	C	C	C	C	C	C	C	C	C	C	C	C	C	C	C	C	C	C	C	S	N	N	C	C	C	C	S	C	C	C
S3_74557465	C/T	3	74557465	C	C	C	Y	C	C	C	C	Y	C	C	C	C	C	Y	Y	C	C	C	C	C	C	C	Y	Y	Y	C	C	Y	C	C	C	C	C	C	C	N	N	Y	C	C	Y	C	Y	C	C
S3_74977236	A/C	3	74977236	A	A	A	A	A	A	A	A	A	A	A	A	A	A	A	A	A	A	A	A	C	A	A	N	A	A	A	A	A	N	A	A	A	A	A	A	A	A	A	A	A	A	A	A	A	A
S3_75354343	G/C	3	75354343	N	N	G	G	G	G	G	G	G	G	G	G	G	G	G	G	G	G	G	G	C	G	G	G	G	G	G	G	G	G	G	G	G	N	G	G	G	G	G	G	G	G	G	G	G	G
S3_75719396	A/T	3	75719396	A	A	A	W	A	W	A	A	A	A	A	A	A	A	A	A	A	A	A	A	A	A	A	A	A	A	A	A	A	A	A	A	A	A	A	A	A	A	A	A	A	A	A	A	A	A
S3_77854734	G/A	3	77854734	G	G	G	G	N	G	G	N	G	G	G	G	G	G	G	G	G	G	G	G	G	G	G	G	G	G	G	G	G	G	G	G	N	G	G	G	G	G	G	G	G	G	G	G	G	G
S3_77854736	G/A	3	77854736	G	G	G	G	N	G	G	N	G	G	G	G	G	G	G	G	G	G	G	G	G	G	G	G	G	G	G	G	G	G	G	G	N	G	G	G	G	G	G	G	G	G	G	G	G	G
S3_78797701	C/T	3	78797701	C	C	C	C	C	C	C	N	C	C	C	C	C	C	C	C	C	C	C	C	C	C	C	N	C	C	C	C	C	C	C	C	C	C	C	C	C	C	C	C	C	C	C	C	C	C
S3_79306168	G/A	3	79306168	G	G	G	G	G	R	G	G	G	G	G	R	G	G	G	G	R	G	G	R	G	G	G	G	G	G	G	R	G	N	G	G	G	G	R	G	G	G	G	G	G	R	G	G	G	R
S3_79461017	G/C	3	79461017	G	G	G	G	S	G	G	G	G	G	G	G	G	G	G	G	G	G	G	G	G	S	N	S	G	G	G	G	G	G	G	N	G	G	G	G	G	G	G	G	G	G	N	G	G	G
S3_79461024	C/T	3	79461024	C	C	C	C	C	C	C	C	C	C	C	C	Y	C	C	C	Y	C	Y	C	C	C	N	Y	C	C	C	C	C	C	C	N	C	C	C	C	C	C	C	C	Y	C	N	C	C	C
S3_81836634	T/C	3	81836634	T	Y	Y	Y	N	T	T	Y	T	N	T	Y	T	Y	Y	T	Y	T	T	T	T	T	T	N	T	T	T	T	Y	T	T	T	T	T	N	T	T	T	T	Y	T	Y	T	T	C	T
S3_82154064	A/G	3	82154064	A	A	A	R	A	R	G	A	A	A	A	A	A	A	A	A	A	A	A	A	A	G	A	A	G	A	R	A	R	G	A	A	A	A	A	A	G	R	A	G	R	A	G	G	G	A
S3_84093023	A/G	3	84093023	A	A	A	A	A	A	A	A	A	N	A	A	A	A	A	A	A	A	A	A	A	A	A	A	A	A	A	A	A	A	A	A	A	A	A	A	A	A	A	A	A	A	A	A	A	A
S3_84093027	G/A	3	84093027	A	A	G	A	A	A	A	G	G	N	G	G	G	G	G	G	G	A	A	A	A	G	G	G	G	G	R	A	R	A	A	A	A	A	A	A	A	G	G	R	R	A	A	A	A	G
S3_84100018	C/T	3	84100018	N	T	C	T	N	T	T	C	C	C	C	C	C	C	C	C	C	T	T	T	T	C	C	C	C	C	T	T	T	T	T	T	T	T	T	T	T	N	C	T	Y	T	T	T	N	N
S3_85650871	A/C	3	85650871	A	A	M	M	A	A	M	A	A	M	M	A	A	A	A	A	A	A	A	A	A	A	A	A	A	A	A	A	A	M	A	A	A	A	A	A	A	M	A	A	M	A	A	A	A	A
S3_85650874	C/T	3	85650874	C	C	C	Y	C	C	Y	C	Y	C	C	C	C	C	C	C	C	C	Y	C	C	C	Y	C	C	C	C	C	C	C	C	C	C	C	Y	C	C	C	C	C	Y	C	C	Y	C	Y
S3_85650877	T/C	3	85650877	T	T	T	Y	T	T	Y	T	Y	T	T	T	T	T	T	T	T	T	Y	T	T	T	Y	T	T	T	T	T	T	T	T	T	T	T	Y	T	T	T	T	T	Y	T	T	Y	T	Y
S3_85650892	G/A	3	85650892	G	R	G	G	G	G	R	R	G	G	R	G	G	R	G	G	G	G	R	R	R	G	G	G	G	G	G	G	G	G	G	G	G	G	G	R	R	G	R	G	R	G	G	R	G	G
S3_85650908	G/A	3	85650908	G	G	G	R	G	G	G	G	G	G	G	G	G	R	G	G	G	G	G	G	G	G	G	G	G	G	G	G	G	G	G	G	R	G	G	G	G	G	G	G	G	G	G	G	G	G
S3_85650935	T/C	3	85650935	Y	T	T	Y	Y	Y	T	Y	T	Y	T	T	T	T	T	T	T	T	T	T	T	T	T	Y	T	Y	T	T	T	Y	T	T	T	T	T	T	T	T	T	T	T	Y	T	Y	T	T
S3_85668077	C/T	3	85668077	Y	C	C	C	C	C	C	C	C	N	C	C	C	N	C	C	C	C	C	C	C	C	N	C	C	C	C	C	C	C	C	C	C	C	C	C	C	C	C	C	C	C	C	N	N	C
S3_85754688	G/A	3	85754688	G	G	G	G	N	G	G	G	G	G	G	N	G	G	N	G	G	R	N	G	R	G	G	G	G	N	G	G	G	R	G	G	G	G	G	G	N	G	G	G	G	G	N	N	N	G
S3_86333147	C/T	3	86333147	C	C	C	C	C	C	C	C	C	C	C	Y	C	C	C	C	C	Y	C	C	C	N	C	N	C	N	C	C	C	N	C	C	N	N	C	C	C	C	C	N	N	N	N	C	Y	N
S3_86355467	C/T	3	86355467	C	C	C	C	C	C	C	C	C	C	C	C	C	C	C	C	C	C	C	C	C	C	C	C	C	C	C	C	C	C	C	C	N	C	C	C	C	C	C	C	C	C	C	C	C	C
S3_86370709	G/A	3	86370709	G	G	G	G	G	G	G	G	G	G	G	G	G	G	G	G	G	G	N	N	G	G	G	N	G	G	G	G	A	N	R	R	R	R	G	G	G	G	G	G	G	G	G	G	G	G
S3_86732035	G/A	3	86732035	G	G	G	G	G	G	G	G	G	G	G	G	G	G	G	G	G	N	G	G	G	G	G	G	G	R	G	R	G	R	G	G	G	R	G	G	G	R	R	G	R	R	R	R	R	G
S3_87412956	C/A	3	87412956	C	C	C	M	C	C	C	M	C	C	C	C	C	C	C	C	C	C	C	C	C	C	C	C	C	C	C	C	C	C	C	C	C	C	C	C	C	M	C	C	C	C	C	C	C	C
S3_87442228	G/A	3	87442228	G	G	N	G	G	G	G	G	G	G	G	G	G	G	R	G	G	A	G	G	G	G	R	G	G	N	G	R	G	N	N	R	G	G	G	G	R	G	G	N	R	G	N	N	G	N
S3_87583215	A/C	3	87583215	C	C	A	C	C	C	C	A	A	A	A	A	A	A	A	A	A	A	C	C	A	A	A	C	A	A	A	A	C	C	M	A	M	A	A	C	C	A	C	C	C	C	C	C	C	A
S3_89010379	C/T	3	89010379	C	C	C	T	T	T	N	C	C	C	C	C	C	C	C	C	C	C	T	Y	C	C	C	C	C	C	C	C	C	T	C	C	C	C	C	C	T	C	Y	Y	C	T	T	T	T	C
S3_89010480	A/T	3	89010480	N	N	T	A	A	A	A	A	A	A	A	A	A	A	A	A	A	T	A	W	T	T	A	A	W	A	T	A	A	N	A	A	A	A	A	A	A	A	A	A	A	A	A	A	N	A
S3_89010526	C/G	3	89010526	N	N	G	G	G	G	G	C	C	C	C	C	C	C	C	C	C	G	G	G	G	G	C	C	S	C	G	C	C	N	C	C	C	C	C	C	G	C	C	G	S	G	G	G	N	C
S3_89010536	A/G	3	89010536	N	N	A	G	G	G	G	A	A	A	A	A	A	A	A	A	A	A	G	R	A	A	A	A	A	A	A	A	A	N	A	A	A	A	A	A	G	A	A	G	R	G	G	G	N	A
S3_89566161	C/G	3	89566161	C	C	C	C	S	S	S	C	C	C	C	C	C	S	C	C	C	C	C	C	C	C	C	S	S	C	C	C	S	C	C	C	C	S	N	C	C	C	C	C	C	C	C	C	N	N
S3_90468391	G/A	3	90468391	G	G	G	R	R	G	G	G	G	G	G	G	G	G	R	G	G	G	G	G	G	G	G	G	G	G	G	G	R	G	G	G	G	G	G	G	G	R	G	G	G	G	G	R	G	G
S3_90807422	C/T	3	90807422	N	T	N	T	T	T	T	C	C	C	C	C	C	C	C	C	N	N	T	T	N	N	C	C	N	C	T	T	Y	T	T	T	T	T	T	T	Y	C	C	T	Y	T	T	T	T	C
S3_90807423	A/G	3	90807423	N	G	N	G	G	G	G	A	A	A	A	A	A	A	A	A	N	N	G	G	N	N	A	A	N	A	G	G	R	G	G	G	G	G	G	G	R	A	A	G	R	G	G	G	G	A
S3_91061935	A/T	3	91061935	A	A	A	A	N	A	A	A	N	A	A	A	A	A	A	A	A	A	A	A	A	A	A	N	A	A	A	A	A	A	N	N	A	A	A	A	A	A	A	A	A	A	N	A	A	A
S3_91940765	A/C	3	91940765	C	C	N	C	C	C	C	A	A	A	A	A	N	A	A	A	A	A	C	C	C	N	A	A	A	A	N	C	M	C	C	N	N	N	C	C	N	A	A	M	A	C	N	C	C	A
S3_91940778	G/C	3	91940778	C	C	N	C	C	C	C	G	G	G	G	G	N	G	G	G	G	G	C	C	C	N	G	G	G	G	N	C	S	C	C	N	N	N	C	C	N	G	G	S	G	C	N	C	C	G
S3_91941232	C/T	3	91941232	T	T	N	T	T	T	T	C	C	C	C	C	C	C	C	C	C	C	T	T	T	N	C	C	N	C	N	N	T	T	T	T	T	T	T	T	T	C	N	T	C	T	N	N	T	C
S3_91941257	C/T	3	91941257	T	T	N	T	T	T	T	C	C	C	C	C	C	C	C	C	C	C	T	T	T	N	C	C	N	C	N	N	T	T	T	T	T	T	T	T	T	C	N	T	C	T	N	N	T	C
S3_91945161	C/T	3	91945161	C	C	N	T	T	T	T	C	C	C	C	C	C	C	C	C	C	C	T	T	C	N	C	C	N	Y	T	T	Y	T	T	Y	T	C	T	C	T	C	C	Y	C	T	T	T	T	C
S3_91945714	A/G	3	91945714	A	A	A	A	A	A	A	G	R	A	A	R	R	A	N	A	A	R	A	A	A	R	A	R	A	R	A	A	A	N	A	N	A	A	A	A	A	A	N	A	A	A	A	A	A	A
S3_91945725	C/T	3	91945725	C	C	C	C	C	C	C	T	Y	C	C	Y	Y	C	N	C	C	Y	C	C	C	Y	C	Y	C	Y	C	C	C	N	C	N	C	C	C	C	C	C	N	C	C	C	C	C	C	C
S3_91945739	C/G	3	91945739	C	C	G	C	C	C	C	G	S	C	C	S	S	C	N	C	C	S	C	C	C	G	C	S	G	S	S	C	C	N	C	N	C	C	C	C	C	C	N	C	C	C	C	C	C	C
S3_92166175	T/G	3	92166175	K	T	T	K	T	K	T	K	T	T	T	K	K	T	T	T	T	T	T	T	T	T	T	T	K	T	G	K	T	N	K	T	N	T	K	T	T	T	K	K	G	T	T	T	T	T
S3_92166184	C/G	3	92166184	C	G	C	C	C	C	C	C	C	C	C	S	C	S	C	S	C	C	C	C	C	C	C	C	C	C	C	C	C	N	S	C	N	C	C	C	C	C	C	C	C	C	C	C	C	C
S3_92166206	G/A	3	92166206	R	G	R	G	G	R	R	G	G	G	G	G	G	R	G	G	R	G	R	G	R	G	R	G	G	G	G	G	R	N	G	G	N	G	G	G	R	G	G	G	G	G	G	R	G	G
S3_92166638	G/T	3	92166638	G	G	G	K	G	G	K	G	G	G	G	G	G	G	N	G	G	G	N	G	G	G	G	G	G	K	G	K	G	G	G	G	K	G	G	G	G	G	G	G	G	G	N	G	G	K
S3_92166678	G/A	3	92166678	G	G	G	G	G	G	G	R	G	R	G	G	G	G	N	G	G	G	N	G	G	G	G	G	G	G	G	R	R	G	G	G	G	R	R	G	G	G	R	G	G	R	N	G	G	G
S3_92170328	A/C	3	92170328	A	A	A	A	A	A	A	A	A	A	A	A	A	A	A	A	A	A	A	A	A	A	N	A	A	A	A	A	A	A	A	A	A	A	A	A	A	A	A	A	A	A	A	A	A	A
S3_92170348	C/A	3	92170348	C	C	C	C	C	C	C	C	C	C	C	C	C	C	C	C	C	C	C	C	C	C	N	C	C	C	C	C	C	C	C	C	C	C	C	C	C	C	C	C	C	C	C	C	C	C
S3_92435320	C/T	3	92435320	C	C	C	C	C	C	C	C	C	C	C	C	C	C	C	C	C	C	C	C	C	C	C	C	C	C	C	C	C	C	C	C	C	C	C	C	N	C	C	C	C	C	C	C	C	C
S3_92992800	C/T	3	92992800	N	Y	C	Y	C	Y	C	C	T	C	Y	Y	Y	N	Y	T	C	T	C	C	Y	C	Y	C	C	C	C	Y	Y	C	Y	N	N	C	Y	Y	C	C	Y	C	C	Y	C	N	C	C
S3_92992813	C/T	3	92992813	N	Y	C	Y	C	Y	C	C	T	C	Y	Y	Y	N	Y	T	C	T	C	C	Y	C	Y	C	C	C	C	Y	Y	C	Y	N	N	C	Y	Y	C	C	Y	C	C	Y	C	N	C	C
S3_92992851	G/A	3	92992851	N	G	G	G	G	G	G	G	G	G	G	G	G	N	G	G	G	G	G	G	G	R	G	G	G	R	R	G	G	R	G	N	N	G	G	G	G	G	G	G	G	G	G	N	G	G
S3_94101555	C/T	3	94101555	C	T	C	C	C	C	C	C	C	Y	C	C	C	C	C	C	C	C	C	Y	C	C	C	N	Y	C	Y	Y	C	N	C	C	Y	C	C	C	C	N	C	C	Y	C	N	Y	C	C
S3_94101558	C/T	3	94101558	C	C	C	C	C	C	C	C	C	C	C	C	C	C	C	C	Y	C	C	C	C	C	C	N	C	C	C	C	C	N	C	C	C	C	C	C	C	N	C	C	C	C	N	C	C	C
S3_94577905	G/A	3	94577905	A	A	G	A	A	A	A	G	G	G	G	N	G	G	G	G	G	N	N	A	A	G	G	G	G	G	G	A	G	N	A	N	A	A	A	A	N	N	G	R	R	A	A	A	A	G
S3_94597639	C/T	3	94597639	C	C	C	C	C	C	Y	C	Y	Y	C	Y	Y	C	C	Y	N	C	Y	C	Y	C	C	C	C	C	C	C	C	C	C	C	C	C	C	C	C	C	C	Y	C	C	C	C	C	C
S3_95236241	C/A	3	95236241	C	C	M	C	N	C	C	C	C	C	C	C	M	C	M	C	C	C	C	C	M	M	C	C	C	C	C	C	C	C	C	C	C	C	C	C	M	C	C	C	C	C	C	M	C	C
S3_97339677	C/T	3	97339677	N	C	C	Y	T	Y	T	T	T	Y	Y	T	T	T	T	T	T	C	C	C	C	C	T	T	C	Y	Y	T	Y	C	T	T	Y	T	T	T	T	T	Y	T	T	T	T	Y	T	T
S3_97339679	T/C	3	97339679	N	T	T	T	T	T	T	T	T	T	T	T	T	T	T	T	T	T	T	T	T	T	T	T	C	Y	T	T	T	T	T	T	T	T	T	T	T	T	Y	T	T	T	T	Y	T	T
S3_97339681	A/G	3	97339681	N	A	A	A	A	A	A	A	A	A	A	A	A	A	A	A	A	A	A	A	A	A	A	A	G	R	A	A	A	A	A	A	A	A	A	A	A	A	R	A	A	A	A	R	A	A
S3_97339702	G/A	3	97339702	N	R	G	R	G	R	G	G	G	R	G	G	G	G	G	G	G	A	G	G	G	R	G	G	G	G	G	G	G	G	G	G	R	G	G	G	G	G	G	G	G	G	G	R	G	G
S3_97401681	C/T	3	97401681	C	Y	C	C	C	C	C	C	Y	C	C	Y	C	C	C	C	C	C	C	C	C	C	C	C	Y	C	C	C	C	C	C	C	C	C	Y	Y	C	C	C	C	C	C	C	C	C	C
S3_97581293	G/A	3	97581293	G	G	G	R	N	R	G	G	G	G	G	R	R	G	R	G	G	R	N	G	G	G	N	G	G	R	G	G	G	R	G	G	R	N	R	R	G	R	G	R	G	G	G	G	G	G
S3_97581300	A/G	3	97581300	A	A	A	A	N	R	A	A	A	A	R	A	A	R	A	A	A	R	N	A	A	A	N	A	A	A	A	A	A	A	A	A	R	N	A	A	A	A	A	A	A	A	A	R	A	A
S3_97861745	T/A	3	97861745	A	A	N	A	A	A	A	T	T	T	T	T	T	T	T	T	T	N	A	A	A	N	T	T	N	T	A	A	W	N	A	A	A	A	A	A	A	T	N	A	W	A	A	A	A	T
S3_98533618	G/A	3	98533618	R	R	G	G	G	G	G	R	G	R	G	G	G	R	R	G	R	G	G	G	G	R	G	G	G	G	G	G	G	N	G	G	R	R	G	G	G	G	G	G	G	G	G	G	G	G
S3_98533632	C/T	3	98533632	Y	Y	C	C	C	C	C	Y	C	Y	C	C	C	Y	Y	C	Y	C	C	C	C	Y	C	C	C	C	C	C	C	N	C	C	Y	Y	C	C	C	C	C	C	C	C	C	C	C	C
S3_98692716	C/T	3	98692716	C	C	C	C	C	C	C	C	C	C	C	C	C	C	C	C	C	C	C	C	Y	C	C	C	C	C	C	Y	C	N	Y	C	Y	Y	Y	Y	C	C	C	C	C	C	C	C	C	C
S3_99699797	A/T	3	99699797	A	N	A	A	A	A	A	A	A	A	A	A	A	A	A	A	A	A	A	N	T	A	A	A	A	N	N	A	A	A	A	A	A	A	A	A	A	A	A	A	A	A	A	A	N	A
S3_100636945	G/A	3	100636945	G	G	G	A	A	A	A	G	G	G	G	G	G	G	G	G	G	G	A	A	G	G	G	G	G	G	G	G	A	A	G	G	G	G	G	G	A	G	A	A	A	A	A	N	A	G
S3_102485194	A/G	3	102485194	N	N	A	G	G	G	G	A	A	A	A	A	A	A	A	A	A	A	G	G	A	A	A	G	A	A	N	A	G	G	N	A	A	A	A	N	G	A	G	G	G	G	G	G	G	A
S3_103104212	C/A	3	103104212	M	C	C	M	N	C	M	C	C	M	M	C	C	M	M	C	C	C	M	C	C	C	N	C	C	C	N	C	C	C	C	C	C	M	M	C	C	C	A	C	M	M	C	C	C	C
S3_103104230	C/T	3	103104230	Y	C	C	Y	N	C	Y	C	C	Y	Y	C	C	Y	Y	C	C	C	Y	C	C	C	N	C	C	C	N	C	C	C	C	C	C	Y	Y	C	C	C	T	C	Y	Y	C	C	C	C
S3_104292404	T/C	3	104292404	T	T	Y	Y	T	T	T	T	T	T	T	T	T	Y	Y	T	T	T	T	T	T	Y	T	T	T	T	T	T	T	T	T	T	T	T	T	T	C	T	T	T	Y	Y	T	T	T	Y
S3_104815703	C/T	3	104815703	T	T	N	C	C	C	C	C	C	C	C	C	C	C	C	C	C	C	C	C	C	N	C	C	N	C	C	C	C	C	C	C	C	T	C	T	C	C	C	C	C	C	C	C	C	C
S3_105270535	C/A	3	105270535	C	C	C	C	C	C	C	C	C	C	C	C	C	C	C	C	C	C	C	C	C	C	C	C	C	C	C	C	C	C	N	C	C	C	C	C	C	N	C	C	C	C	C	C	C	C
S3_105570398	C/A	3	105570398	N	C	C	M	C	C	C	C	C	C	C	C	C	C	C	C	C	C	C	C	C	C	C	C	C	C	C	N	C	N	C	C	N	C	C	C	C	C	C	C	C	C	C	C	C	C
S3_105570415	C/T	3	105570415	N	C	C	C	C	Y	Y	Y	Y	Y	C	C	C	Y	Y	Y	C	C	C	C	C	C	C	C	C	C	C	N	C	N	C	C	N	C	C	Y	C	C	C	Y	Y	Y	T	C	Y	C
S3_105983608	A/G	3	105983608	A	A	A	R	A	R	A	A	A	A	A	A	A	A	A	A	A	A	A	A	A	A	A	A	A	A	A	A	A	A	A	A	N	A	A	A	R	A	A	A	A	A	A	A	A	A
S3_106239284	A/G	3	106239284	G	G	N	G	G	G	G	N	A	A	A	A	A	A	A	A	A	R	G	R	A	N	A	A	A	R	A	G	R	G	N	A	G	A	G	A	R	A	A	G	R	G	G	G	G	A
S3_106239299	T/G	3	106239299	G	G	N	G	G	G	G	N	T	T	T	T	T	T	T	T	T	T	G	G	T	N	T	T	T	K	T	G	K	G	N	T	G	T	G	T	K	T	T	G	K	G	G	G	G	T
S3_106239317	A/G	3	106239317	G	G	N	G	G	G	G	N	A	A	A	A	A	A	A	A	A	G	G	G	G	N	A	A	A	R	A	G	R	G	N	G	G	G	G	G	R	A	A	G	R	G	G	G	G	A
S3_106395057	G/T	3	106395057	T	T	N	T	T	T	T	G	G	G	G	G	G	G	G	G	G	T	T	T	T	N	G	K	G	K	N	T	T	T	T	N	T	N	T	T	T	G	G	T	K	T	T	N	T	G
S3_106395068	C/T	3	106395068	T	T	N	T	T	T	T	C	C	C	C	C	C	C	C	C	C	T	T	T	T	N	C	Y	C	Y	N	T	T	T	T	N	T	N	T	T	T	C	C	T	Y	T	T	N	T	C
S3_106395071	G/C	3	106395071	C	C	N	C	C	C	C	G	G	G	G	G	G	G	G	G	G	C	C	C	C	N	G	S	G	S	N	C	C	C	C	N	C	N	C	C	C	G	G	C	S	C	C	N	C	G
S3_107668281	C/A	3	107668281	C	C	C	C	M	M	C	C	C	C	C	M	C	C	N	C	C	C	A	N	C	C	C	C	C	C	C	C	N	M	C	C	C	M	C	C	C	N	N	C	C	C	N	N	C	C
S3_107668289	G/A	3	107668289	G	G	G	G	G	R	G	G	R	G	G	G	G	G	N	G	G	G	G	N	G	R	G	G	G	G	G	G	N	R	G	G	G	G	G	R	G	N	N	G	G	G	N	N	G	G
S3_107668290	G/A	3	107668290	R	G	G	R	G	R	G	G	G	R	G	G	R	R	N	G	G	G	G	N	R	G	G	G	G	G	R	G	N	G	G	G	G	G	G	G	G	N	N	G	G	G	N	N	R	G
S3_107668306	A/T	3	107668306	A	A	A	A	A	A	A	A	A	A	W	A	A	A	N	W	A	A	A	N	A	A	W	A	A	W	A	A	N	A	W	W	A	A	A	A	A	N	N	T	A	A	N	N	A	A
S3_107668307	C/G	3	107668307	C	C	C	C	C	C	S	C	C	C	S	C	C	C	N	C	C	C	C	N	C	C	C	S	C	C	C	C	N	C	C	S	C	C	C	C	C	N	N	C	C	S	N	N	C	C
S3_108372056	G/A	3	108372056	G	G	G	G	G	G	R	G	R	G	G	G	G	G	R	G	G	G	G	G	G	R	G	G	G	R	G	G	R	G	A	G	G	N	G	R	G	G	G	G	G	G	G	R	N	G
S3_108372057	A/T	3	108372057	A	A	A	A	A	A	A	A	A	A	A	W	A	A	A	A	A	A	A	W	A	A	A	A	A	A	A	A	A	A	A	A	A	N	A	A	A	A	A	A	A	A	W	W	N	A
S3_108372060	G/A	3	108372060	G	G	G	G	G	G	R	G	R	G	G	G	G	G	R	G	G	G	G	G	G	R	G	G	G	R	G	G	R	G	A	G	G	N	G	R	G	G	G	G	G	G	G	R	N	G
S3_108372063	G/A	3	108372063	G	G	R	R	G	G	G	G	G	G	G	G	G	G	G	G	G	G	G	G	G	G	G	G	G	G	G	R	G	G	G	R	G	N	G	G	G	G	G	G	G	G	G	G	N	G
S3_108372085	C/T	3	108372085	C	C	Y	Y	C	C	C	C	C	C	C	C	C	C	C	C	C	C	C	C	C	C	C	C	C	C	C	Y	C	C	C	Y	C	N	C	C	C	C	C	C	C	C	C	C	N	C
S3_108372097	G/A	3	108372097	G	G	R	R	G	G	G	G	G	G	G	G	G	G	G	G	G	G	G	G	G	R	G	R	G	G	G	R	G	G	G	R	R	N	R	G	R	G	G	G	G	G	G	R	N	G
S3_108372099	G/A	3	108372099	R	G	G	R	G	G	G	G	R	G	G	G	G	G	G	G	G	R	G	G	R	R	G	G	G	G	A	G	G	G	G	G	G	N	G	G	G	G	G	G	G	G	G	G	N	G
S3_108372100	A/C	3	108372100	M	A	A	A	A	M	A	A	A	A	A	A	A	A	A	A	A	M	M	A	A	A	A	A	A	M	A	A	M	A	A	A	A	N	A	A	A	A	A	A	M	A	M	A	N	A
S3_108498734	G/A	3	108498734	G	G	G	G	G	G	R	G	G	G	G	G	G	G	G	R	G	N	N	N	N	G	G	N	G	G	G	G	G	N	G	G	G	G	G	G	G	A	R	G	R	G	G	G	G	G
S3_108498744	C/T	3	108498744	C	C	C	Y	Y	C	C	C	C	C	C	C	C	C	Y	C	C	N	N	N	N	C	C	N	Y	C	C	C	Y	N	C	C	C	C	C	Y	C	C	C	C	C	C	C	C	C	C
S3_109230674	G/C	3	109230674	G	G	C	G	G	G	G	S	S	S	S	S	S	N	C	C	C	G	G	G	G	C	C	C	C	C	S	G	S	G	G	G	G	G	G	G	G	C	C	S	C	G	G	G	G	C
S3_109230689	G/T	3	109230689	G	G	G	G	G	G	G	K	K	K	K	K	K	N	T	T	T	G	G	G	G	G	T	T	K	T	G	G	K	G	G	G	G	G	G	G	G	T	T	K	T	G	G	G	G	T
S3_109400344	A/G	3	109400344	A	A	A	A	A	A	A	A	A	A	A	A	A	A	A	A	A	A	R	A	G	A	A	A	A	A	A	A	A	A	A	A	A	N	A	A	A	A	A	A	A	A	A	A	A	A
S3_110088692	C/A	3	110088692	C	C	M	C	C	C	C	M	M	M	C	M	M	M	C	M	M	C	A	C	C	C	C	C	C	C	C	C	C	N	C	C	C	C	C	C	M	C	M	M	M	M	M	M	M	M
S3_110587347	G/A	3	110587347	G	G	G	G	N	G	G	R	G	G	G	G	G	G	G	N	G	G	G	G	G	R	G	G	G	R	G	G	G	G	G	G	G	G	G	G	G	G	G	G	G	G	G	G	G	G
S3_111369781	C/T	3	111369781	C	C	C	C	C	Y	C	C	C	C	C	C	C	C	C	C	C	C	C	Y	C	C	C	C	Y	C	C	C	C	C	C	C	C	Y	Y	C	Y	Y	C	C	C	C	C	C	Y	Y
S3_111589569	G/A	3	111589569	G	G	G	R	R	R	R	G	G	G	G	G	G	G	G	G	G	G	R	G	G	G	G	G	G	G	G	G	G	R	R	G	G	G	G	G	G	N	G	G	G	G	G	G	G	G
S3_111589577	G/A	3	111589577	G	G	G	R	R	R	R	G	G	G	G	G	G	G	G	G	G	G	R	G	G	G	G	G	G	G	G	G	G	R	R	G	G	G	G	G	G	N	G	G	G	G	G	G	G	G
S3_111589586	A/C	3	111589586	A	A	A	M	M	M	M	A	A	A	A	A	A	A	A	A	A	A	M	A	A	A	A	A	A	A	A	A	A	M	M	A	A	A	A	A	A	N	A	A	A	A	A	A	A	A
S3_111589611	C/G	3	111589611	G	G	G	S	S	S	S	C	C	C	C	C	C	C	C	C	C	G	S	G	G	G	C	C	S	C	S	C	C	S	C	C	C	C	C	S	G	N	C	S	S	G	G	G	G	C
S3_111589615	G/C	3	111589615	G	G	G	S	S	S	S	G	G	G	G	G	G	G	G	G	G	G	S	G	G	G	G	G	G	G	G	G	G	S	S	G	G	G	G	G	G	N	G	G	G	G	G	G	G	G
S3_113349177	C/T	3	113349177	C	C	C	Y	C	C	C	C	Y	C	Y	C	C	C	C	C	C	C	N	C	C	C	N	C	C	C	Y	C	C	N	Y	Y	C	Y	C	C	N	N	Y	C	C	Y	C	C	N	Y
S3_113349188	C/T	3	113349188	C	C	C	C	C	C	Y	C	Y	Y	Y	C	Y	C	C	C	C	C	N	Y	Y	C	N	Y	C	C	Y	C	C	N	C	C	C	C	Y	C	N	N	C	C	C	Y	C	C	N	Y
S3_113349192	C/T	3	113349192	C	C	C	C	C	C	Y	C	Y	Y	Y	C	Y	C	C	C	C	C	N	Y	Y	C	N	Y	C	C	Y	C	C	N	C	C	C	C	Y	C	N	N	C	C	C	Y	C	C	N	Y
S3_114539767	T/A	3	114539767	T	T	T	T	T	T	T	T	T	T	T	T	T	T	T	T	T	T	T	T	A	T	T	T	T	T	T	T	T	T	T	T	T	T	T	T	T	T	T	T	T	T	T	T	T	T
S3_115528930	C/T	3	115528930	Y	Y	C	C	C	C	C	Y	Y	Y	Y	T	C	Y	Y	Y	C	C	C	C	C	C	C	C	C	C	C	C	C	Y	C	C	C	C	C	C	C	Y	Y	Y	Y	Y	T	Y	Y	Y
S3_116082439	G/A	3	116082439	G	N	G	G	N	G	G	N	G	G	G	G	G	G	G	G	G	G	G	R	G	G	N	A	G	G	G	G	G	A	N	G	G	G	G	G	G	G	R	G	G	R	R	R	G	N
S3_116412557	G/A	3	116412557	G	G	G	G	G	G	R	R	G	G	G	G	R	G	G	G	G	N	G	N	N	R	G	G	G	G	G	R	G	N	N	N	G	G	G	G	A	G	R	R	G	G	R	R	G	G
S3_116538800	G/C	3	116538800	G	G	G	G	G	G	G	G	G	G	G	G	G	G	G	G	G	G	G	G	G	N	G	N	G	G	G	G	G	G	S	G	G	G	S	G	G	G	G	G	G	G	G	G	G	G
S3_117464222	G/T	3	117464222	G	G	G	G	G	G	G	G	G	G	G	G	G	G	G	G	G	G	G	N	G	N	G	G	G	G	K	G	G	T	G	G	G	G	G	G	G	G	G	G	G	G	G	G	G	G
S3_117464241	C/T	3	117464241	C	C	C	C	Y	C	C	C	C	C	C	C	C	C	C	C	C	C	C	N	C	N	C	C	C	C	C	C	Y	C	C	C	C	C	C	C	C	C	C	C	C	C	C	C	C	C
S3_117798220	C/G	3	117798220	C	C	G	C	C	C	C	C	C	C	C	C	C	C	C	C	C	C	C	C	C	G	C	C	G	C	S	C	C	G	C	C	C	C	C	C	C	C	C	C	C	C	C	C	C	C
S3_118845641	C/T	3	118845641	C	C	C	Y	C	Y	C	C	C	C	C	Y	C	C	C	C	C	C	C	C	Y	C	C	C	C	C	C	C	C	C	Y	C	C	C	Y	C	C	Y	C	C	Y	C	N	C	C	C
S3_118845671	G/T	3	118845671	G	G	G	K	G	K	G	G	G	G	G	K	G	G	G	G	G	G	G	G	K	G	G	G	G	G	G	G	G	G	K	G	G	G	K	G	G	K	G	G	K	G	N	G	G	G
S3_119104732	G/T	3	119104732	G	G	G	G	N	G	G	G	K	K	G	G	G	G	G	G	G	G	T	N	G	G	G	G	G	G	G	G	G	G	G	G	N	G	G	G	N	G	G	N	G	G	G	K	N	G
S3_119104750	C/A	3	119104750	C	C	C	M	N	M	C	C	C	M	M	C	M	C	C	M	C	M	C	N	C	C	M	M	C	M	C	M	M	C	C	C	N	M	M	C	N	C	M	N	C	C	C	C	N	C
S3_119104751	G/T	3	119104751	G	G	G	K	N	K	G	G	G	K	K	G	K	G	G	K	G	K	G	N	G	G	K	K	G	K	G	K	K	G	G	G	N	K	K	G	N	G	K	N	G	G	G	G	N	G
S3_119104775	C/A	3	119104775	M	C	C	C	N	C	C	C	C	C	C	C	C	C	C	M	C	M	C	N	C	M	C	C	C	C	C	C	C	C	C	C	N	M	C	C	N	M	C	N	C	C	C	C	N	C
S3_119549134	G/T	3	119549134	N	G	N	G	G	K	G	G	G	G	G	G	G	G	G	G	G	G	G	G	G	G	K	G	G	G	G	G	K	G	T	G	G	G	G	G	N	G	G	G	G	G	T	G	K	G
S3_120295394	C/T	3	120295394	C	C	C	Y	C	C	Y	C	C	C	C	C	N	C	C	C	C	C	T	C	N	C	C	C	C	C	Y	C	Y	C	Y	T	C	Y	T	Y	C	C	C	C	C	C	C	C	C	Y
S3_120622870	A/C	3	120622870	C	C	C	A	A	A	A	A	A	A	A	A	A	A	A	A	A	N	A	A	C	C	A	A	C	A	C	A	A	C	A	A	A	A	A	A	M	A	A	A	A	A	A	A	A	A
S3_120622878	C/T	3	120622878	T	T	T	C	C	C	C	C	C	C	C	C	C	C	C	C	C	N	C	C	T	T	C	C	T	C	T	C	C	T	C	C	C	C	C	C	Y	C	C	C	C	C	C	C	C	C
S3_120622879	A/C	3	120622879	C	C	C	A	A	A	A	A	A	A	A	A	A	A	A	A	A	N	A	A	C	C	A	A	C	A	C	A	A	C	A	A	A	A	A	A	M	A	A	A	A	A	A	A	A	A
S3_120893096	A/G	3	120893096	A	A	A	A	N	A	A	N	A	A	A	A	A	A	A	A	A	A	A	A	A	A	A	A	A	A	A	A	A	A	N	N	A	A	A	A	A	N	A	A	A	A	A	A	N	A
S3_121095757	C/T	3	121095757	C	C	C	C	C	C	N	C	Y	C	C	Y	Y	Y	C	C	C	C	C	C	C	C	C	Y	C	C	C	C	C	C	C	C	C	C	C	C	T	C	C	C	C	C	C	C	C	C
S3_122352853	A/C	3	122352853	A	A	N	A	C	M	A	A	A	M	A	A	A	M	A	N	A	A	M	A	M	N	M	N	A	A	M	A	C	M	A	A	A	A	A	N	N	M	A	A	N	A	N	A	N	A
S3_122352873	T/C	3	122352873	T	T	N	T	T	Y	T	Y	T	T	T	T	T	T	T	N	T	T	T	T	T	N	Y	N	T	T	T	T	T	T	T	Y	T	T	Y	N	N	Y	T	T	N	T	N	T	N	T
S3_122812992	C/G	3	122812992	N	G	C	N	G	G	G	C	C	C	C	C	C	C	C	C	C	C	C	N	N	C	C	C	C	C	C	C	G	N	C	C	C	C	S	C	C	C	C	C	C	S	C	C	S	S
S3_122812998	A/G	3	122812998	N	G	A	N	G	G	G	A	A	A	A	A	A	A	A	A	A	A	A	N	N	A	A	A	A	A	A	A	G	N	A	A	A	A	R	A	A	A	A	A	A	R	A	A	R	R
S3_123440439	G/A	3	123440439	A	A	G	G	G	G	G	G	G	G	G	G	G	G	G	G	G	G	G	G	G	G	G	R	G	G	G	G	G	G	G	G	G	G	G	G	A	G	G	G	G	G	G	G	G	G
S3_124018424	G/C	3	124018424	G	G	G	G	G	G	G	G	G	G	G	G	G	G	G	G	G	G	N	G	G	G	G	G	G	G	G	G	G	G	G	G	G	G	G	G	G	G	N	G	G	G	G	N	G	G
S3_124097266	T/C	3	124097266	T	T	T	Y	T	T	T	T	T	T	T	T	T	T	T	T	T	T	T	T	T	T	T	T	T	T	T	T	N	T	T	T	T	N	T	T	N	N	T	N	T	T	T	T	T	T
S3_124182802	C/T	3	124182802	T	T	C	C	N	C	C	C	C	C	C	C	C	C	C	C	C	C	C	C	C	C	C	T	C	C	C	C	T	C	C	C	N	C	C	T	C	C	T	T	T	T	N	T	T	N
S3_124649561	A/T	3	124649561	A	A	A	A	A	A	A	A	A	A	A	W	W	A	A	W	W	A	A	A	A	A	A	A	A	A	N	A	A	A	A	A	N	A	A	A	A	A	W	W	A	W	A	A	A	A
S3_125227189	G/A	3	125227189	G	G	R	G	G	R	G	G	G	G	G	G	G	G	G	G	G	G	G	G	G	G	G	G	G	R	G	G	G	G	G	G	G	G	G	G	G	R	G	G	G	G	R	G	R	G
S3_126608992	G/A	3	126608992	A	A	G	G	N	G	G	G	G	G	G	G	G	G	G	G	G	N	N	G	G	A	G	G	A	G	R	G	R	A	G	G	G	G	G	G	R	G	G	G	G	G	G	G	G	G
S3_128416132	T/C	3	128416132	T	T	N	T	T	T	T	T	T	T	T	T	T	T	T	T	T	T	T	T	T	N	T	T	T	T	T	T	T	T	T	N	T	T	T	T	T	T	T	T	T	T	T	T	T	T
S3_128746198	C/G	3	128746198	C	C	C	C	C	C	S	C	C	C	C	C	C	C	C	C	C	C	C	C	C	C	C	C	C	C	C	C	C	C	C	C	C	C	C	N	N	C	C	C	C	C	C	C	C	C
S3_128876882	C/T	3	128876882	C	C	C	Y	C	Y	C	C	C	C	C	C	Y	C	C	C	C	C	C	C	C	C	Y	C	C	C	C	Y	C	C	C	C	C	C	C	C	C	C	C	C	C	C	Y	C	C	Y
S3_128876897	G/A	3	128876897	G	G	G	G	G	G	G	R	G	R	G	G	G	G	G	G	G	G	G	G	R	R	G	G	G	G	R	G	G	G	G	G	G	R	G	G	G	G	G	G	R	G	G	G	G	G
S3_128876907	G/A	3	128876907	G	G	G	G	G	G	G	R	G	R	G	G	G	G	G	G	G	G	G	G	R	R	G	G	G	G	R	G	G	G	G	G	G	R	G	G	G	G	G	G	R	G	G	G	G	G
S3_128876928	C/T	3	128876928	Y	Y	Y	C	Y	C	C	C	C	C	C	C	C	C	C	C	C	C	C	C	C	C	C	C	C	C	C	C	Y	C	C	Y	C	C	Y	C	C	Y	C	C	C	C	C	C	C	C
S3_129170038	G/A	3	129170038	G	G	A	G	G	G	G	G	G	G	G	G	G	G	G	G	G	G	G	G	G	A	G	G	R	G	R	G	G	G	G	G	G	G	G	G	G	G	G	G	G	G	G	G	G	G
S3_129170057	A/C	3	129170057	A	A	C	A	A	A	A	A	A	A	A	A	A	A	A	A	A	A	A	A	A	C	A	A	M	A	M	A	A	A	A	A	A	A	A	A	A	A	A	A	A	A	A	A	A	A
S3_129672108	G/C	3	129672108	G	G	G	G	G	G	G	G	G	G	G	G	G	G	G	G	G	N	G	C	G	G	G	G	S	G	N	G	G	G	G	N	G	G	G	G	G	G	G	G	G	G	G	G	G	N
S3_129672560	G/A	3	129672560	G	G	G	G	G	G	G	G	G	G	G	G	G	G	G	G	G	G	G	G	G	G	G	G	G	G	G	G	G	G	G	G	N	G	G	G	N	G	G	G	G	G	G	G	G	G
S3_130133738	G/A	3	130133738	R	G	G	R	G	G	G	G	G	G	G	G	G	G	G	G	N	G	G	G	G	N	G	N	R	G	G	G	G	N	G	G	G	G	G	G	G	G	G	G	N	G	G	G	G	G
S3_130133780	G/A	3	130133780	G	G	G	G	G	G	G	R	R	R	G	G	R	G	G	R	N	R	G	G	G	N	R	N	G	R	G	G	G	N	G	G	G	G	G	G	G	G	R	G	N	R	G	G	G	R
S3_130182416	G/T	3	130182416	K	G	G	K	K	K	G	G	G	G	G	G	G	G	G	G	G	G	G	G	G	G	G	G	G	G	G	G	K	G	G	G	K	G	K	G	G	G	K	G	G	G	G	G	G	G
S3_130182426	G/A	3	130182426	R	G	G	R	R	R	G	G	G	G	G	G	G	G	G	G	G	G	G	G	G	G	G	G	G	G	G	G	R	G	G	G	R	G	R	G	G	G	R	G	G	G	G	G	G	G
S3_130186866	T/C	3	130186866	T	T	T	T	T	T	Y	T	Y	T	T	T	T	T	T	N	T	Y	T	T	T	Y	T	T	T	T	T	T	N	T	N	T	T	T	T	T	T	T	Y	T	T	T	T	T	T	T
S3_130186871	C/T	3	130186871	Y	C	C	C	C	C	C	Y	C	C	C	Y	C	C	C	N	C	C	C	C	Y	Y	C	Y	C	C	C	C	N	C	N	C	C	C	C	C	C	C	C	C	C	C	C	C	Y	C
S3_130186878	G/C	3	130186878	G	G	G	G	G	S	G	G	G	G	G	G	G	S	G	N	G	G	G	S	G	G	C	S	G	S	G	G	N	G	N	G	S	G	S	C	G	C	S	G	G	S	G	G	S	G
S3_130186894	G/A	3	130186894	G	G	G	G	G	G	R	R	R	R	G	R	R	G	G	N	G	R	G	G	G	R	G	G	G	G	G	G	N	G	N	G	G	G	G	G	G	G	R	G	G	G	G	G	G	G
S3_131111630	G/C	3	131111630	C	C	C	G	G	G	G	G	G	G	G	G	G	G	G	G	G	C	G	G	C	C	G	G	S	G	S	G	S	C	G	G	G	G	G	G	G	G	G	G	G	G	G	G	G	G
S3_131222754	A/G	3	131222754	A	A	N	R	A	R	R	A	A	A	A	R	A	A	A	A	A	A	A	R	A	N	A	A	A	G	R	R	R	A	A	A	A	A	A	A	A	N	N	A	R	R	G	G	R	R
S3_131225150	T/C	3	131225150	T	T	Y	T	T	T	T	T	T	T	T	T	T	T	T	T	T	N	Y	Y	T	T	T	T	T	T	Y	Y	Y	T	T	T	T	T	T	T	T	T	T	T	T	T	T	T	T	T
S3_131225154	T/C	3	131225154	T	T	Y	T	T	T	T	T	T	T	T	T	T	T	T	T	T	N	Y	Y	T	T	T	T	T	T	Y	Y	Y	T	T	T	T	T	T	T	T	T	T	T	T	T	T	T	T	T
S3_131802635	C/A	3	131802635	C	C	C	M	M	C	C	C	C	C	C	M	M	C	C	C	C	C	M	C	C	C	C	C	C	C	C	C	C	C	C	M	M	M	C	C	M	M	C	C	C	C	C	C	C	C
S3_131892129	A/C	3	131892129	A	A	N	A	N	A	A	A	A	A	M	A	A	M	A	A	A	A	A	A	A	A	A	M	A	M	A	A	N	A	M	A	M	A	A	A	A	A	A	M	A	A	A	A	M	A
S3_131892146	A/G	3	131892146	A	A	N	A	N	A	A	A	A	A	A	A	A	A	A	A	A	A	A	A	A	A	A	A	A	A	A	A	N	A	A	A	A	A	A	R	A	A	R	A	A	A	A	A	A	A
S3_132535407	C/G	3	132535407	C	C	N	S	N	S	C	N	C	C	C	S	S	C	C	C	C	C	C	C	N	C	C	C	C	C	C	C	C	C	S	C	N	C	C	C	N	N	S	N	S	N	N	C	C	C
S3_132535410	G/A	3	132535410	G	G	N	R	N	R	G	N	G	G	G	R	R	G	G	G	G	G	G	G	N	G	G	G	G	G	G	G	G	G	R	G	N	G	G	G	N	N	R	N	R	N	N	G	G	G
S3_132535422	T/C	3	132535422	T	Y	N	T	N	Y	T	N	Y	T	T	Y	T	T	T	T	T	Y	T	T	N	T	T	T	T	T	T	Y	Y	T	T	T	N	C	T	T	N	N	T	N	T	N	N	T	T	T
S3_132535435	G/A	3	132535435	G	G	N	G	N	R	G	N	G	G	G	G	G	G	G	G	G	G	G	G	N	G	G	G	G	G	R	G	G	G	G	G	N	G	G	G	N	N	G	N	R	N	N	G	G	R
S3_132630075	C/G	3	132630075	C	G	C	S	S	S	C	C	C	C	C	C	C	S	S	S	C	C	C	C	C	C	C	C	C	C	C	C	C	C	C	C	N	C	C	N	S	C	C	S	N	C	C	C	C	C
S3_132895032	A/T	3	132895032	A	A	A	A	A	A	A	A	A	A	A	A	A	A	A	A	N	A	N	A	W	W	W	T	A	W	A	A	A	A	A	A	N	A	A	A	A	N	A	A	A	A	A	N	A	N
S3_132895054	G/A	3	132895054	G	G	G	G	G	G	G	G	G	G	G	G	G	G	G	G	N	G	N	G	R	R	R	A	G	R	G	G	G	G	G	G	N	G	G	G	G	N	G	G	G	G	G	N	G	N
S3_132895065	C/T	3	132895065	C	C	C	C	C	C	C	C	C	C	C	C	C	C	C	C	N	C	N	C	Y	Y	Y	T	C	Y	C	C	C	C	C	C	N	C	C	C	C	N	C	C	C	C	C	N	C	N
S3_132896442	C/T	3	132896442	C	C	N	C	C	C	C	C	C	C	C	C	C	C	C	C	C	C	C	C	C	N	C	N	N	N	C	C	C	C	N	N	N	T	C	T	C	C	C	C	N	C	C	C	C	C
S3_133222215	G/C	3	133222215	G	G	S	G	G	G	G	G	G	G	G	G	G	G	G	G	G	G	N	G	G	G	G	G	G	S	G	S	S	N	G	S	G	G	G	G	G	G	G	G	G	G	G	G	G	G
S3_133630008	G/A	3	133630008	G	G	G	G	G	G	G	G	G	G	G	G	G	G	G	G	G	R	N	G	G	G	G	G	G	R	G	G	G	R	G	G	G	G	G	G	N	R	G	G	G	G	N	G	G	G
S3_133630009	G/A	3	133630009	R	G	G	G	A	G	G	G	G	G	G	R	R	G	G	G	G	R	N	G	G	G	G	G	R	G	G	G	R	R	G	G	A	G	R	G	N	G	R	R	G	R	N	G	G	G
S3_134013133	T/C	3	134013133	T	T	T	T	T	T	T	T	T	T	T	T	T	T	T	T	T	T	T	T	T	T	T	T	T	T	T	T	T	T	T	T	T	T	T	T	T	T	T	T	T	T	T	N	T	T
S3_134013143	A/T	3	134013143	A	A	A	A	A	A	A	A	A	A	A	A	A	A	A	A	A	A	A	A	A	A	A	A	A	A	A	A	A	A	A	A	A	A	A	A	A	A	A	A	A	A	A	N	A	A
S3_134013146	C/T	3	134013146	C	C	C	C	C	C	C	C	C	C	C	C	C	C	C	C	C	C	C	C	C	C	C	C	C	C	C	C	C	C	C	C	C	C	C	C	C	C	C	C	C	C	C	N	C	C
S3_134844491	A/G	3	134844491	A	A	A	A	A	A	A	A	A	A	A	A	A	A	A	A	A	N	A	A	A	N	A	A	A	N	A	N	A	A	A	A	N	A	A	A	A	A	A	A	A	A	A	N	A	A
S3_134844506	A/G	3	134844506	A	A	A	A	A	A	A	A	A	A	A	A	A	A	A	A	A	N	A	A	A	N	A	A	A	N	A	N	A	A	A	A	N	A	A	A	A	A	A	A	A	A	A	N	A	A
S3_134883981	G/T	3	134883981	K	G	G	G	N	G	G	G	G	K	G	G	K	G	G	G	G	G	K	G	G	G	G	G	G	G	G	G	K	G	G	G	G	G	G	G	G	G	G	G	G	G	G	G	G	G
S3_135158338	G/A	3	135158338	G	G	G	R	G	R	G	G	G	G	G	G	G	G	G	G	G	G	G	G	G	G	G	G	G	G	G	G	G	G	G	G	G	G	G	G	R	G	G	G	G	G	G	G	G	G
S3_135161566	T/A	3	135161566	T	T	T	W	T	W	T	T	T	T	T	T	T	T	T	T	T	T	T	T	T	T	T	T	T	T	T	T	T	T	T	T	T	T	T	T	T	T	T	T	T	T	T	T	T	T
S3_136649988	T/C	3	136649988	T	T	T	T	T	T	T	T	T	T	T	T	T	T	T	T	T	T	T	T	T	T	T	T	T	T	T	T	T	T	T	T	T	T	T	T	T	T	T	T	T	T	T	T	T	T
S3_136649992	T/C	3	136649992	T	T	T	T	T	T	T	T	T	T	T	T	T	T	T	T	T	T	T	T	T	T	T	T	T	T	T	T	T	T	T	T	T	T	T	T	T	T	T	T	T	T	T	T	T	T
S3_136650010	A/G	3	136650010	A	A	A	A	A	A	A	A	A	A	A	A	A	A	A	A	A	A	A	A	A	A	A	A	A	A	A	A	A	A	A	A	A	A	A	A	A	A	A	A	A	A	A	A	A	A
S3_138452603	C/T	3	138452603	C	C	C	C	C	C	C	C	C	C	C	C	C	C	C	C	C	C	C	C	C	N	N	N	N	C	Y	Y	C	C	C	C	C	N	C	N	Y	C	C	C	C	C	C	C	C	C
S3_138452604	C/G	3	138452604	C	C	C	G	G	G	G	C	C	C	C	C	C	C	C	C	C	C	G	G	C	N	N	N	N	C	S	S	G	G	C	C	C	N	C	N	G	C	G	G	G	G	G	G	G	C
S3_138496304	T/C	3	138496304	T	T	T	Y	T	Y	T	T	T	T	T	T	T	T	T	T	T	T	T	T	T	T	T	T	T	T	T	T	T	T	T	T	T	T	T	T	Y	T	T	T	T	T	T	T	T	T
S3_138499054	G/A	3	138499054	G	G	G	R	G	R	G	G	G	G	G	G	G	G	R	G	G	G	G	G	G	G	G	G	G	G	G	G	G	G	G	G	G	G	G	G	R	G	G	G	G	G	G	G	G	G
S3_138694692	A/G	3	138694692	A	A	A	A	A	A	A	A	A	A	N	A	A	A	N	A	A	A	A	A	A	A	A	A	A	N	A	G	R	A	G	N	G	G	G	G	A	N	A	A	A	A	N	A	A	A
S3_138720574	C/T	3	138720574	C	C	Y	C	C	Y	Y	C	C	C	C	C	C	C	C	C	C	C	C	Y	C	C	C	C	C	C	Y	C	C	C	C	C	C	C	C	C	C	C	Y	C	C	C	C	C	C	C
S3_138720598	C/T	3	138720598	C	C	C	C	Y	C	C	C	C	C	C	C	C	Y	Y	C	Y	C	C	C	C	C	C	C	C	C	Y	C	C	C	C	C	C	C	C	Y	C	Y	C	Y	C	C	C	C	C	C
S3_138720605	G/A	3	138720605	G	G	G	G	G	G	R	G	G	G	G	R	G	G	G	R	G	G	G	R	G	G	R	G	R	G	R	G	R	G	G	G	G	G	G	G	G	G	G	G	G	G	G	G	G	G
S3_138720615	G/A	3	138720615	G	G	G	G	G	G	R	G	G	G	G	G	G	G	G	G	G	G	G	R	G	G	G	G	G	G	R	G	G	G	G	G	G	R	G	G	G	G	G	G	G	G	G	G	G	G
S3_139524324	C/T	3	139524324	C	Y	C	C	C	Y	C	C	C	C	C	C	C	C	C	C	Y	Y	C	C	C	C	C	C	C	C	Y	C	C	C	C	N	C	C	C	C	C	C	C	C	Y	C	C	C	C	C
S3_139524330	G/A	3	139524330	G	R	G	G	G	G	G	G	G	G	G	G	G	G	G	G	G	G	G	R	G	G	G	G	R	G	R	G	G	G	R	N	G	G	G	G	G	G	G	G	G	G	G	G	G	G
S3_139524362	C/T	3	139524362	C	C	C	C	C	Y	C	Y	C	C	C	C	C	C	C	C	Y	C	Y	C	C	C	C	Y	C	C	C	Y	C	C	Y	N	C	C	C	C	C	C	C	C	C	Y	C	T	Y	Y
S3_139625111	C/T	3	139625111	T	T	C	C	C	C	C	C	C	C	C	C	C	C	C	C	C	C	T	T	T	C	C	Y	C	C	C	C	Y	C	C	C	C	C	C	C	C	C	C	C	C	C	C	C	C	C
S3_139625118	C/A	3	139625118	C	C	C	M	A	C	C	M	M	M	C	M	M	M	C	M	M	M	C	C	C	C	C	M	M	C	C	C	C	M	M	M	M	C	M	A	C	C	C	C	C	M	C	C	C	C
S3_139836423	C/T	3	139836423	C	C	C	Y	C	C	Y	C	C	C	Y	C	C	C	Y	C	C	C	N	C	C	C	Y	C	C	C	C	C	N	C	C	C	C	C	C	C	C	C	C	C	C	C	C	C	C	C
S3_139836432	C/T	3	139836432	C	C	C	C	C	C	C	C	Y	C	C	Y	C	Y	C	C	C	T	N	C	C	C	C	C	C	C	Y	C	N	C	C	Y	C	C	C	T	C	Y	C	C	T	C	C	Y	C	C
S3_139836447	C/T	3	139836447	C	C	C	C	C	C	Y	C	C	C	Y	C	C	C	Y	C	C	C	N	C	C	C	Y	C	C	C	C	C	N	C	C	C	C	C	C	C	C	C	C	C	C	C	C	C	C	C
S3_139877031	C/G	3	139877031	C	C	C	C	C	C	C	C	C	C	C	C	C	C	C	C	C	C	C	C	C	C	C	C	C	C	C	C	C	C	C	C	C	C	C	C	C	C	C	C	C	C	C	C	C	C
S3_141802371	T/C	3	141802371	T	T	T	T	T	T	T	T	T	T	T	T	T	T	T	T	T	T	T	T	T	T	T	T	T	T	T	T	T	T	T	T	T	T	T	T	T	T	T	T	T	T	T	T	T	T
S3_141802372	A/G	3	141802372	A	A	A	A	A	A	A	A	A	A	A	A	A	A	A	A	A	A	A	A	A	A	A	A	A	A	A	A	A	A	A	A	A	A	A	A	A	A	A	A	A	A	A	A	A	A
S3_141802401	A/G	3	141802401	A	A	A	A	A	A	A	A	A	A	A	A	A	A	A	A	A	A	A	A	A	A	A	A	A	A	A	A	A	A	A	A	A	A	A	A	A	A	A	A	A	A	A	A	A	A
S3_141802405	C/A	3	141802405	C	C	C	C	C	C	C	C	C	C	C	C	C	C	C	C	C	C	C	C	C	C	C	C	C	C	C	C	C	C	C	C	C	C	C	C	C	C	C	C	C	C	C	C	C	C
S3_141938442	T/C	3	141938442	T	T	T	Y	T	T	C	T	T	T	T	T	T	T	T	T	T	T	T	T	T	C	T	T	C	T	Y	T	Y	C	T	T	T	T	T	T	C	T	T	C	Y	T	C	C	C	T
S3_141938448	A/G	3	141938448	A	A	A	R	A	A	G	A	A	A	A	A	A	A	A	A	A	A	A	A	A	G	A	A	G	A	R	A	R	G	A	A	A	A	A	A	G	A	A	G	R	A	G	G	G	A
S3_142148230	C/G	3	142148230	S	C	S	C	C	C	C	N	C	C	S	C	N	N	C	C	C	C	S	N	C	C	C	S	C	S	C	C	C	C	N	C	C	C	C	C	C	N	S	C	C	C	C	C	C	N
S3_142194364	C/T	3	142194364	C	C	C	C	C	C	C	C	Y	Y	Y	Y	C	C	C	C	C	C	C	Y	C	C	C	N	C	C	C	C	C	N	C	N	C	C	T	C	Y	N	C	C	Y	C	C	C	C	C
S3_142194399	T/C	3	142194399	T	T	T	T	T	T	T	T	T	Y	Y	Y	Y	T	T	Y	Y	C	T	T	T	Y	T	N	Y	Y	T	Y	T	N	T	N	Y	Y	T	Y	T	N	T	T	T	T	T	T	T	T
S3_143687369	G/A	3	143687369	G	G	G	G	G	G	G	G	G	G	G	G	G	G	G	G	G	G	G	G	G	G	G	G	G	G	G	G	G	G	G	G	G	G	G	G	G	G	G	G	G	G	G	G	G	G
S3_143989909	G/A	3	143989909	G	G	R	G	G	G	G	G	G	G	G	G	R	G	G	G	G	R	G	G	G	G	N	R	G	G	G	G	G	G	R	G	G	G	G	N	R	G	R	G	G	G	N	G	G	G
S3_144262056	A/T	3	144262056	A	A	A	A	A	A	A	T	T	T	T	T	T	T	T	T	T	T	W	A	A	T	T	T	W	T	A	A	A	T	A	A	A	A	A	A	W	T	T	A	W	T	A	A	A	T
S3_144262066	C/T	3	144262066	C	C	C	C	C	C	C	T	T	T	T	T	T	T	T	T	T	T	Y	C	C	T	T	T	Y	T	C	C	C	T	C	C	C	C	C	C	Y	T	T	C	Y	T	C	C	C	T
S3_145311001	G/C	3	145311001	G	N	G	G	G	G	G	S	G	G	G	G	S	G	G	G	S	G	G	G	G	G	G	G	G	G	G	G	G	N	G	N	G	G	G	N	N	G	G	G	G	G	G	G	G	N
S3_145311036	T/C	3	145311036	T	N	Y	T	T	T	T	T	T	T	Y	T	T	T	T	T	T	T	T	T	T	T	T	T	T	T	T	Y	T	N	Y	N	T	T	Y	N	N	T	T	T	T	Y	T	T	T	N
S3_145855317	G/A	3	145855317	N	G	A	G	G	G	G	G	G	G	G	G	G	G	G	G	G	G	G	G	R	G	G	N	N	G	G	G	G	A	G	G	G	G	G	G	G	G	G	G	G	G	G	G	G	N
S3_145855322	T/G	3	145855322	N	T	T	T	T	T	T	T	T	T	T	T	T	T	T	T	T	T	T	T	T	T	T	N	N	T	T	T	T	T	T	T	T	T	T	T	T	K	T	T	T	T	T	T	T	N
S3_145855324	G/A	3	145855324	N	G	G	G	G	G	G	G	G	G	G	G	G	G	G	G	G	G	G	G	G	G	G	N	N	G	G	G	G	G	G	G	G	G	G	G	G	R	G	G	G	G	G	G	G	N
S3_145855335	C/T	3	145855335	N	C	C	Y	C	C	Y	C	C	C	C	C	Y	C	C	C	C	C	C	C	Y	C	C	N	N	Y	Y	C	C	C	C	C	C	Y	C	C	C	C	C	C	C	C	C	C	C	N
S3_145855344	C/T	3	145855344	N	Y	C	Y	C	C	Y	C	C	T	Y	C	C	C	Y	C	C	C	C	C	C	C	C	N	N	C	C	C	Y	C	C	Y	C	C	Y	Y	C	C	C	Y	C	C	C	C	Y	N
S3_145855350	C/T	3	145855350	N	Y	C	Y	C	C	Y	C	C	T	Y	C	C	C	Y	C	C	C	C	C	C	C	C	N	N	C	C	C	Y	C	C	Y	C	C	Y	Y	C	C	C	Y	C	C	C	C	Y	N
S3_145855359	C/T	3	145855359	N	C	C	C	T	C	C	C	C	C	Y	C	C	C	C	C	C	C	C	Y	C	C	C	N	N	C	C	C	C	C	C	C	C	C	C	C	C	C	Y	C	C	C	C	C	C	N
S3_146005242	G/A	3	146005242	N	N	N	G	G	G	G	G	G	G	G	G	G	G	G	G	G	G	G	G	G	G	G	G	G	G	G	G	G	G	G	G	G	G	G	G	G	G	G	G	G	G	G	G	G	G
S3_146005256	C/T	3	146005256	N	N	N	C	C	C	C	C	C	C	C	C	C	C	C	C	C	C	C	C	C	C	C	C	C	C	C	C	C	C	C	C	C	C	C	C	C	C	C	C	C	C	C	C	C	C
S3_146005281	G/A	3	146005281	N	N	N	G	G	G	G	G	G	G	G	G	G	G	G	G	G	G	G	G	G	G	G	G	G	G	G	G	G	G	G	G	G	G	G	G	G	G	G	G	G	G	G	G	G	G
S3_146083700	C/T	3	146083700	C	C	C	Y	Y	Y	Y	C	C	C	C	C	C	C	C	C	C	N	C	C	C	C	C	C	C	C	N	C	C	Y	Y	T	Y	Y	Y	Y	Y	Y	Y	Y	Y	C	Y	C	C	Y
S3_146083736	G/A	3	146083736	G	G	G	R	R	R	R	G	G	G	G	G	G	G	G	G	G	N	G	G	G	G	G	G	G	G	N	G	G	R	R	A	R	R	R	R	R	R	R	R	R	G	R	G	G	R
S3_146189761	C/T	3	146189761	C	C	N	C	C	C	C	C	C	C	C	C	C	C	C	C	C	C	C	C	C	C	C	C	C	C	C	C	T	C	C	C	C	C	C	C	C	C	C	C	C	C	C	C	C	C
S3_147480478	C/T	3	147480478	C	C	Y	C	C	C	C	C	C	C	C	C	C	C	C	C	C	C	C	C	C	C	C	C	C	C	C	C	C	N	C	C	C	C	C	C	C	C	C	C	C	C	C	C	C	C
S3_148100070	T/C	3	148100070	T	T	T	T	T	T	T	T	T	T	T	T	T	T	T	T	T	T	T	T	T	Y	T	N	T	Y	T	T	T	N	T	Y	T	T	T	T	T	T	T	T	T	T	N	Y	T	T
S3_148100076	G/A	3	148100076	G	G	G	G	G	G	G	G	G	G	G	G	G	G	G	G	G	G	G	G	G	R	G	N	G	R	G	G	G	N	G	R	G	G	G	G	G	G	G	G	G	G	N	R	G	G
S3_148511333	T/C	3	148511333	C	C	Y	Y	T	Y	T	T	T	T	T	T	T	T	T	T	T	T	T	C	T	T	T	T	Y	T	Y	T	T	T	T	T	T	T	T	T	Y	N	T	T	T	T	T	T	T	T
S3_148511349	A/T	3	148511349	T	T	A	W	A	W	A	A	A	A	A	A	A	A	A	A	A	A	A	T	A	A	A	A	W	A	W	A	A	A	A	A	A	A	A	A	W	N	A	A	A	A	A	A	A	A
S3_149050402	G/T	3	149050402	G	G	G	G	N	G	G	G	G	G	N	G	G	G	G	G	G	G	K	K	K	G	G	G	G	G	G	G	K	G	G	G	G	G	G	G	G	G	G	G	G	G	G	G	N	G
S3_149299223	G/A	3	149299223	G	G	R	R	G	G	G	G	G	R	G	G	G	A	N	G	G	G	N	G	G	G	G	G	G	R	R	G	G	N	N	G	G	G	G	G	N	N	G	G	G	R	R	G	G	G
S3_149299254	T/C	3	149299254	T	T	T	T	T	T	T	Y	T	T	T	Y	T	T	N	T	T	T	N	T	Y	T	T	T	T	T	T	T	T	N	N	T	T	Y	T	T	N	N	T	T	T	T	Y	T	T	Y
S3_149299255	G/A	3	149299255	G	R	G	G	G	R	G	G	G	R	R	G	G	G	N	G	G	G	N	G	G	G	G	G	G	G	G	G	G	N	N	G	R	R	R	R	N	N	G	G	G	G	G	R	A	G
S3_149340105	G/A	3	149340105	G	R	G	G	G	G	G	G	G	G	G	G	G	G	R	G	R	G	G	G	G	G	G	G	R	R	G	G	G	G	G	G	R	G	R	G	G	G	R	G	G	G	R	R	R	G
S3_149459410	G/A	3	149459410	G	G	G	G	R	G	G	G	G	R	R	G	G	G	R	G	G	G	G	G	G	G	G	R	G	R	G	G	G	G	R	G	G	R	G	R	G	G	R	G	G	G	G	G	R	G
S3_149689665	A/G	3	149689665	A	A	A	A	A	A	A	A	A	A	A	A	A	A	A	A	A	A	N	A	A	A	A	A	N	N	A	N	A	A	N	A	A	N	A	A	A	A	A	A	A	A	A	N	A	A
S3_149689686	A/G	3	149689686	A	A	A	A	A	A	A	A	A	A	A	A	A	A	A	A	A	A	N	A	A	A	A	A	N	N	A	N	A	A	N	A	A	N	A	A	A	A	A	A	A	A	A	N	A	A
S3_150017844	A/G	3	150017844	A	A	A	R	N	A	A	A	A	A	A	N	N	A	N	A	A	G	A	A	A	A	N	A	A	A	A	A	A	N	A	N	R	A	A	A	A	N	A	A	R	A	A	A	A	N
S3_150340900	C/T	3	150340900	C	C	C	Y	C	Y	C	C	Y	C	C	C	Y	C	C	C	C	C	N	C	C	C	C	C	N	C	C	C	C	C	N	C	C	Y	C	Y	C	C	C	C	Y	Y	N	Y	Y	T
S3_150919117	C/G	3	150919117	C	N	C	C	C	C	C	G	G	G	S	N	G	S	S	S	S	C	C	C	C	C	S	C	S	S	G	C	S	C	G	S	N	C	C	C	C	S	S	C	C	C	C	C	C	S
S3_150919162	C/T	3	150919162	C	N	C	C	C	C	C	T	T	T	Y	N	T	Y	Y	Y	Y	C	C	C	C	C	Y	C	Y	Y	T	C	Y	C	T	Y	N	C	C	C	C	Y	Y	C	C	C	C	C	C	Y
S3_151590273	C/T	3	151590273	C	C	C	C	C	C	C	C	C	C	C	Y	C	Y	N	C	C	Y	Y	Y	C	C	Y	N	C	C	C	C	N	C	C	C	N	N	C	C	C	C	C	C	C	C	C	C	N	C
S3_151726468	C/T	3	151726468	C	C	C	Y	C	Y	C	C	C	C	C	C	C	C	C	C	C	C	C	C	C	C	C	C	C	C	C	C	C	C	C	C	N	C	C	C	Y	C	C	C	C	C	C	C	C	C
S3_151726477	G/T	3	151726477	G	G	G	K	G	K	G	G	G	G	G	G	G	G	G	G	G	G	G	G	G	G	G	G	G	G	G	G	G	G	G	G	N	G	G	G	K	G	G	G	G	G	G	G	G	G
S3_152515219	C/T	3	152515219	C	C	C	C	C	C	C	Y	C	C	C	C	C	C	C	Y	C	C	C	Y	Y	C	Y	C	C	C	Y	Y	C	C	Y	Y	C	C	C	C	C	C	C	C	Y	C	C	C	C	C
S3_152515220	G/C	3	152515220	G	G	G	S	G	S	S	S	G	G	G	G	G	G	G	G	G	G	G	G	G	S	G	G	G	G	G	G	G	G	G	G	S	S	G	G	G	G	G	G	G	G	G	G	G	G
S3_152515228	A/G	3	152515228	A	A	A	A	A	A	A	R	A	A	A	A	A	A	A	R	A	A	A	R	R	A	R	A	A	A	R	R	A	A	R	R	A	A	A	A	A	A	A	A	R	A	A	A	A	A
S3_152515237	G/A	3	152515237	G	G	R	G	G	R	G	G	G	G	G	G	G	G	G	G	G	G	G	G	G	G	G	G	G	G	G	G	G	R	G	R	G	G	G	R	G	G	G	G	G	G	G	G	R	R
S3_152745659	T/G	3	152745659	T	T	G	T	T	K	N	T	T	T	T	T	T	T	T	T	K	N	T	K	T	N	G	T	T	T	T	T	T	N	T	T	T	T	K	T	T	T	T	K	K	T	T	T	G	K
S3_155937169	C/T	3	155937169	C	C	C	C	N	C	Y	C	C	Y	C	C	Y	C	N	T	C	C	C	C	Y	C	N	C	C	C	C	C	C	C	C	N	C	C	C	C	C	Y	N	C	N	Y	C	C	N	C
S3_156135378	T/C	3	156135378	C	C	C	T	T	T	T	T	T	T	T	T	T	T	T	T	T	C	T	T	C	C	N	Y	Y	T	Y	T	Y	C	T	T	T	T	T	T	Y	T	T	T	T	T	T	T	T	T
S3_156135392	T/A	3	156135392	A	A	A	T	T	T	T	T	T	T	T	T	T	T	T	T	T	A	T	T	A	A	N	W	W	T	W	T	W	A	T	T	T	T	T	T	W	T	T	T	T	T	T	T	T	T
S3_156135537	A/C	3	156135537	C	C	C	A	A	A	A	A	A	A	A	A	A	A	A	A	A	M	A	A	C	C	A	A	M	A	M	A	M	C	N	A	A	A	A	A	A	A	A	A	A	A	A	A	A	A
S3_156135567	A/C	3	156135567	C	C	C	A	A	A	A	A	A	A	A	A	A	A	A	A	A	M	A	A	C	C	A	A	M	A	M	A	M	C	N	A	A	A	A	A	A	A	A	A	A	A	A	A	A	A
S3_156612139	G/T	3	156612139	T	T	G	T	T	T	T	G	G	G	G	G	G	G	G	G	G	G	T	T	G	N	G	N	G	G	G	G	T	N	K	G	G	G	G	N	T	N	T	T	T	T	T	T	N	G
S3_156775276	C/T	3	156775276	C	C	C	C	C	C	C	C	Y	C	Y	C	C	C	C	C	C	N	Y	C	C	C	Y	C	Y	C	C	C	Y	C	Y	C	C	C	C	T	C	T	Y	C	N	C	C	C	N	C
S3_156775291	C/A	3	156775291	C	M	M	C	C	M	C	M	C	M	C	C	C	C	A	C	C	N	M	C	C	C	C	C	M	C	M	C	M	C	C	C	C	C	C	C	C	C	C	C	N	C	C	C	N	C
S3_156883726	C/T	3	156883726	C	C	C	Y	C	Y	C	C	C	C	C	C	C	C	C	C	C	C	C	C	C	C	C	C	C	C	C	C	C	C	C	C	C	C	C	C	C	C	C	C	C	C	C	C	C	C
S3_157414978	C/T	3	157414978	N	C	C	C	C	C	C	C	C	C	C	C	C	C	C	Y	Y	C	N	C	C	C	C	C	C	C	C	C	C	C	C	C	C	C	C	Y	C	C	C	C	Y	C	C	C	C	C
S3_157414995	C/T	3	157414995	N	C	C	C	C	Y	C	C	C	Y	C	Y	Y	C	C	C	Y	C	N	C	C	Y	C	C	C	C	C	C	C	C	C	C	C	C	C	C	C	C	C	C	C	C	C	C	C	Y
S3_157414996	G/T	3	157414996	N	G	G	G	G	G	G	G	G	G	G	G	G	G	G	K	K	G	N	G	G	G	G	G	G	G	G	G	G	G	G	G	G	G	G	K	G	G	G	G	K	G	G	G	G	G
S3_158263993	C/T	3	158263993	C	C	Y	C	N	C	C	C	C	C	C	C	C	C	C	C	C	N	C	C	C	C	C	C	C	C	C	C	C	N	C	C	C	C	C	C	N	C	C	C	C	C	C	C	C	C
S3_158264021	C/G	3	158264021	C	C	S	C	N	C	C	C	C	C	C	C	C	C	C	C	C	N	C	C	C	C	C	C	C	C	C	C	C	N	C	C	C	C	C	C	N	C	C	C	C	C	C	C	C	C
S3_158305555	C/A	3	158305555	C	C	C	C	C	M	C	C	C	C	C	C	C	C	N	C	C	N	A	M	C	C	C	C	C	C	C	C	C	M	C	M	C	M	C	C	M	M	M	M	C	C	C	C	C	C
S3_159475621	G/A	3	159475621	G	G	G	G	N	G	G	G	G	G	G	G	G	G	G	G	G	N	G	G	A	G	G	N	G	G	G	G	G	G	G	N	G	G	G	G	G	G	G	G	G	G	G	G	G	G
S3_159743648	T/C	3	159743648	Y	Y	N	T	T	Y	T	T	T	T	N	Y	T	T	Y	T	T	T	T	T	T	N	T	T	T	T	T	T	T	T	T	T	N	T	T	T	T	T	T	T	T	T	T	T	T	T
S3_162045808	G/C	3	162045808	C	C	C	G	G	G	G	G	G	G	G	G	G	G	G	G	G	S	G	G	C	G	G	G	G	G	S	G	N	G	G	G	G	G	G	G	G	G	G	G	G	G	G	G	G	G
S3_162191056	A/G	3	162191056	A	A	A	A	A	A	A	A	A	A	A	A	R	A	A	A	A	A	A	A	A	A	A	A	A	A	A	A	A	A	A	A	A	A	A	A	A	A	A	A	A	A	A	A	A	A
S3_162343453	T/C	3	162343453	T	T	T	T	T	T	T	T	T	T	T	Y	Y	Y	Y	Y	Y	T	T	T	T	T	T	T	T	T	Y	T	Y	T	T	Y	T	N	Y	T	T	T	T	T	T	T	T	T	T	T
S3_162343476	T/C	3	162343476	T	T	T	T	T	T	T	T	T	T	T	Y	Y	Y	Y	Y	Y	T	T	T	T	T	T	T	T	T	Y	T	Y	T	T	Y	T	N	Y	T	T	T	T	T	T	T	T	T	T	T
S3_162343493	C/T	3	162343493	C	C	C	C	C	C	C	C	C	C	C	Y	Y	Y	Y	Y	Y	C	C	C	C	C	C	C	C	C	Y	C	Y	C	C	Y	C	N	Y	C	C	C	C	C	C	C	C	C	C	C
S3_162343503	A/G	3	162343503	A	A	A	A	A	A	A	A	A	A	A	R	R	R	R	R	R	A	A	A	A	A	A	A	A	A	R	A	R	A	A	R	A	N	R	A	A	A	A	A	A	A	A	A	A	A
S3_162343636	G/T	3	162343636	G	G	G	G	G	G	G	G	G	G	G	G	G	G	G	G	G	G	G	G	G	G	G	G	G	G	G	G	G	N	N	G	G	G	G	G	G	G	G	G	G	G	G	G	G	G
S3_162989864	A/G	3	162989864	G	G	G	A	A	A	A	A	A	A	A	A	A	A	A	A	A	A	A	N	G	G	A	A	G	A	G	A	A	G	A	A	A	A	A	A	R	N	A	A	N	A	A	A	A	A
S3_166117890	A/G	3	166117890	A	A	A	A	A	A	A	G	G	G	G	G	G	G	G	G	G	N	A	A	A	A	G	G	R	G	A	A	R	A	A	A	A	A	A	A	A	G	G	A	R	A	A	A	A	G
S3_166462704	G/T	3	166462704	G	G	G	G	K	G	G	G	G	G	G	G	G	G	G	G	N	G	G	K	G	G	G	G	G	K	G	G	G	K	G	G	T	K	G	G	G	G	G	G	G	G	K	G	N	G
S3_166907741	A/G	3	166907741	A	A	A	A	A	A	A	A	N	A	A	N	A	A	A	A	A	A	G	A	G	A	A	A	A	A	A	A	A	A	A	A	A	A	A	A	A	A	A	A	A	A	A	N	A	A
S3_167151925	A/C	3	167151925	A	N	M	M	A	A	A	A	A	A	M	A	A	A	A	A	A	A	A	A	M	A	A	A	A	A	A	N	N	N	A	A	A	A	A	A	N	A	A	A	M	A	A	A	A	A
S3_167151927	G/A	3	167151927	G	N	R	R	G	G	G	G	G	G	R	G	G	G	G	G	G	G	G	G	R	G	G	G	G	G	G	N	N	N	G	G	G	G	G	G	N	G	G	G	R	G	G	G	G	G
S3_169002425	T/A	3	169002425	T	T	T	T	T	T	T	T	T	T	T	T	T	T	T	T	T	T	T	T	T	T	T	T	T	T	T	W	T	T	T	T	T	T	T	T	T	T	W	T	T	T	T	T	T	T
S3_169105762	A/G	3	169105762	A	A	N	G	G	G	N	A	A	R	A	A	A	A	A	A	A	G	N	G	A	A	A	A	A	A	R	A	G	G	A	R	A	G	A	G	A	A	A	A	A	A	A	A	A	A
S3_169105785	T/C	3	169105785	T	T	N	C	C	C	N	T	T	Y	T	T	T	T	T	T	T	C	N	C	T	T	T	T	T	T	Y	T	C	C	T	Y	T	C	T	C	T	T	T	T	T	T	T	T	T	T
S3_169105788	A/C	3	169105788	A	A	N	C	C	C	N	A	A	M	A	A	A	A	A	A	A	C	N	C	A	A	A	A	A	A	M	A	C	C	A	M	A	C	A	C	A	A	A	A	A	A	A	A	A	A
S3_169105941	T/G	3	169105941	T	T	N	G	N	G	G	T	T	T	T	T	T	T	T	T	T	G	G	G	T	T	T	T	T	T	T	K	N	G	T	K	T	G	K	G	T	T	T	T	T	T	T	T	T	T
S3_169634192	C/T	3	169634192	C	C	C	C	C	Y	Y	C	C	C	C	C	C	C	C	C	C	C	C	C	C	Y	C	C	C	C	C	C	C	C	C	C	C	C	C	C	C	C	Y	Y	C	C	C	C	C	Y
S3_169844894	G/C	3	169844894	G	G	G	G	G	G	G	G	G	G	G	G	G	G	G	G	G	G	G	G	G	G	G	G	G	G	G	G	G	G	G	G	G	G	G	G	G	G	G	G	G	G	G	G	N	G
S3_169844924	G/A	3	169844924	G	G	G	G	G	G	G	G	G	G	G	G	G	G	G	G	G	G	G	G	G	G	G	G	G	G	G	G	G	G	G	G	G	G	G	G	G	G	G	G	G	G	G	G	N	G
S3_169844938	A/G	3	169844938	A	A	A	A	A	A	A	A	A	A	A	A	A	A	A	A	A	A	A	A	A	A	A	A	A	A	A	A	A	A	A	A	A	A	A	A	A	A	A	A	A	A	A	A	N	A
S3_170032168	T/C	3	170032168	T	T	T	C	C	C	C	T	T	T	T	T	T	T	T	T	T	T	T	T	T	T	T	T	T	T	T	T	T	T	T	T	T	T	T	T	Y	Y	T	Y	N	T	C	C	C	T
S3_170032214	A/G	3	170032214	A	A	N	A	A	A	A	A	A	A	A	A	A	A	A	A	A	A	A	A	A	G	A	A	G	A	G	G	R	G	G	G	G	G	G	G	A	A	A	R	A	A	A	A	A	A
S3_170032245	G/A	3	170032245	G	G	N	G	G	G	G	G	G	G	G	G	G	G	G	G	G	G	G	G	G	A	G	G	A	G	A	A	R	A	A	A	A	A	A	A	G	G	G	G	G	G	G	G	G	G
S3_170177951	C/T	3	170177951	T	T	C	C	C	C	C	T	T	T	T	T	T	T	T	T	T	C	C	C	T	T	N	T	T	T	T	T	C	C	T	N	C	C	T	C	T	T	T	T	T	T	T	T	N	T
S3_170341488	G/T	3	170341488	G	G	G	G	N	G	G	G	K	G	G	K	G	G	G	G	G	G	G	G	G	G	G	G	G	K	G	G	G	T	G	G	G	G	G	K	G	N	N	G	G	G	G	G	G	K
S3_170341495	A/G	3	170341495	A	A	A	A	N	A	A	A	A	A	R	A	A	A	A	A	A	A	A	A	A	A	R	A	R	A	R	A	A	A	A	A	A	A	R	A	R	N	N	R	A	A	A	A	A	A
S3_170341498	T/C	3	170341498	T	T	T	T	N	T	T	T	T	T	Y	T	T	T	T	T	T	T	T	T	T	T	Y	T	Y	T	Y	T	T	T	T	T	T	T	Y	T	Y	N	N	T	T	T	T	T	T	T
S3_170341503	C/T	3	170341503	C	C	C	Y	N	C	C	C	C	C	C	C	C	C	Y	C	C	C	C	C	Y	Y	C	C	C	C	C	C	C	C	C	C	C	C	C	C	C	N	N	Y	C	Y	C	C	T	C
S3_170341514	T/C	3	170341514	T	T	T	T	N	T	T	T	T	T	Y	T	T	T	T	T	T	T	T	T	T	T	Y	T	Y	T	Y	T	T	T	T	T	T	T	Y	T	Y	N	N	Y	T	T	T	T	T	T
S3_172384792	G/A	3	172384792	G	G	A	R	G	G	G	A	A	A	A	A	A	A	A	A	A	A	G	G	A	G	G	G	G	A	R	A	G	G	R	A	R	A	A	G	G	A	G	G	G	G	G	G	G	A
S3_172385370	G/A	3	172385370	G	G	G	G	G	G	G	G	G	G	G	G	G	N	G	G	G	G	G	G	G	A	N	A	A	G	R	G	G	G	G	G	R	G	G	A	N	G	G	G	G	G	G	G	G	G
S3_172931967	T/A	3	172931967	T	T	T	W	T	T	T	T	T	T	T	T	T	T	T	T	T	T	T	T	T	T	T	T	T	T	T	T	T	T	N	T	T	T	T	T	W	T	T	W	T	T	T	T	T	T
S3_174289356	A/G	3	174289356	A	A	A	A	N	A	A	A	A	A	R	A	A	A	R	R	A	A	A	A	A	A	A	A	A	A	A	R	A	N	A	A	A	N	A	G	A	A	A	R	A	A	A	N	A	A
S3_174289360	T/C	3	174289360	T	Y	Y	T	N	T	Y	Y	T	T	T	T	T	T	T	T	T	T	T	T	T	Y	T	T	T	T	T	T	T	N	T	T	T	N	T	T	T	T	Y	T	Y	T	T	N	T	C
S3_174289362	C/T	3	174289362	C	C	C	C	N	Y	C	C	C	C	C	C	Y	C	C	C	C	C	C	C	C	C	C	C	C	C	C	C	C	N	C	C	C	N	C	C	C	C	C	C	Y	Y	C	N	C	C
S3_174289380	G/A	3	174289380	G	R	R	G	N	G	R	R	G	G	G	G	G	G	G	G	G	G	G	G	G	R	G	G	G	G	G	G	G	N	G	G	G	N	G	G	G	G	R	G	R	G	G	N	G	A
S3_174289386	C/T	3	174289386	C	C	C	C	N	Y	C	C	C	C	C	C	Y	C	C	C	C	C	C	C	C	C	C	C	C	C	C	C	C	N	C	C	C	N	C	C	C	C	C	C	Y	Y	C	N	C	C
S3_174289392	C/T	3	174289392	C	C	C	C	N	C	C	Y	C	C	C	C	C	C	C	Y	C	C	C	C	C	C	C	C	C	C	C	C	C	N	C	C	C	N	C	C	C	C	Y	C	C	C	C	N	C	C
S3_174289407	G/A	3	174289407	R	G	G	G	N	G	G	G	G	G	G	G	G	G	G	G	G	G	G	R	G	G	G	G	G	G	G	G	G	N	G	G	G	N	G	G	G	G	G	G	G	G	G	N	G	G
S3_174315708	C/T	3	174315708	C	C	Y	Y	C	C	Y	C	C	Y	Y	C	C	C	C	Y	C	C	C	C	C	C	C	C	C	C	C	C	C	C	C	C	C	Y	C	C	C	C	C	C	Y	Y	C	C	C	C
S3_174608086	C/G	3	174608086	C	N	C	C	N	C	C	C	C	C	C	C	C	C	C	C	C	C	C	C	C	C	C	S	S	C	C	C	C	C	C	S	C	N	C	C	N	C	C	C	C	C	C	C	C	C
S3_174608112	A/T	3	174608112	A	N	A	A	N	A	A	A	A	A	A	A	A	A	A	A	A	A	A	A	A	A	A	W	W	A	A	A	A	A	A	W	A	N	A	A	N	A	A	A	A	A	A	A	A	A
S3_175292374	T/C	3	175292374	T	T	T	Y	C	Y	T	T	T	T	T	T	T	T	T	T	T	T	T	T	C	T	T	T	T	T	T	T	T	T	T	T	T	T	T	T	T	T	T	T	T	T	T	T	T	T
S3_175292385	C/A	3	175292385	C	C	C	C	C	C	C	C	C	C	C	C	C	C	C	C	C	C	C	C	C	C	C	C	C	C	C	C	C	C	C	C	C	C	C	C	C	C	C	C	C	C	C	C	C	C
S3_175292403	C/A	3	175292403	C	C	C	C	C	C	C	C	C	C	C	C	C	C	C	C	C	C	C	C	C	C	C	C	C	C	C	C	C	C	C	C	C	C	C	C	C	C	C	C	C	C	C	C	C	C
S3_175561241	C/T	3	175561241	C	C	C	Y	C	C	C	C	C	C	C	C	C	C	C	C	C	C	C	C	C	C	C	C	C	Y	C	C	C	C	C	C	C	Y	C	C	N	C	C	C	C	C	Y	C	C	C
S3_175561246	G/T	3	175561246	G	G	G	K	G	G	G	G	G	G	G	G	G	G	G	G	G	G	G	G	G	G	G	G	G	K	G	G	G	G	G	G	G	K	G	G	N	G	G	G	G	G	K	G	G	G
S3_175641734	C/T	3	175641734	C	C	C	C	C	C	N	C	C	C	C	C	C	N	C	C	C	N	C	C	C	C	C	C	C	C	C	C	C	N	C	C	N	C	C	C	C	C	C	N	C	C	C	C	C	C
S3_175902590	G/A	3	175902590	G	G	G	G	G	N	G	G	N	G	G	G	G	G	G	G	G	G	G	G	G	G	G	G	G	G	G	N	N	G	G	G	G	N	G	N	G	G	G	G	G	G	G	G	G	G
S3_175902613	G/A	3	175902613	G	G	G	G	G	N	G	G	N	G	G	G	G	G	G	G	G	G	G	G	G	G	G	G	G	G	G	N	N	G	G	G	G	N	G	N	G	G	G	G	G	G	G	G	G	G
S3_178524466	A/G	3	178524466	A	A	A	A	A	A	A	A	A	A	A	A	A	A	A	A	A	A	A	A	A	A	A	A	A	A	A	A	A	A	A	A	A	N	A	A	A	A	A	A	A	A	A	A	A	A
S3_178524487	G/A	3	178524487	G	G	G	G	G	G	G	G	G	G	G	G	G	G	G	G	G	G	G	G	G	G	G	G	G	G	G	G	G	G	G	G	G	N	G	G	G	G	G	G	G	G	G	G	G	G
S3_178524492	G/A	3	178524492	G	G	G	G	G	G	G	G	G	G	G	G	G	G	G	G	G	G	G	G	G	G	G	G	G	G	G	G	G	G	G	G	G	N	G	G	G	G	G	G	G	G	G	G	G	G
S3_178587078	T/C	3	178587078	T	T	N	T	T	T	T	T	T	T	T	T	T	T	T	T	T	T	T	T	T	C	T	T	C	T	T	T	T	C	N	T	T	T	T	N	T	T	T	N	T	T	T	T	T	T
S3_178612202	G/A	3	178612202	G	G	G	G	G	G	G	G	G	G	G	G	G	G	G	G	G	G	G	G	G	G	G	G	G	G	G	G	G	G	N	G	G	G	G	G	N	G	G	G	N	G	G	G	G	G
S3_179561686	A/C	3	179561686	A	A	A	A	A	A	A	A	A	A	A	A	A	A	A	A	A	A	A	A	A	A	A	A	A	A	A	A	A	A	A	A	A	A	A	A	A	A	A	A	A	A	A	A	A	A
S3_179745239	G/A	3	179745239	G	G	G	G	G	G	G	G	G	G	G	G	G	G	G	G	G	G	R	G	G	R	G	R	G	G	G	G	G	G	R	G	G	R	G	G	G	G	G	G	G	G	G	G	G	G
S3_180238942	G/T	3	180238942	N	G	G	T	T	T	T	G	G	G	G	G	G	N	N	G	G	G	G	G	G	N	K	K	G	G	G	G	G	G	G	G	G	G	G	G	G	G	G	G	G	G	G	G	G	G
S3_180238959	G/A	3	180238959	N	G	G	A	A	A	A	G	G	G	G	G	G	N	N	G	G	G	G	G	G	N	R	R	G	G	G	G	G	G	G	G	G	G	G	G	G	G	G	G	G	G	G	G	G	G
S3_180628540	C/A	3	180628540	C	C	C	C	C	C	C	C	M	C	C	M	C	C	C	C	C	C	C	C	C	M	C	M	C	M	C	C	C	C	C	C	M	M	C	C	C	N	C	C	C	C	C	C	C	C
S3_180628550	C/T	3	180628550	C	C	C	C	C	C	C	C	C	C	C	C	Y	C	C	C	C	C	C	C	C	C	C	C	C	C	C	C	Y	Y	C	C	C	C	C	C	C	N	C	C	C	C	C	C	C	T
S3_180628553	C/T	3	180628553	C	C	C	Y	C	C	C	C	C	C	C	C	C	C	C	C	C	Y	C	C	C	C	Y	C	C	C	C	C	C	C	Y	Y	Y	C	C	C	C	N	C	Y	C	C	C	C	C	C
S3_180628557	G/A	3	180628557	G	G	G	G	G	G	G	R	G	G	R	G	G	G	G	G	G	G	G	G	G	G	G	G	G	G	G	G	R	R	G	G	R	G	G	G	G	N	G	G	G	G	G	R	G	G
S3_180628565	A/G	3	180628565	A	A	A	R	A	A	A	A	R	A	A	A	A	A	A	A	A	A	A	A	A	A	A	A	A	A	A	A	A	A	R	A	A	A	R	R	A	N	R	R	A	A	A	A	A	A
S3_180666369	T/C	3	180666369	T	T	C	T	T	T	T	Y	Y	Y	Y	Y	Y	Y	T	T	T	N	C	C	C	T	T	T	T	T	T	T	T	C	T	T	T	T	T	T	C	N	T	T	T	T	T	N	T	N
S3_180666397	A/G	3	180666397	A	A	G	A	A	A	A	A	A	A	A	A	A	A	A	A	A	N	R	R	A	A	A	A	A	A	A	A	A	G	A	A	A	A	A	A	A	N	A	A	A	A	A	N	A	N
S3_180666401	G/A	3	180666401	G	G	A	G	G	G	G	G	G	G	G	G	G	G	G	G	G	N	R	R	G	G	G	G	G	G	G	G	G	A	G	G	G	G	G	G	G	N	G	G	G	G	G	N	G	N
S3_180666405	C/G	3	180666405	C	C	G	C	C	C	C	C	C	C	C	C	C	C	C	C	C	N	S	S	C	C	C	C	C	C	C	C	C	G	C	C	C	C	C	C	C	N	C	C	C	C	C	N	C	N
S3_180681697	G/A	3	180681697	N	G	G	G	R	G	R	R	G	G	G	G	G	G	N	R	G	N	G	G	G	G	G	G	G	G	G	N	N	G	G	G	G	G	G	G	G	N	G	G	G	R	G	N	N	G
S3_180681701	G/A	3	180681701	N	G	G	R	G	G	R	G	R	G	G	G	G	G	N	G	G	N	G	R	G	G	R	G	G	R	G	N	N	G	G	G	G	G	G	G	G	N	G	G	R	G	A	N	N	G
S3_180681713	C/T	3	180681713	N	C	C	Y	C	C	C	C	C	C	Y	C	C	C	N	C	C	N	C	C	C	C	C	C	Y	C	C	N	N	Y	C	C	Y	Y	Y	C	C	N	C	C	C	C	C	N	N	T
S3_180681716	T/C	3	180681716	N	T	T	T	T	T	T	T	T	T	Y	T	T	T	N	T	T	N	T	T	T	T	T	T	T	T	T	N	N	T	T	T	Y	Y	T	T	T	N	T	T	T	T	T	N	N	T
S3_180681723	C/T	3	180681723	N	C	C	C	C	C	C	C	C	C	C	C	C	C	N	C	C	N	T	Y	Y	C	C	C	C	C	C	N	N	C	C	C	C	C	C	C	C	N	C	C	C	C	C	N	N	C
S3_180681727	C/G	3	180681727	N	C	C	C	S	C	S	S	C	C	C	C	C	C	N	S	C	N	C	C	C	C	C	C	C	C	C	N	N	S	C	C	C	C	C	C	C	N	C	C	C	S	C	N	N	C
S3_180681733	C/T	3	180681733	N	C	C	Y	C	C	C	C	Y	Y	C	C	T	C	N	Y	T	N	C	C	Y	C	Y	C	C	C	Y	N	N	C	Y	C	C	C	C	C	T	N	C	Y	C	C	C	N	N	C
S3_180681747	G/A	3	180681747	N	R	G	G	G	G	G	G	G	G	G	G	G	G	N	G	G	N	G	G	G	G	G	G	G	G	G	N	N	G	R	G	G	G	G	G	G	N	G	G	G	G	G	N	N	G
S3_180681750	G/A	3	180681750	N	G	G	G	R	G	R	R	G	G	G	G	G	G	N	R	G	N	G	G	G	G	G	G	G	G	G	N	N	G	G	G	G	G	G	G	G	N	G	G	G	R	G	N	N	G
S3_181191864	C/A	3	181191864	C	C	C	C	C	M	C	C	C	C	C	C	C	C	C	C	C	N	M	C	C	C	C	M	C	N	C	C	C	C	C	M	C	C	M	C	C	C	C	C	C	C	C	C	C	C
S3_182333866	T/G	3	182333866	T	T	T	K	T	T	T	T	T	T	K	T	K	T	T	T	T	K	T	T	T	N	N	T	T	T	T	T	G	T	T	T	K	T	K	G	T	T	T	T	T	T	T	T	T	G
S3_182732923	A/G	3	182732923	G	G	G	G	G	G	G	A	A	A	A	A	A	A	A	A	A	N	G	G	N	N	A	A	R	A	G	G	R	N	G	G	G	G	G	G	R	A	A	R	R	G	G	G	G	A
S3_182732965	C/T	3	182732965	T	T	T	T	T	T	T	C	C	C	C	C	C	C	C	C	C	N	T	T	N	N	C	C	Y	C	T	T	Y	N	T	T	T	T	T	T	Y	C	C	Y	Y	T	T	T	T	C
S3_183165775	G/A	3	183165775	G	G	R	G	G	G	G	G	G	G	G	G	G	G	G	G	G	G	G	G	G	G	G	G	G	G	G	G	G	G	G	G	G	G	G	G	R	G	R	G	G	G	G	G	G	G
S3_183165798	C/T	3	183165798	C	C	Y	C	C	C	C	C	C	C	C	C	C	C	C	C	C	C	C	C	C	C	C	C	C	C	C	C	C	C	C	C	C	C	C	C	Y	C	Y	C	C	C	C	C	C	C
S3_183276940	C/T	3	183276940	C	C	C	C	Y	Y	Y	Y	Y	C	Y	Y	C	C	C	C	C	C	N	T	C	C	C	C	C	C	N	C	C	C	C	N	C	C	Y	C	C	C	C	C	C	Y	C	Y	Y	C
S3_183276949	C/A	3	183276949	C	C	C	C	C	C	C	M	C	M	M	C	C	M	C	C	C	C	N	C	C	C	C	C	C	C	N	C	C	C	C	N	A	M	M	C	C	C	C	C	A	M	C	C	C	C
S3_183364142	C/T	3	183364142	C	C	C	Y	C	C	C	C	C	C	C	C	C	C	C	C	C	C	C	Y	N	C	C	C	C	C	C	C	N	C	C	C	Y	C	C	N	C	C	C	C	C	C	N	C	Y	C
S3_183364171	G/A	3	183364171	G	G	A	R	G	R	R	R	R	G	G	G	G	G	G	G	G	G	G	G	N	G	G	R	G	G	R	G	N	G	G	G	G	G	G	N	G	G	R	G	R	G	N	A	G	A
S3_183364188	C/T	3	183364188	C	C	T	Y	C	Y	Y	Y	Y	C	C	C	C	C	C	C	C	C	C	C	N	C	C	Y	C	C	Y	C	N	C	C	C	C	C	C	N	C	C	Y	C	Y	C	N	T	C	T
S3_183532929	C/A	3	183532929	C	C	C	C	C	C	C	C	C	C	C	C	C	C	C	C	M	C	M	C	C	C	C	M	C	C	C	C	C	C	C	C	C	C	C	C	C	C	C	C	M	M	C	C	C	C
S3_183617108	G/A	3	183617108	G	N	G	G	G	R	G	G	G	G	G	G	G	G	G	G	G	G	G	G	G	G	G	G	G	G	R	R	G	G	R	R	R	G	G	G	G	G	G	G	G	G	R	R	G	G
S3_183820170	T/C	3	183820170	T	T	T	T	T	T	T	T	N	N	T	N	N	T	N	T	T	T	T	T	T	N	T	T	Y	T	Y	Y	T	T	Y	T	Y	C	T	C	T	T	T	T	T	T	T	T	T	N
S3_183820203	C/T	3	183820203	C	C	C	C	C	C	C	C	N	N	C	N	N	C	N	C	C	C	C	C	C	N	C	C	Y	C	Y	Y	C	C	Y	C	Y	T	C	T	C	C	C	C	C	C	C	C	C	N
S3_183924875	C/T	3	183924875	C	C	N	C	C	C	Y	C	C	C	C	Y	Y	C	C	Y	C	C	T	C	C	C	C	C	C	C	C	C	C	C	C	C	C	N	C	C	C	C	T	C	C	C	C	N	N	N
S3_185264591	T/C	3	185264591	T	T	T	T	T	T	T	T	N	T	T	T	T	T	T	T	T	T	T	T	T	T	T	T	T	T	N	T	T	T	T	T	T	N	T	T	T	T	T	T	T	T	T	T	T	T
S3_185503046	C/T	3	185503046	C	C	C	Y	C	Y	C	C	C	C	C	C	C	N	C	C	C	C	C	C	C	C	C	C	C	C	C	C	C	C	C	C	C	N	C	C	C	C	C	C	C	C	C	C	C	C
S3_185611430	G/T	3	185611430	G	G	G	K	K	K	T	T	T	T	T	T	T	T	T	T	T	G	K	K	G	G	T	K	K	T	T	T	T	G	T	T	T	T	T	T	K	T	T	K	K	T	K	K	K	T
S3_185611433	T/G	3	185611433	T	T	T	K	K	K	G	G	G	G	G	G	G	G	G	G	G	T	K	K	T	T	G	K	K	G	G	G	G	T	G	G	G	G	G	G	K	G	G	K	K	G	K	K	K	G
S3_185611458	T/C	3	185611458	T	T	T	Y	Y	Y	C	C	C	C	C	C	C	C	C	C	C	T	Y	Y	T	T	C	Y	Y	C	C	C	C	T	C	C	C	C	C	C	Y	C	C	Y	Y	C	Y	Y	Y	C
S3_185611460	C/A	3	185611460	C	C	C	M	M	M	A	A	A	A	A	A	A	A	A	A	A	C	M	M	C	C	A	M	M	A	A	A	A	C	A	A	A	A	A	A	M	A	A	M	M	A	M	M	M	A
S3_185956345	C/T	3	185956345	C	C	C	C	Y	C	Y	C	C	C	C	C	C	C	Y	C	C	C	C	C	C	C	C	C	C	C	C	C	C	N	C	C	C	C	C	C	C	C	C	C	C	C	C	C	C	C
S3_185956354	G/A	3	185956354	G	G	G	R	G	G	R	R	G	R	G	G	R	G	G	G	R	G	R	G	G	R	R	R	R	R	G	R	R	N	R	R	G	R	G	R	G	G	G	G	G	G	G	G	G	G
S3_185956392	C/T	3	185956392	C	C	C	C	Y	C	Y	C	C	C	C	C	C	C	Y	C	C	C	C	C	C	C	C	C	C	C	C	C	C	N	C	C	C	C	C	C	C	C	C	C	C	C	C	C	C	C
S3_187825752	T/C	3	187825752	T	N	T	T	N	T	Y	T	N	Y	T	Y	Y	Y	T	T	T	T	T	T	Y	T	T	Y	T	T	T	N	C	N	T	T	T	N	T	T	T	Y	T	T	Y	T	Y	Y	T	Y
S3_188446199	G/C	3	188446199	G	G	G	G	G	G	G	G	G	G	G	G	G	G	G	G	G	G	S	G	C	G	G	G	G	G	G	G	G	G	G	G	G	G	G	G	G	G	G	G	G	G	G	G	G	G
S3_190304000	G/C	3	190304000	G	G	G	G	G	G	G	G	G	S	G	G	G	G	G	G	G	G	G	G	G	G	N	G	G	G	S	G	G	G	G	G	G	G	S	G	S	G	S	S	S	S	G	G	G	G
S3_190304025	C/A	3	190304025	C	C	C	C	C	C	C	C	C	C	C	C	C	C	C	C	C	C	C	C	C	M	N	M	C	M	C	C	C	C	C	C	C	C	C	C	C	C	C	C	C	C	C	C	C	C
S3_190304044	C/T	3	190304044	C	C	C	C	C	C	Y	Y	Y	Y	C	C	Y	C	C	C	C	C	C	C	C	C	N	Y	T	C	Y	Y	C	C	C	Y	T	C	C	C	Y	C	C	C	C	C	C	Y	C	C
S3_190359094	G/A	3	190359094	G	N	A	G	N	G	G	G	G	G	G	G	G	G	G	N	G	G	G	G	G	N	G	G	A	N	R	G	N	A	G	G	G	G	G	G	R	G	G	G	G	G	N	G	G	G
S3_190359342	C/T	3	190359342	C	C	T	C	N	C	C	C	C	C	C	C	C	C	C	C	C	C	C	C	C	N	C	C	T	C	Y	C	C	T	C	C	C	C	C	C	C	C	C	C	C	C	C	C	C	C
S3_190456265	A/G	3	190456265	A	A	R	R	R	R	R	A	A	A	A	A	A	A	A	A	A	N	R	A	A	A	A	A	R	A	A	A	R	R	A	N	A	A	A	A	R	A	A	A	A	A	A	A	A	R
S3_190456282	C/T	3	190456282	C	C	Y	C	Y	Y	Y	C	C	C	C	C	C	C	C	C	C	N	Y	C	C	C	C	C	Y	C	C	C	Y	Y	C	N	C	C	C	C	C	C	C	C	C	C	C	C	C	Y
S3_190567229	G/A	3	190567229	G	G	G	G	G	G	G	G	G	G	G	G	G	G	G	G	G	G	N	G	G	G	G	N	G	G	G	G	N	G	G	G	G	G	G	G	G	N	G	G	G	G	G	G	G	G
S3_190567245	C/A	3	190567245	C	C	C	C	C	C	C	C	C	C	C	C	C	C	C	C	C	C	N	C	C	C	C	N	C	C	C	C	N	C	C	C	C	C	C	C	C	N	C	C	C	C	C	C	C	C
S3_191571743	A/G	3	191571743	A	A	A	A	A	A	A	A	A	A	A	A	A	A	A	A	A	A	A	A	A	A	A	A	A	A	A	A	A	N	A	A	A	A	A	N	N	A	A	A	A	A	A	A	A	A
S3_191571774	G/T	3	191571774	G	G	G	G	G	G	G	G	G	G	G	G	G	G	G	G	G	G	G	G	G	G	G	G	G	G	G	G	G	N	G	G	G	G	G	N	N	G	G	G	G	G	G	G	G	G
S3_191571789	G/A	3	191571789	G	G	G	G	G	G	G	G	G	G	G	G	G	G	G	G	G	G	G	G	G	G	G	G	G	G	G	G	G	N	G	G	G	G	G	N	N	G	G	G	G	G	G	G	G	G
S3_193053047	C/T	3	193053047	C	Y	C	Y	C	Y	C	N	C	C	C	C	C	Y	Y	C	Y	Y	C	C	C	C	N	C	C	C	C	C	C	C	C	C	C	C	Y	C	C	C	C	C	C	Y	C	C	N	N
S3_193261630	G/T	3	193261630	G	K	G	G	G	G	G	G	G	G	G	K	G	G	G	G	G	G	G	G	G	K	G	G	G	K	G	G	G	G	G	G	K	G	G	G	G	G	G	G	G	G	G	G	G	G
S3_193262330	G/A	3	193262330	G	G	G	R	G	R	G	G	G	G	G	G	N	G	G	G	G	G	G	G	G	G	G	G	G	G	G	G	G	G	G	N	G	G	G	G	N	G	G	G	G	G	G	G	N	G
S3_193262351	G/A	3	193262351	G	G	G	R	G	R	G	G	G	G	G	G	N	G	G	G	G	G	G	G	G	G	G	G	G	G	G	G	G	G	G	N	G	G	G	G	N	G	G	G	G	G	G	G	N	G
S3_193794713	G/C	3	193794713	G	G	G	G	G	G	G	G	G	G	G	N	G	G	G	G	G	G	G	G	G	G	G	G	G	G	G	G	G	G	G	G	G	G	G	G	G	N	G	G	G	G	G	G	G	G
S3_193794732	C/T	3	193794732	C	C	C	C	C	C	C	C	C	C	C	N	C	C	C	C	C	C	C	C	C	C	C	C	C	C	C	C	C	C	C	C	C	C	C	C	C	N	C	C	C	C	C	C	C	C
S3_194121306	G/A	3	194121306	N	G	G	R	G	G	G	G	G	G	N	G	G	G	G	G	A	N	G	G	G	G	A	N	G	G	G	G	G	N	G	N	N	N	R	R	G	N	N	N	N	G	N	G	N	G
S3_194536815	C/G	3	194536815	C	C	N	C	N	C	S	C	S	N	C	C	C	C	C	S	C	C	C	C	C	C	C	N	C	C	N	S	C	C	C	C	S	C	N	C	C	N	G	C	C	C	C	C	N	C
S3_194536835	G/A	3	194536835	G	R	N	R	N	R	G	G	G	N	G	G	G	G	G	G	R	G	R	G	G	G	R	N	G	G	N	G	G	G	G	R	G	G	N	G	G	N	G	G	G	R	G	G	N	G
S3_194536839	C/T	3	194536839	C	C	N	C	N	C	T	C	Y	N	C	C	C	C	C	Y	C	C	C	C	C	C	C	N	C	C	N	Y	C	C	C	C	Y	C	N	C	C	N	T	C	Y	C	C	C	N	C
S3_194571943	C/T	3	194571943	C	C	C	C	C	C	Y	Y	C	C	C	N	Y	C	C	Y	Y	C	C	C	C	C	Y	C	C	C	C	C	Y	C	Y	C	C	C	C	C	C	C	C	C	C	C	C	C	C	C
S3_194571957	T/C	3	194571957	T	T	T	Y	Y	T	T	T	T	T	T	N	Y	Y	T	T	T	T	T	T	T	T	T	T	Y	T	T	Y	T	T	T	T	T	T	T	T	T	T	T	Y	T	T	T	T	T	T
S3_194571965	C/A	3	194571965	M	C	M	M	C	C	C	M	C	M	C	N	C	C	C	C	C	M	C	C	C	M	C	M	C	C	M	C	C	C	C	C	C	C	C	C	C	C	M	M	C	M	C	C	C	C
S3_194571968	A/G	3	194571968	A	A	A	A	A	A	R	R	A	A	A	N	R	A	A	R	R	A	A	A	A	A	R	A	A	A	A	A	R	A	R	A	A	A	A	A	A	A	A	A	A	A	A	A	A	A
S3_194723544	A/T	3	194723544	A	A	A	A	A	A	A	A	A	A	A	A	A	A	A	A	A	A	A	A	A	A	A	A	A	A	N	A	A	N	A	A	A	A	A	A	A	A	A	A	A	A	A	A	A	A
S3_194723560	A/T	3	194723560	A	A	A	A	A	A	A	A	A	A	A	A	A	A	A	A	A	A	A	A	A	A	A	A	A	A	N	A	A	N	A	A	A	A	A	A	A	A	A	A	A	A	A	A	A	A
S3_194723569	A/G	3	194723569	A	A	A	A	A	A	A	A	A	A	A	A	A	A	A	A	A	A	A	A	A	A	A	A	A	A	N	A	A	N	A	A	A	A	A	A	A	A	A	A	A	A	A	A	A	A
S3_196100323	C/T	3	196100323	T	T	C	C	C	C	C	C	C	C	C	C	C	C	C	C	C	C	C	C	T	C	C	N	C	C	Y	T	C	C	T	Y	T	C	T	C	C	C	C	C	C	C	C	C	C	C
S3_197102353	C/T	3	197102353	C	C	C	C	C	C	C	C	C	C	Y	C	C	C	C	C	C	C	Y	C	C	C	Y	Y	C	C	C	C	C	Y	Y	Y	C	C	C	C	C	C	C	C	C	C	C	C	C	C
S3_197894340	T/A	3	197894340	T	N	T	T	T	T	T	T	T	T	T	T	T	T	T	W	T	T	T	W	T	T	T	T	T	W	T	W	T	T	T	T	T	T	T	T	T	T	T	T	T	T	W	W	T	T
S3_198360073	C/T	3	198360073	T	T	C	Y	C	Y	C	C	C	C	C	C	C	C	C	C	C	C	C	T	C	C	C	C	Y	C	Y	C	C	C	C	C	C	C	C	C	C	C	C	C	C	C	C	C	C	C
S3_198675284	C/A	3	198675284	C	N	C	M	C	C	C	C	C	C	C	C	C	C	C	C	C	M	M	C	C	N	M	N	C	C	C	C	C	C	C	C	C	C	M	C	N	N	C	C	C	C	C	C	N	N
S3_198675301	C/T	3	198675301	C	N	Y	C	C	C	C	C	C	Y	Y	C	Y	C	C	C	C	C	Y	C	C	N	C	N	C	Y	C	C	C	C	Y	C	C	C	C	C	N	N	C	C	C	Y	C	C	N	N
S3_199108810	A/G	3	199108810	R	G	R	A	A	R	R	A	A	A	A	A	A	A	A	N	A	A	A	A	A	R	A	A	A	A	A	R	A	A	A	A	N	A	A	A	A	A	N	A	A	R	A	A	A	A
S3_199108832	A/T	3	199108832	W	A	W	W	A	W	A	A	A	A	W	W	W	A	A	N	A	A	A	A	A	A	W	A	A	A	A	W	A	A	A	A	N	A	A	A	A	A	N	A	A	A	W	A	A	A
S3_199170283	T/G	3	199170283	T	T	T	T	T	T	T	T	T	T	T	T	T	T	T	T	T	T	T	T	T	T	T	T	T	T	T	T	T	T	N	T	N	T	T	T	T	T	T	T	T	T	T	T	T	T
S3_199170286	G/C	3	199170286	G	G	G	G	G	G	G	G	G	G	G	G	G	G	G	G	G	G	G	G	G	G	G	G	G	G	G	G	G	G	N	G	N	G	G	G	G	G	G	G	G	G	G	G	G	G
S3_199232916	G/A	3	199232916	G	G	G	A	A	A	A	G	G	G	G	G	G	G	G	G	G	N	A	A	G	G	G	N	G	N	G	G	G	A	G	G	G	G	N	G	G	G	G	G	G	G	G	G	G	G
S3_199476601	C/T	3	199476601	C	C	C	C	C	C	C	C	C	C	C	C	C	C	C	C	C	N	C	N	C	C	C	C	C	C	Y	C	C	N	C	C	T	C	C	Y	C	C	C	C	C	C	C	C	C	C
S3_199476635	G/A	3	199476635	G	G	G	G	G	G	G	G	G	G	G	G	G	G	G	G	G	N	G	N	G	G	G	G	G	G	R	G	G	N	G	G	A	G	G	R	G	G	G	G	G	G	G	G	G	G
S3_199476648	G/A	3	199476648	G	G	G	G	G	G	G	G	G	G	G	G	G	G	G	G	G	N	G	N	G	G	G	G	G	G	R	G	G	N	G	G	A	G	G	R	G	G	G	G	G	G	G	G	G	G
S3_199701542	T/C	3	199701542	T	T	T	T	Y	Y	Y	T	T	T	T	Y	T	T	Y	T	T	T	T	T	T	T	Y	T	T	Y	N	Y	Y	Y	T	T	T	T	T	Y	T	T	T	Y	T	T	T	Y	Y	N
S3_199701543	C/T	3	199701543	C	C	C	C	Y	Y	Y	C	C	C	C	Y	C	C	Y	C	C	C	C	C	C	C	Y	C	C	Y	N	Y	Y	Y	C	C	C	C	C	Y	C	C	C	Y	C	C	C	Y	Y	N
S3_199701592	T/G	3	199701592	T	T	T	T	K	K	K	T	T	T	T	K	T	T	K	T	T	T	T	T	T	T	K	T	T	K	N	K	K	K	T	T	T	T	T	K	T	T	T	K	T	T	T	K	K	N
S3_200322573	T/C	3	200322573	C	C	C	C	C	C	C	T	T	T	T	T	T	T	T	T	T	N	C	C	N	C	T	Y	Y	T	C	C	Y	Y	C	Y	C	T	C	T	C	T	T	Y	Y	C	C	C	C	T
S3_200322580	A/G	3	200322580	G	G	G	G	G	G	G	A	A	A	A	A	A	A	A	A	A	N	G	G	N	G	A	R	R	A	G	G	R	R	G	R	G	A	G	A	G	A	A	R	R	G	G	G	G	A
S3_200322582	T/G	3	200322582	T	T	T	T	T	T	T	T	T	T	T	T	T	T	T	T	T	N	T	T	N	T	T	T	T	T	T	T	T	T	T	T	T	T	T	T	T	T	T	T	T	T	T	T	T	T
S3_200843933	C/T	3	200843933	C	C	N	T	C	C	Y	C	N	C	C	C	C	N	C	Y	C	C	C	C	C	Y	C	C	C	C	Y	C	C	C	C	C	C	C	Y	C	C	C	C	Y	C	C	C	C	C	C
S3_200843965	G/T	3	200843965	G	G	N	T	G	G	K	G	N	G	G	G	G	N	G	K	G	G	G	G	G	K	G	G	G	G	K	G	G	G	G	G	G	G	K	G	G	G	G	K	G	G	G	G	G	G
S3_200843983	G/A	3	200843983	G	A	N	G	G	R	R	G	N	G	G	G	G	N	G	G	G	G	G	G	G	R	A	G	G	G	G	A	G	G	G	G	G	G	G	G	G	G	G	G	G	R	G	G	G	G
S3_201155841	A/G	3	201155841	A	A	A	A	A	A	A	A	A	A	A	A	A	N	N	N	A	A	A	A	A	G	G	G	G	A	R	N	A	A	A	A	R	N	A	G	A	A	A	N	A	A	A	A	A	A
S3_201724406	A/T	3	201724406	A	A	A	A	A	A	A	A	A	A	A	A	A	A	A	A	A	N	W	A	T	A	A	N	A	A	A	A	A	A	A	A	N	A	A	A	A	A	A	A	A	A	A	A	A	A
S3_201724433	A/G	3	201724433	A	A	A	A	A	A	A	A	A	A	A	A	A	A	A	A	A	N	R	A	G	A	A	N	A	A	A	A	A	A	A	A	N	A	A	A	A	A	A	A	A	A	A	A	A	A
S3_202292799	G/C	3	202292799	G	N	G	G	G	G	G	G	G	G	G	G	G	G	G	G	G	G	G	G	G	S	S	S	S	G	S	G	G	G	G	G	S	G	G	S	G	G	G	G	G	G	G	G	G	G
S3_202293701	C/T	3	202293701	C	C	C	Y	Y	Y	Y	C	C	C	C	C	C	C	N	C	C	C	C	Y	C	C	C	N	C	C	C	C	Y	Y	C	C	C	C	C	C	Y	C	Y	Y	Y	Y	Y	C	C	C
S3_202293719	G/A	3	202293719	G	G	G	R	R	R	R	G	G	G	G	G	G	G	N	G	G	G	G	R	G	G	G	N	G	G	G	G	R	R	G	G	G	G	G	G	R	G	R	R	R	R	R	G	G	G
S3_202293740	C/A	3	202293740	C	C	C	M	M	M	M	C	C	C	C	C	C	C	N	C	C	C	C	M	C	C	C	N	C	C	C	C	M	M	C	C	C	C	C	C	M	C	M	M	M	M	M	C	C	C
S3_203547432	A/T	3	203547432	A	A	A	A	A	A	A	A	A	A	A	A	A	A	A	A	A	N	A	A	A	A	A	A	A	A	A	A	A	A	A	A	A	A	A	A	A	A	A	A	A	A	A	N	A	A
S3_204792156	A/T	3	204792156	A	A	A	A	A	A	A	A	A	A	A	A	A	A	A	A	A	A	A	A	A	A	A	A	A	A	A	A	A	A	A	A	A	A	A	A	N	N	A	A	A	A	N	A	A	A
[truncated: 23,568 more rows]
[truncated: 184 more columns]

## Sheet: Table S3
Table S3: The genotypes performance for GY under nine environments
Genotypes	No.	Alliance	Clay Center	Grant	Kansas	Lincoln	McCook	Mead	North Platte	Sidney
NHH17447	258	3412.7	4491.52	3363.23	2483.41	5058.64	5736.98	3218.66	3299.9	3850.33
NE17545	133	4182.96	4425.51	3484.27	2820.43	4122.35	6554.97	2840.01	3508.58	3772.26
NE17608	193	3647.47	4466.7	3206.27	2724.6	4823.8	5901.9	3645.74	3528.69	3767.95
NE17603	188	3925.31	4611.38	3414.19	2311.9	3713	6352.37	2980.53	3544.32	3766.42
NE17586	171	4011.55	4452.07	3546.02	2544.23	4382.95	6064.48	2758.63	3161.67	3755.01
NE17534	122	3849.92	3994.6	3148.93	3224.24	4797.6	6147.8	2562.1	3530.42	3743.54
NE17626	210	4029.58	5472.09	3637.79	2802.43	4949.87	6828.99	3403.81	3783.69	3738.73
NE17439	37	3889.8	4149.97	3425.75	2536.6	4084.92	6131.97	2617.29	3584.11	3738.34
NE17470	62	3767.68	4201.42	3316.99	2479.06	3541.96	5734.76	3283.28	3400	3736.71
NE17416	15	3984.02	4368.29	3183.82	2333.58	4698.52	6134.57	3369.75	3083.33	3733.96
NE17522	110	4332.68	4637.84	3418.29	2489	4636.98	6970.25	2559.42	3037.15	3733
NE17655	239	3778.54	4907.5	2972.71	2781.33	4891.04	5860.32	3432.1	3298.49	3731.91
NE17480	72	3907.26	4188.24	3182.17	2851.5	3957.38	6336.72	2724.89	3337.24	3731.14
NE17564	149	3973.44	4662.5	3171.57	2308.42	4607.37	6592.05	2462.43	3483.83	3729.33
NHH17411	255	4036.41	3566.4	3387.92	2197.35	4955.21	5775.19	3171.31	3059.34	3724.95
NE17584	169	4160.25	4224.58	2957.97	2759.05	4432.11	5794.88	3154.33	3304.39	3722.17
NE17494	86	3886.06	4927.49	3363.66	2122.81	4213.56	6522.93	2143.7	3429.57	3720.91
NE17593	178	3706.52	4672.83	3031.1	2526.86	4386.49	5637.17	3951.11	2977.31	3718.69
NE17443	41	4220.5	4813.4	3603.76	2706.11	5508.78	6158.22	2489.31	3703.17	3717.64
NE17550	138	3995.17	4761.63	3581.46	2628.07	5510.98	6150.85	3392.57	3486.58	3716.24
NE17433	31	4215.52	4646.45	3478.56	2486.95	4777.62	6305.12	2977.54	3485.79	3715.63
NE17540	128	4083.04	4525.62	3084.33	3054.85	3313.8	5795.25	2850.85	3343.32	3714.01
NE17633	217	3679.26	5041.4	3382.37	2088.67	4525.04	6068.63	2544.88	3372.61	3713.57
NE17407	7	3838.62	4196.23	3012.99	2516.31	4375.12	5567.24	3009.92	3256.9	3712.2
NE17607	192	3976.33	4619.91	3768.79	2982.49	4308.2	5977.15	2489.53	3451.97	3711.94
NE17516	104	3766.69	4641.22	3519.66	2992.79	4177.55	7257.69	2344.61	3260.02	3711.35
NE17431	29	3546.22	4617.53	3284.02	2423.71	4286.19	5805.21	3255.02	3340.03	3710.91
NHH17612	270	3844.43	4523.43	2847.15	2637.38	4816.63	6682.13	3376.15	3592.09	3710.25
NE17425	24	3842.18	3765.53	3597.36	1995.36	4784.8	5254.49	3327.42	3736.74	3704.35
NE17582	167	3938.29	4731.06	3490.51	2439.34	4795.25	6389.75	2855.48	3038.93	3704.32
NE17572	157	3726.21	4187.8	3216.27	3174.71	4799.11	6079.78	3212.59	3241.72	3704.01
NE17649	233	4118.58	4355.29	3462.06	2696.8	4049.33	7007.34	2257.97	3487.71	3703.36
NE17625	209	4060.24	4926.67	3663.51	2564.53	5146.77	7657.58	4001.81	3703.79	3700.91
NE17664	248	3680.17	4857.36	3033.55	2229.37	3432.27	6129.17	2838.62	2935.38	3700.68
NE17565	150	3846	4225.16	3402.14	2917.14	3503.24	6285.24	3158.39	3418.54	3700.52
NHH17558	268	3452.17	3872.11	3349.7	2665.67	3615.32	6113.09	2730.24	3180.23	3698.34
NE17467	59	3878.76	4878.37	3379.35	2510.14	5303.01	5808.9	3472.53	3440.66	3698.05
NE17499	91	3398.26	4305.81	3127.89	2196.66	4311.82	5533.52	2772.78	2948.04	3697.01
NE17541	129	3912.97	4803.14	3243.24	2461.13	3751.68	6348.1	3240.93	3598.14	3696.77
NE17538	126	4180.1	4576.21	2847.61	3041.45	4737.77	6040.38	3435.37	3343.45	3696.74
NHH17501	264	3631.49	4257.46	3073.89	2758.98	3562.45	5699.56	3194.87	3250.88	3696.35
NE17483	75	3708.98	4339.29	3406.04	2640.43	4705.26	5737.88	3044.85	3731.58	3696.27
NE17512	100	3854.49	4179.46	3227.28	2284.8	3486.14	6255.7	3133.9	3179.8	3692.61
NE17670	254	3786.71	4680.19	3116.02	2262.34	3394.65	6211.43	2998.98	3152.94	3687.64
NE17567	152	3796.44	4185.49	3148.32	2565.96	4524.31	5953.05	3196.66	2994.59	3687.24
NE17440	38	4033.39	4188.78	3002.18	2401.48	4767.4	5888.37	3531.55	3822.62	3687.16
NE17469	61	4137.11	4006.26	3339.27	2314.59	5035.83	5741.73	3082.39	3621.07	3686.83
NE17661	245	3926.19	4512.39	3691.28	2569.47	4326.13	6425.85	2699.58	3797.82	3686.24
NE17445	43	3697.48	4272.68	2994.87	2371.07	3576.92	5817.6	2993.35	3460.47	3684.11
NE17611	196	4044.41	4525.91	3555.85	1884.47	4959.85	5776.28	3417.08	3391.66	3682.43
NE17590	175	3827.6	4325.62	3342.49	2823.94	4192.33	6093.16	2941.14	3232.85	3682.4
NE17650	234	3298.82	4359.3	3140.15	2404.99	4362.52	6622.03	2955.7	2936.69	3682.21
NE17561	146	3822.21	4599.25	3525.69	2665.31	4514.2	5698.57	3231.18	3266.95	3681.45
NE17660	244	4737.5	4981.33	3453	2252.93	3550.18	6193.33	2558.16	3156.94	3680.74
NE17519	107	3512.1	4492.87	3239.07	2714.92	3297.08	5764.04	2839.66	3302.97	3679.27
NE17663	247	3714.8	3942.84	3284.72	1952.01	4529.66	6111.84	2916.23	3784.31	3676.84
NE17405	5	3876.21	3657.18	3160.22	2192.13	4479.33	6026	2613.25	2851.07	3676.34
NE17513	101	3766.99	4138.75	3277	2296.01	4799.28	6299.46	3148.11	3269.71	3675.98
NE17454	46	3490.72	4238.42	3761.9	2423.89	4156.59	5539.74	2750.94	3489.47	3675.48
NE17596	181	3627.86	4942.78	3007.49	2973.74	4889.12	5616.21	2884.46	3108.86	3671.88
NE17546	134	3600.31	4625.98	3196.14	2647.89	5202.05	5832.69	2730.66	3353.41	3671.7
NE17508	96	3367.11	4113.89	3350.51	2542.8	3575.52	5633.56	2564.38	2903.45	3671.23
NE17665	249	3936.4	4708.65	3351.68	2637.33	4501.91	6154.63	3552.68	3078.72	3668.28
NE17563	148	3892.82	4710.58	3207.81	2876.29	4919.18	6880.67	2873.98	3178.33	3667.85
NE17609	194	3984.77	4740.67	3415.66	2628.65	5676.86	5971.29	3056.97	3049.46	3667.09
NE17427	26	3741.78	4239.61	3182.44	2371.14	5023.01	6172.16	3483.63	3237.96	3667.03
NE17517	105	3775.33	4987.61	3426.48	2553.54	4358.36	6020.34	3596.39	3173.69	3665.1
NE17639	223	3868.89	4836.37	3449.1	2364.24	3803.65	6932.99	2869.9	3777.63	3664.44
NE17560	145	4007.22	4710.51	2999.2	2442.45	4874.72	6681.73	2995.72	3368.69	3663.77
NE17525	113	3841.85	4384.83	3444.52	2950.77	3996.31	6332.14	2287.38	3512.98	3662.58
NE17404	4	3588.6	4208.05	3236.71	2681.4	4604.77	5507.88	3196	3253.16	3662.51
NE17595	180	3738.14	3969.74	3242.98	2547.84	4111.28	5817.86	2293.56	3128.55	3662.45
NE17602	187	3712.46	4893.71	3068.47	2833.25	4011.84	7056.46	3208.76	3086.59	3660.69
NE17589	174	3816.12	4866.14	3297.5	2649.75	3985.52	6339.06	2712.71	3573.23	3660.18
NE17554	142	3609.76	3935.46	3007.58	2339.46	4749.77	5505.82	3378.87	3014.11	3660.1
NE17543	131	3814.99	4742.24	3432.92	2166.01	5109.45	6320.72	3238	3533.53	3659.83
NE17401	1	3775.73	3717.01	3334.65	2467.06	4363.9	5441.92	2582.06	3459.47	3659.06
NE17666	250	3567.1	4463.14	3206.95	2048.21	3504.66	5466.37	3019.68	3135.67	3658.74
NE17444	42	3832.33	3859.31	3248.14	2711.81	5592.17	5986.77	3845.63	3145.39	3658.74
NE17576	161	3914.17	4367.78	3175.95	2414.4	5411	6460.32	3229.15	3366.8	3658.69
NE17402	2	3911.32	3798.08	3067.32	3066.28	4713.92	5481.2	3689.2	3139.9	3657.8
NE17548	136	3893.42	3620.34	2955.87	2808.01	5120.44	5970.4	3056.92	3117.99	3657.42
NE17604	189	3537.71	4108.06	3545.71	2662.85	4027.43	6391.05	2941.71	3125.6	3657.05
NE17640	224	3908.58	4068.35	3546.91	2448.03	3859.21	6954.33	3540.81	3533.72	3656.88
NE17458	50	3731.45	4809.94	3110.04	2014.26	4080.51	5913.59	2890.3	2887.8	3656.71
NE17539	127	3878.37	4635.37	3273.71	3121.83	4198.31	6244.94	3584.48	3545.56	3655.05
NE17562	147	3763.76	4354.33	3692.1	2413.9	4270.97	6208	3237.66	3132.93	3654.96
NE17472	64	3898.76	4508.95	2854.03	2623.06	4481.2	6368	2954.32	3694.65	3654.58
NE17544	132	4275.97	4933.98	3514.48	2479.75	4135.29	6663.84	2736.69	3289.82	3654.36
NE17435	33	3960.9	5134.15	3292.05	2534.97	5252.2	6431.28	3674.47	3170.4	3651.37
NHH17449	260	3371.69	4361.97	3148.56	2610.09	4546.89	5960.66	3283.18	3682.48	3651.22
NE17654	238	3494.26	3867	2946.46	2610.65	2851.75	6056.32	2425.75	3322.37	3650.21
NE17577	162	3431.06	3723.36	3487.62	2398.79	3447.78	6094.79	2655.96	3423.61	3649.68
NE17515	103	3825.25	4367.99	3359.12	2543.39	4187.62	6406.2	3296.43	3525.36	3647.79
NE17436	34	3540.12	4764.99	3211.25	2616.12	4842.7	6033.03	3929.54	3180.98	3646.69
NHH17429	256	3416.62	3722.3	3244.77	2597.4	4373.16	5504.73	3454.74	2886.35	3644.08
NE17518	106	3645.24	4781.28	3231.88	2737.05	3805.36	6210.23	3115.61	3279.65	3640.87
NE17442	40	3886.59	4701.37	3423.16	2175.32	4135.17	6326.36	3273.29	3423.53	3639.86
NE17511	99	3386.86	4820.14	3208.55	2974.17	4545.9	5726.72	3577.26	3292.64	3638.8
NE17623	207	3603.91	4794.53	3203.38	2443.07	4925.67	6207.95	3732.27	3909.08	3637.78
NE17482	74	3979.73	4404.06	3198.39	2252.52	4633.82	6136.03	2974.54	3023.92	3635.73
NE17507	95	3832.14	4146.63	3390.51	2693.23	4263.91	6102.54	2640.37	3190.18	3634.83
NE17523	111	3688.58	4611.69	3132.59	2427.55	4846.95	5894.14	2649.4	3306.67	3633.96
NE17415	14	3921.21	4415.5	3252.27	2601.34	4491.38	6562.98	2791.76	2945.26	3633.83
NE17618	202	3666.46	4418.29	3149.44	2396.95	2918.58	6234.22	2030.66	3774.09	3633.21
NHH17502	265	3459.58	4115.44	3458.21	2542.8	3690.18	5911.88	3033.1	2935.91	3633.03
NE17461	53	3184.65	4370.53	3324.79	2060.49	3263.33	6186.43	2720.91	3257.51	3632.37
NE17453	45	3672.05	4159.13	3335.85	2378.33	4700.17	6218.39	3490.25	3212.37	3632.12
NHH17450	261	3901.21	4750.76	3178.22	2277.35	4279.03	6335.8	3660.91	3595.1	3631.81
NE17628	212	3787.53	4282.93	3461.15	2659.43	4718.58	6591.8	3471.65	3378.72	3631.67
NE17668	252	2805.65	4540.98	3228.24	2318.31	4186.28	6319.11	2726.37	2905.37	3631.1
NE17629	213	3857.12	4758.63	3471.23	2833.46	4815.43	6507.76	3487.67	3768.01	3630.91
NE17434	32	4074.01	4632.73	3023.15	2708.75	4902.01	5975.1	3727.57	3432.96	3629.11
NE17601	186	3709.04	5095.74	2928.43	2553.55	4110.93	6264.58	3735.55	3534.21	3628.75
NE17496	88	3589.56	4514.5	3110.15	2643.95	4879.31	5974	3680.36	3403.98	3628.74
NE17409	9	4218.21	4640.34	3175.78	2953.87	4718.33	5840.62	3240.9	3296.99	3628.16
NHH17503	266	3624.77	4422.46	3553.55	2197.35	4978.67	6743.17	2812.33	3477.84	3627.52
NE17568	153	3612.78	4291.58	3099.99	2497.69	4840.23	5660.08	2529.22	2963.39	3627.05
NE17426	25	3713.86	4849.68	3429.76	2680.82	4320.39	5219.51	3845.75	3061.46	3625.5
NE17417	16	3462.43	3795.36	3298.92	3401.16	4260.22	5846.62	3274.59	3462.27	3625.31
NE17514	102	3703.72	4441.69	2987.39	2421.78	4313.07	5975.33	2633.43	3491.12	3625.04
NHH17446	257	3408.81	4049.6	3414.86	2277.72	4556.82	5653.78	4028.49	3039.69	3624.09
NE17479	71	4082.61	4576.66	3568.93	2896.16	5050.35	6079.01	3358.04	3542.59	3623.78
NE17487	79	3301.9	4234.75	2912.08	2671.51	4057.98	5952.59	2795.03	3315.14	3620.91
NE17635	219	3463.95	4437.87	3347.96	2582.72	4604.29	5710.79	3431.99	3267.16	3619.51
NE17569	154	3549.17	3871.35	2894.6	2369.02	3391	5890.53	2214.6	3147.46	3619.48
NHH17557	267	3671.93	4729.51	3229.67	2541.51	5002.7	6156.11	3617.17	3274.26	3619.15
NE17475	67	3621.17	4915.68	3256.58	2240.11	3388.38	6227.18	2917.36	3688.34	3618.13
NE17509	97	3384.54	4191.59	2952.46	2439.34	3166.2	5897.93	2416.05	2967.94	3616.84
NE17658	242	3520.93	4284.33	3183.32	1945.7	3781.18	5944.76	2867.53	3169.57	3616.76
NHH17559	269	3479.26	4434.53	3634.54	2280.49	4765.03	6709.65	3504.76	3221.01	3616.63
NE17408	8	3753.46	4374.09	3302.96	2687.68	5489.95	6084.45	4032.56	3391.01	3615.89
NE17535	123	3655.23	4327.27	3240.34	3013.34	3329.76	5738.96	2630.41	3350.04	3613.59
NE17530	118	3782.76	4727.66	3065.36	2631.63	4029.21	6056.22	2597.96	3530.3	3613.37
NE17662	246	4000.56	4818.58	3362.39	2590.78	4828.78	6078.55	4135.17	3225.82	3613.05
NE17615	199	3309.2	4112.04	3048.52	2377.28	3674.69	5918.13	2433.43	2994.24	3611.69
NE17520	108	3708.62	4270.88	2850.42	2702.5	4037.81	6467.26	2954.84	3609.47	3611.69
NE17599	184	3859.29	5472.08	3144.63	2228.39	4522.11	5767.04	2706.4	3336.77	3608.61
NE17641	225	3862.59	4658.48	3251.01	2444.97	4547.59	6757.9	2668.99	3248.68	3608.13
CAMELOT	271	3688.1	4377.17	3213.25	2543.39	4289.65	6044.39	3046.68	3281.68	3608.08
FREEMAN	272	3688.1	4377.17	3213.25	2543.39	4289.65	6044.39	3046.68	3281.68	3608.08
GOODSTREAK	273	3688.1	4377.17	3213.25	2543.39	4289.65	6044.39	3046.68	3281.68	3608.08
NE17428	27	3385.71	3522.92	2934.41	2110.18	5129.09	5743.23	3233.06	2831.36	3608.08
NE17441	39	3734.08	4293.25	3337.45	2674.61	4315.8	8287.5	3416.33	3353.18	3608
NE17652	236	3740.72	4067.77	3373.31	2497.73	3395.43	6084.47	3144.32	2927.24	3606.97
NE17597	182	3849.79	4430.83	3115.97	2682.45	4654.88	5843.83	3619.96	3255.42	3606.56
NE17424	23	3492.79	3971.68	3332.9	2299.07	4752.08	5594.4	2982.53	3144.63	3606.33
NE17478	70	3541.13	4648.09	3232.14	2951.46	3801.46	5833.42	3199.77	3092.55	3605.3
NE17591	176	3630.26	4245.37	3129.98	2507.04	3310.13	5776.47	2603.61	3489.7	3604.49
NE17542	130	3836.05	4340.39	3205.75	2858.29	4106.34	5960.89	2971.41	3438.01	3604.16
NE17643	227	4093.31	4398.75	2886.9	2923.34	3992.28	6592.8	2531.91	3367.21	3603.98
NE17580	165	3392.68	4539.76	2509.37	2163.77	3740.16	5925.84	2899.01	3334.19	3602.66
NE17460	52	3220.71	4534.5	3304.2	2157.57	3457.01	6115.58	3151.73	3365.39	3599.18
NE17556	144	3776.28	4791.41	3165.26	2533.49	4251.21	5371.42	2712.02	3517.89	3598.61
NE17575	160	3457.7	4349.4	3276.57	2513.71	4101.45	5899.01	3254.86	2939.41	3597.98
NE17437	35	3578.78	4254.88	3151.28	2441.82	4174.35	5961.51	3003.73	3257.95	3597.87
NE17547	135	3897.18	4748.7	3265.78	3060.01	5091.68	5630.51	2738.3	3571.67	3597.58
NE17600	185	3624.8	4572.92	2787.68	2675.82	4124.56	6070.36	3341.4	3451.13	3597.19
NE17423	22	3387.03	4662.41	3018.53	2320.79	4399.5	5875.04	3252.32	3069.99	3596.82
NE17621	205	3356.35	4517.56	2778.38	2473.23	4086	5979.87	3172.68	3378.44	3592.64
NE17634	218	4028.54	5069.4	3064.69	2311.99	3757.13	6016.86	3277.25	3700.22	3592.56
NE17636	220	3629	5154.31	3240.61	2582.16	4379.2	6560.81	3135.68	3553.34	3592.32
NE17645	229	3363.4	4030.63	3580.63	2169.42	4590.97	6066.99	2287.72	2957.61	3590.42
NE17468	60	3766.49	4471.95	3284.42	2340.66	4711.64	6120.25	3801.45	3669.87	3590
NE17524	112	3906.18	4787.74	3489.37	2561	5402.2	7310.33	3955.13	3329.46	3588.89
NHH17500	263	3695.9	4324.23	3395.79	1663.3	4249.14	5875.94	3090.62	3237.35	3588.68
NE17606	191	3949.08	4288.17	3284.4	2649.75	4205.07	6467.29	2856.6	3752.01	3588.11
NE17528	116	3513.94	4539.86	3796.24	2299.07	5391.45	6531.79	3359.56	3523.36	3587.91
NE17578	163	3853.99	4599.52	3554.23	2578.75	5578.16	6698.48	3139.74	3684.95	3586.77
NE17526	114	3754.27	4383.22	3227.06	2565.96	3932.8	5599.02	3136.87	3305.3	3585.5
NE17412	11	4064.84	3850.35	3136.76	2593.88	4078.01	5992.37	2161.6	3278.84	3584.57
NE17491	83	3925.74	4439.54	3164.62	2743.35	3656.02	6365.33	3497.59	3397.26	3584.3
NE17587	172	3599.74	4384.03	2965.82	2927.62	4535.76	5468.53	3313.18	2888.17	3584
NE17521	109	3710.27	5124.89	3415.55	2684.5	4220.38	6056.76	3051.97	3222.29	3580.89
NE17555	143	3765.07	4353.38	3138.02	2583.15	2988.35	5311.19	2706.11	3403.21	3579.97
NE17532	120	3704.29	4793.57	2873.64	2362.81	4775.51	6206.52	2856.63	3301.89	3576.3
NE17498	90	3842.89	3879.51	3151.18	2772.45	4289.65	5946.33	3180.92	3236.73	3576.19
NE17613	197	3514.11	4038.52	3194.07	2612.51	2825.98	5984.97	2220.97	2788.07	3575.52
NE17474	66	3914.34	4109.34	3238.85	2758.36	5088.29	6238.33	3250.47	3431.63	3573.6
NE17630	214	3692.25	4356.2	3420.36	2677.68	4727.27	6525.42	3063.79	3189.24	3572.01
NE17553	141	3445.05	4501.22	3136.47	2408.1	4638.09	6135.59	3307.75	3389.88	3571.71
NE17456	48	2785.24	4162.75	2634.97	2225.28	4179.08	5629.54	2876.65	3045.17	3571.69
NE17574	159	3483.57	3827.74	3478.68	2753.4	4105.57	6506.16	2738.4	2895.47	3570.5
NE17490	82	3603.8	3916.53	2901.13	2674.98	4045.34	5760.38	3176.47	3397.98	3570.44
NE17531	119	3621.96	4542.02	2846.33	2634.23	2975.62	6728.63	1628.13	3372.22	3570.21
NE17549	137	3992.66	4872.72	3658.14	2417.04	4686.43	7218.16	3684.72	3614.74	3568.98
NE17659	243	3720.34	4030.89	3005.04	2587.72	3815.91	5923.62	2478.29	3251.81	3568.63
NE17632	216	3733.06	3917.05	3126.27	3048.64	4382.15	6321.88	2989.6	2937.88	3568.61
NE17594	179	3376.68	4229.88	2832.63	2671.88	4700.16	5383.15	3405.62	3123.57	3568.3
NE17657	241	3628.57	3785.21	3304.91	2187.97	3464.71	6511.91	2968.87	3332.83	3568.25
NE17648	232	4275.62	5288.58	2567.18	2249.92	4445.34	5667.56	3979.3	3163.58	3566.95
NE17406	6	3367.7	3989.94	2774.28	2569.06	4408.69	5060.66	3211.33	3067.49	3565.58
NE17610	195	3855.27	4049.98	3339.12	2684.29	4243.7	5914.37	3076.13	3166.19	3564.86
NE17455	47	3308.52	3601.22	3163.71	2634.61	3342.81	6037.72	2170.41	2715.97	3564.21
NE17432	30	3490.99	3859.26	3465.24	2297.22	4378.37	6175.95	2621.99	2819.86	3562.55
NE17489	81	3208.66	4562.94	2977.78	2855.81	4381.63	5628.23	2770.44	2770.76	3562.31
NE17477	69	3503.18	4280.29	2921.15	2389.07	4244.18	6163.99	3679.62	2988.75	3560.17
NE17616	200	3715.15	4535.86	3324.4	2957.6	3604.5	6422.65	3245.5	2922.99	3558.78
NE17462	54	3652.27	4896.36	3524.18	2796.22	4222.66	6048.39	2967.75	3721.86	3557.74
NE17452	44	3516.73	4467.86	3636.8	3211.95	4093.51	6664.91	3416.87	3444.64	3557.2
NE17466	58	3684.7	4366.64	3268.91	2225.84	4588.85	6492.79	2489.8	3326.53	3556.87
NE17585	170	3530.91	4381.78	2874.69	2320.79	2710.02	6048.58	2456.99	3035.63	3555.31
NE17476	68	4057.16	4634.14	3131.26	2588.09	4195.44	6323.11	3176.68	3266.28	3555.14
NE17529	117	3494.48	3614.91	2876.91	2755.3	4488.4	5227.5	3148.63	3091.52	3555.1
NE17486	78	3489.84	4786.06	3290.55	2498.06	4536.07	6120.11	3246.36	3410.44	3554.5
NE17669	253	3777.05	4407.83	3047.04	2212.22	4442.29	6506.79	2676.49	3235.17	3550.56
NE17644	228	2683.52	4249.89	3427.03	2876.91	4450.07	5356.46	2642.79	3030.12	3550.05
NE17485	77	2847	3879.46	3090.23	2290.14	4374.97	5830.23	2999.18	2675.98	3543.96
NE17413	12	3395.86	4127.07	2976.08	2702.5	4963.46	5510.64	3226.72	3331.16	3543.87
NE17481	73	3635.63	4450.57	3422.83	2858.04	4213.5	6291.46	3018.68	3834.84	3541.72
NE17438	36	3493.27	4199.41	3075.82	2902.79	4980.01	5405.31	3217.09	3070.22	3541.66
NE17419	18	3595.18	3881.48	2881.5	2628.71	3934.09	5218.01	2729.55	3130.17	3541.52
NE17605	190	3385.78	3898.07	2960.46	2060.62	4184.5	5501.73	3217.95	3101.39	3540.7
NE17622	206	3745.68	4510.82	3126.49	2041.87	3649.62	6047.1	3349.23	3262.8	3540.16
NE17420	19	3671.36	3670.66	3270.5	2199.76	3821.79	5611.68	2750.9	3518.99	3538.82
NE17631	215	3801.68	4848.15	3751.59	2219.08	4824.7	6951.5	3431.3	3350.15	3537.92
NE17421	20	3920.81	4454.89	2932.23	2784.44	4530.27	5657.4	3715.38	3393.91	3535.68
NE17566	151	3385.75	4126.77	3288.91	2423.21	3305.63	5846.17	3548.46	3159.34	3533.9
NE17492	84	3532.17	4490.37	3004.39	2626.59	3971.83	5974.77	2708.13	3283.82	3533.27
NE17471	63	3402.57	4239.3	3082.9	2554.79	3894.89	5383.88	2776.32	3120.34	3530.4
NE17457	49	3669.26	4082.23	3163.73	2352.45	4257.75	6086.86	2461.66	3038.23	3530.38
NE17570	155	3774.11	3799.01	3197.4	2991.8	3040.19	5930.13	2792.16	2644.65	3530.18
NE17656	240	3786.82	3571	2931.42	2374.17	3597.85	5928.52	2660.35	3550.92	3528.51
NE17430	28	3475.02	4141.65	3205.82	2804.91	4038.77	5743.01	2286.39	3194.56	3528.22
NE17583	168	3446.09	4517.97	2873.55	2541.64	3574.05	5876	2665.64	3081.22	3527.55
NE17464	56	3562.54	4545.96	3359.77	2557.27	4364.26	6384.53	3253.65	3359.57	3526.03
NHH17448	259	3652.81	4288.11	3198.09	2976.1	4587.14	5879.86	3896.73	3154.45	3525.5
NE17504	92	3491.21	4812.01	3239.2	2251.09	3405.99	5534.74	2648.56	3105.39	3524.82
NE17581	166	3036.08	4163.55	3391.75	2423.58	5258.27	5899.06	3230.57	3473.27	3524.73
NE17484	76	3537.34	4284.95	2973.06	2110.39	4096.81	5327.48	3806.99	3221.72	3523.73
NE17533	121	4094.98	4517.74	3227.9	2891.8	4756.29	6665.34	3603.59	3660.48	3522.16
NHH17451	262	4031.73	4661.26	3151.86	2346.31	4652.61	5275.46	3716.26	3550.21	3519.05
NE17614	198	3877.29	4634.57	3572.16	2801.85	3792.41	6222.73	3218.62	3542.52	3518.16
NE17506	94	3575.6	4729.25	3079.57	2482.21	3959.99	6147.15	2857.73	3340.64	3517.25
NE17552	140	3399.38	3169.01	2776.15	2448.03	3148.77	6570.43	2242.13	3028.02	3516.57
NE17493	85	3575.2	3667.49	2654.52	2570.73	3444.49	4952.45	2928.15	3048.95	3516.44
NE17410	10	3437.66	4172.45	2804.82	3010.24	3920.89	5483.84	2856.34	3235.64	3516.04
NE17651	235	3602.16	4439.52	3511.16	2709.12	3384.94	6095.37	2778.58	3036.91	3514.96
NE17667	251	3691.81	4820.96	2936.5	2678.05	3494.86	5396.65	3057.23	3014.11	3514.74
NE17537	125	3221.06	3891.07	3252.72	2845.26	3908.11	5558.83	2438.65	3051.74	3514.33
NE17473	65	3751.32	4256.27	2917.97	2549.01	3796.23	5936.78	3141.74	3339.25	3513.03
NE17573	158	3537.78	4097.36	3103.64	2543.39	3837.78	5940.94	3540.37	3575.22	3512.47
NE17592	177	3405.11	3868.17	3468.82	2439.41	4575.75	6076.9	2772.47	2868.79	3512.28
NE17497	89	3118.92	4011.16	2942.22	2243.72	4697.34	6164.6	3025.53	3497.5	3510.5
NE17624	208	4314.24	4354.51	3614.27	2185.5	4929.13	6794.84	3527.17	3367.98	3508.22
NE17588	173	3639.86	4589.12	3077.27	3503.53	4581.9	5603.88	3051.21	3147.91	3503.75
NE17536	124	3466.29	4115.14	3544.21	2898.52	4117.74	6572.39	2569.84	3245.99	3502.09
NE17617	201	3630.62	4428.87	2992.14	2609.78	4815.5	6041.84	2797.38	3231.52	3501.96
NE17647	231	3409.69	4540.04	3124.35	2311.53	4485.43	6245.85	3079.54	3380.22	3501.64
NE17510	98	3543.43	4045.71	2804.37	2333.25	2842.2	5745.86	2673.85	2812.33	3500.38
NE17642	226	3610.61	4095.09	3499.82	2433.14	4140.24	6544.21	3229.03	3348.84	3499.33
NE17488	80	3651	4443.65	2993.28	2777.67	4525.22	5873.19	3258.53	3398.23	3498.85
NE17403	3	3687.38	3770.22	3120.67	2241.36	4713.36	5579.03	2694.41	3537.22	3498.62
NE17463	55	3718.24	4604.57	3185.86	2327.41	3729	5655.7	2747.63	3915.26	3497.74
NE17620	204	3621.39	4704.36	3622.46	2299.48	4740.45	6537.33	3320.33	3316.25	3496.61
NE17598	183	3459.96	4507.27	2743.11	2516.31	4834.05	5415.39	3876.78	3186.36	3495.94
NE17551	139	3399.45	4231.79	2945.8	2373.55	4520.99	5798.03	3727.78	3059.77	3493.01
NE17571	156	3652.51	4001.58	3362.9	2543.39	4293.05	6155.76	2459.22	2991.21	3492.19
NE17527	115	3936.11	4064.67	3286.64	2361.76	4724.16	6043.57	2802.79	3215.99	3492.03
NE17646	230	3298.87	4371.3	3251.22	2417.69	4508.5	5722.42	2832.77	2887.38	3488.05
NE17627	211	4029.04	4456.17	3438.83	2745.95	4851.52	6545.9	3369.91	3247.8	3485.96
NE17459	51	3173.65	3914.62	3060.69	2541.54	4594.93	5329.02	1965.45	2959.58	3477.1
NE17653	237	3834.56	4272.6	3443.39	2721.5	3013.51	6519.87	3961.11	3477.35	3472.2
NE17638	222	3451.72	4941.91	2939.24	2811.12	3312.6	5953.83	2821.82	3351.11	3466.11
NE17619	203	3290.81	4142.09	2846.68	2498.09	3721.27	5614.2	2185.78	3210.5	3465.84
NE17465	57	3831.36	4450.98	3325.04	2811.49	3996.13	5859.49	2583.38	3325.97	3462.96
NE17505	93	3401.91	4112.37	3301.92	1984.21	4716.55	6285.02	3521.09	2853.7	3460.42
NE17495	87	3702.68	4665.17	3328.8	2612.55	5050.28	5132.14	3345.14	3129.64	3458.68
NE17579	164	2841.62	4085.3	3028.14	2399.07	4084.23	5311.88	2596.02	3080.2	3442.65
NE17414	13	3266.97	3927.72	2635.55	2575.77	4186.68	5095.46	3634.35	3294.38	3435.23
NE17418	17	3394.12	4114.84	2826.26	2543.39	4979.5	5156.29	2891.28	2963.83	3417.6
NE17637	221	3282.83	4208.69	3041.07	2174.94	4444.42	5232.59	2458.75	2901.85	3396.33
NE17422	21	3888.06	3904.7	2662.45	2277.72	3749.9	5219.4	2567.21	3039.02	3342.43

## Sheet: Table S4 
Table S4:-Average high and low monthly temperatures, total monthly Rainfalland total snowfull in all environments except Grant and Kansas for growining season (2016 /2017)
		Alliance					Clay Center																														Kansas
												Lincoln					McCook					Mead					North Platte					Sidney					Average High Temp.	Average Low Temp.	Total Rainfall	Total Snowfull
		Average High Temp.	Average Low Temp.	Total Rainfall	Total Snowfull		Average High Temp.	Average Low Temp.	Total Rainfall	Total Snowfull		Average High Temp.	Average Low Temp.	Total Rainfall	Total Snowfull		Average High Temp.	Average Low Temp.	Total Rainfall	Total Snowfull		Average High Temp.	Average Low Temp.	Total Rainfall	Total Snowfull		Average High Temp.	Average Low Temp.	Total Rainfall	Total Snowfull		Average High Temp.	Average Low Temp.	Total Rainfall	Total Snowfull		83.2	60.7	6.03	0
	Sep. 2016	77	47.8	0.63	0		79.3	56	3.55	0		82.2	58.1	3.38	0		80.9	51	6.16	0		79.8	55.8	2.95	0		77.8	50.7	1.46	0		78.6	47.7	0.6	0		74.4	47.8	2.25	0
	Oct. 2016	69.1	36.2	0.36	0		71.6	43.8	1.83	0		71.5	44.9	1.86	0		73.7	38.2	0.12	0		69.3	42.6	1.54	0		69.4	40.3	1.39	0		72.6	37.4	0.37	0		63.1	38.0	0.60	0
	Nov. 2016	57.6	23.1	0.08	0.59		58.1	35.5	1.19	0		59.5	33.7	0.65	0		61.8	28.3	0.79	0.98		58.6	32.8	0.86	0		58	30.1	0.39	4.02		56.6	25.8	0.23	0.141379		40.2	18.7	1.07	1.69
	Dec. 2016	33.3	3	0.39	7.53		37.1	17.3	0.94	0.51		37.2	16.1	1.62	1.7		39.8	11.8	0.54	1.96		35.3	13.4	2.26	2.99		36.9	11.5	0.49	0.9		36.9	10	0.36	0.267742		41.2	21.9	1.45	1.42
	Jan. 2017	32.5	10	1.62	22.6		35	20.1	1.5	3.5		35.9	19.4	1.1	3.23		37.9	15.3	0.93	0.71		33.8	17.8	0.76	2		34.1	14.1	0.65	7.52		37.4	14	0.09	0.278571		54.7	28.7	0.42	0.12
	Feb.2017	45.6	17.6	1.83	28.14		50	26.2	0.3	3.97		52.2	24.5	0.55	2.01		53.8	20.7	0.14	2.01		49.3	23.9	0.42	1.41		48.3	21.6	0.3	5.08		51	20.1	0.02	0.206378		59.0	35.2	4.22	0
	March.2017	54.7	27.9	1.91	0		54.7	30.6	1.21	0.79		55.5	32	1.62	0.59		61.4	27.2	1.9	0.98		52.2	30.1	2.28	0.51		56.7	27.4	1.14	0		60.4	26.6	0.41	0		66.2	44	4.11	0
	Apr.2017	58.7	34.4	1.25	0		63.3	41.1	3.03	0		65	41.9	3.55	0		65.7	37.4	1.5	0		63.3	39.8	2.45	0		62	36.1	2.03	0.4		61.5	33.2	1.23	0.1		75.3	51.1	3.99	0
	May. 2017	65.6	41.4	3.5	0		72.2	49.6	7.91	0		75.8	49.8	6.29	0		71.5	43.1	5.38	7.99		72.3	48	7.87	0		67.3	42.7	3.04	0.39		68.5	39.8	1.88	0		87.0	63.8	3.60	0
	Jun. 2017	80.9	53	3.05	0		87.4	61.9	1.61	0		88	61.8	7.35	0		89.4	57.4	0.33	0		86.4	59.5	2.91	0		85.1	57.1	0.31	0		83.8	49.4	0.65	0		92.0	70.1	1.43	0
	Jul. 2017	90.3	60.2	2.86	0		89.4	66.6	2.02	0		89.6	68	5.99	0		93	62.9	1.6	0		88.1	64.6	3.28	0		90.3	63.4	3.79	0		93.8	56.6	0.06	0
			PC1	PC2
Alliance	A	Average_Temprature	4.81644	-0.0756537
Clay Center	CC	Average_Temprature	-1.47238	-0.652169
Lincoln	L	Average_Temprature	-2.29091	-0.593828
McCook	Mc	Average_Temprature	-0.368128	0.401739
Mead	M	Average_Temprature	0.14666	-1.312
NorthPlatte	NP	Average_Temprature	1.75197	-0.113674
Sidney	S	Average_Temprature	2.64081	1.37791
Kansas	K	Average_Temprature	-5.22447	0.967674
Alliance		Average_Ranful	1.3929	-3.25493
Clay Center		Average_Ranful	-1.66809	1.15416
Lincoln		Average_Ranful	-2.84961	-0.848725
McCook		Average_Ranful	0.609955	1.24388
Mead		Average_Ranful	-2.09108	0.360796
NorthPlatte		Average_Ranful	1.10802	0.150324
Sidney		Average_Ranful	3.49862	1.10608
Kansas		Average_Ranful	-0.000710933	0.0884177
Alliance		Average_Snowful	3.79477	1.14007
Clay Center		Average_Snowful	-0.999862	0.622659
Lincoln		Average_Snowful	-0.680681	0.586472
McCook		Average_Snowful	-1.82244	0.854501
Mead		Average_Snowful	-0.449497	0.669931
NorthPlatte		Average_Snowful	0.556043	-3.44267
Sidney		Average_Snowful	-0.657975	-0.632122
Kansas		Average_Snowful	0.259642	0.201154

## Sheet: Table S5
Table S5:- Details of GWAS analysis for grain yield using mixed linear model (MLM) at the significance level of 5% bonferroni correction using 11991 SNPs
Environment	No.	Marker ID	Environment	Chromosome	Position	P value	R2	Target Allele	Allele effects	LD Matrix						Candidate genes 1
										1	2	3	4	5	6
Alliance	1	S2A_718916923	Alliance	2A	719000000	9.43e-08	12.74	C	3.188	*
Alliance	2	S2A_733442770	Alliance	2A	733000000	5.37e-06	12.47	C	2.07256	0.276347	*
Alliance	3	S2A_755104930	Alliance	2A	755000000	1.96e-06	12.58	T	4.2924	0.00451251	0.00154922	*
Alliance	1	S3A_24993796	Alliance	3A	24993796	5.44e-06	11.5	A	1.64782	*						Region 1
Alliance	2	S3A_24993797	Alliance	3A	24993797	5.44e-06	11.5	C	1.64782	1	*
Clay Center	*	S1D_15573569	Clay Center	1D	15573569	1.16e-06	11.6	T	4.375	*
Clay Center	1	S3A_638902432	Clay Center	3A	639000000	1.43e-06	10.61	T	2.6048	*						Regoin 2
Clay Center	2	S3A_638902451	Clay Center	3A	639000000	1.43e-06	10.61	G	2.6048	1	*
Clay Center	1	S3D_28573734	Clay Center	3D	28573734	1.37e-06	11.56	G	4.11412	*						Regoin 3
Clay Center	2	S3D_28958970	Clay Center	3D	28958970	9.93e-07	11.68	G	4.48344	1	*
Grant	1	S2D_403467910	Grant	2D	403000000	6.19e-06	8.66	C	1.87448	*
Grant	2	S2D_566721752	Grant	2D	567000000	1.31e-06	9.93	A	1.87723	0.033779	*
Grant	*	S5B_603645117	Grant	5B	604000000	3.99e-06	9.85	C	2.26278	*
Kansas	1	S3B_495235901	Kansas	3B	495000000	1.82e-06	10.55	A	1.78412	*						Regoin 4
Kansas	2	S3B_495235904	Kansas	3B	495000000	1.82e-06	10.55	T	1.78	0.84	*
Kansas	1	S3D_602476777	Kansas	3D	602000000	2.04e-06	10.56	A	2.28115	*						Region 5
Kansas	2	S3D_603634981	Kansas	3D	604000000	3.07e-06	10.53	T	2	0.916	*
Kansas	3	S3D_603682868	Kansas	3D	604000000	1.11e-07	12.54	G	2.53286	0.818	0.883886	*
Kansas	1	S5A_665971659	Kansas	5A	666000000	6.62e-07	12.91	A	1.64554	*						Regoin 6
Kansas	2	S5A_666683842	Kansas	5A	667000000	1.17e-06	12	T	1.76	0.836	*
Lincoln	*	S1D_487954983	Lincoln	1D	488000000	1.59e-08	8.83	C	5.32561	*
Lincoln	*	S3A_35421232	Lincoln	3A	35421232	5.93e-07	8.68	C	4.88019	*
Lincoln	*	S4A_598434395	Lincoln	4A	598000000	1.45e-08	9.05	T	3.58	*
Lincoln	1	S5A_48763135	Lincoln	5A	48763135	1.49e-08	9.2	A	3.04366	*						Regoin 7
Lincoln	2	S5A_57037297	Lincoln	5A	57037297	1.18e-09	10.44	C	3.57	0.841641	*
Lincoln	3	S5A_78242556	Lincoln	5A	78242556	1.03e-09	9.48	A	3.66197	0.835966	0.981	*
Lincoln	*	S5D_548379143	Lincoln	5D	548000000	7.13e-06	9.79	T	4.28	*
Lincoln	*	S6D_469537865	Lincoln	6D	470000000	6.86e-06	9.35	A	10.5778	*
Lincoln	1	S7B_329792071	Lincoln	7B	330000000	6.67e-07	8.77	A	4.0992	*
Lincoln	2	S7B_722319362	Lincoln	7B	722000000	7.2e-06	7.89	A	3.99746	0.01	*
Lincoln	*	S7D_485517060	Lincoln	7D	486000000	7.38e-06	7.36	T	5.05	*
Mead	1	S2D_599926542	Mead	2D	600000000	5.85e-07	10.53	C	4.05049	*						Regoin 8
Mead	2	S2D_601266784	Mead	2D	601000000	3.23e-07	12.28	T	4.24	1	*
Mead	3	S2D_601567327	Mead	2D	602000000	4.07e-07	10.51	C	4.03475	1	1	*
Mead	4	S2D_601607100	Mead	2D	602000000	8.72e-07	9.92	C	3.92994	0.968944	1	0.970067	*
Mead	5	S2D_601607173	Mead	2D	602000000	3.46e-07	11.28	A	4.24569	0.970644	1	1	1	*
Mead	6	S2D_601607174	Mead	2D	602000000	3.46e-07	11.28	C	4.25	0.970644	1	1	1	1	*
Mead	1	S5B_538705987	Mead	5B	539000000	8.32e-06	9.55	T	3.24	*
Mead	2	S5B_606299110	Mead	5B	606000000	8.6e-06	9.53	C	3.55432	0.007127	*
McCook	1	S1B_427530781	McCook	1B	428000000	2.33e-07	11.58	A	5.18586	*						Regoin 9
McCook	2	S1B_427530782	McCook	1B	428000000	2.33e-07	11.58	C	5.18586	1	*
McCook	3	S1B_550022688	McCook	1B	550000000	2.36e-07	9.83	T	4.4	0.402471	0.402471	*
McCook	4	S1B_593050639	McCook	1B	593000000	4.14e-08	11.42	T	4.26	0.0291267	0.0291267	0.0462846	*
McCook	1	S2B_709848249	McCook	2B	710000000	7.39e-06	8.72	G	3.53	*						Region 10
McCook	2	S2B_709848283	McCook	2B	710000000	7.39e-06	8.72	G	3.53	1	*
McCook	*	S3D_56350539	McCook	3D	56350539	7.29e-06	8.61	C	2.36	*
McCook	1	S5A_607673146	McCook	5A	608000000	2.63e-06	9.44	C	3.87485	*						Regoin 11
McCook	2	S5A_607673246	McCook	5A	608000000	1.03e-08	10.42	A	3.3282	0.953757	*
McCook	3	S5A_608344326	McCook	5A	608000000	5.51e-06	8.81	C	3.63287	0.932304	1	*
McCook	*	S7A_55362403	McCook	7A	55362403	1.32e-08	10.42	T	4.57	*
North Platte	1	S3B_60737182	North Platte	3B	60737182	6.05e-06	9.06	A	2.05966	*						Regoin 12
North Platte	2	S3B_62315382	North Platte	3B	62315382	9.32e-07	10.84	C	2.27608	0.976738	*
North Platte	3	S3B_62315407	North Platte	3B	62315407	9.32e-07	10.84	T	2.28	0.976738	1	*
North Platte	4	S3B_64172577	North Platte	3B	64172577	2.68e-06	9.85	T	2.28	0.958451	0.885442	0.885442	*
North Platte	1	S5D_61792984	North Platte	5D	61792984	5.54e-07	10.18	C	2.87278	*						Regoin 13
North Platte	2	S5D_62479367	North Platte	5D	62479367	3.29e-07	11.01	G	2.54	1	*
North Platte	3	S5D_65980078	North Platte	5D	65980078	1.32e-07	11.83	G	2.89	0.894	0.90589	*
North Platte	4	S5D_72377429	North Platte	5D	72377429	4.21e-07	11.35	C	3.1411	0.94824	0.950284	0.901	*
North Platte	*	S7B_729441244	North Platte	7B	729000000	5.39e-06	9.36	A	3.59399	*
Sidney	1	S2A_617819513	Sidney	2A	618000000	5.6e-06	8.89	C	0.52313	*						Regoin 14
Sidney	2	S2A_617823868	Sidney	2A	618000000	1.69e-07	12.73	C	0.57262	1	*
Sidney	3	S2A_738202786	Sidney	2A	738000000	5.11e-06	9.02	A	0.7853	0.047	0.051	*
Sidney	*	S2B_474856433	Sidney	2B	475000000	4.96e-06	9.57	T	1.0049	*
Sidney	1	S2D_67556531	Sidney	2D	67556531	3.69e-06	10.11	T	0.63228	*						Regoin 15
Sidney	2	S2D_69503850	Sidney	2D	69503850	4.65e-06	9.13	T	0.34561	0.873349	*
Sidney	3	S2D_76749441	Sidney	2D	76749441	1.92e-07	12.16	T	0.45858	0.264558	0.250216	*
Sidney	4	S2D_77122291	Sidney	2D	77122291	2.18e-07	11.04	A	0.6414	0.323392	0.295655	0.721866	*			Regoin 16
Sidney	5	S2D_77122292	Sidney	2D	77122292	2.18e-06	11.04	C	0.6414	0.323392	0.295655	0.721866	1	*
Sidney	*	S5D_335136807	Sidney	5D	335000000	2.32e-06	10.26	C	0.48026	*
Sidney	*	S7D_38000038	Sidney	7D	38000038	4.7e-06	9.62	G	0.89127	*
1 candiate genes in within the gneomic regoins is listed in Table S5

## Sheet: Table S6
	Table S6: gene annotation and candidate genes for the high LD genomic regoins
Gene ID	Chromosome	Gene_Start	Gene_End	Genomic Regoin	Description
TraesCS3A01G047200	3A	24996730	25000904	1	DNA-directed RNA polymerase subunit beta'
TraesCS3A01G391000	3A	639020449	639025066	2	Ceramide glucosyltransferase, putative
TraesCS3A01G391100	3A	639084974	639086910		Fructose-bisphosphate aldolase
TraesCS3D01G065100	3D	28591098	28592313	3	RNA exonuclease 4
TraesCS3D01G065200	3D	28593854	28595140		Opioid-binding protein/cell adhesion molecule
TraesCS3D01G065300	3D	28733212	28735321		CsAtPR5
TraesCS3D01G065400	3D	28744988	28746617		CsAtPR5
TraesCS3D01G065500	3D	28944365	28945568		RNA exonuclease 4
TraesCS3B01G308000	3B	495101726	495105260	4	Carotenoid cleavage dioxygenase
TraesCS3B01G308100	3B	495150649	495154022		Chaperone clpb, putative
TraesCS3B01G308200	3B	495471688	495477198		Dolichyl-diphosphooligosaccharide--protein glycosyltransferase subunit STT3A
TraesCS3B01G308300	3B	495478268	495486472		Nuclear pore complex protein NUP85
TraesCS3B01G308400	3B	495817186	495819080		Nuclear pore complex protein NUP35
TraesCS3D01G519100	3D	602044791	602046902	5	Structural maintenance of chromosomes protein
TraesCS3D01G519200	3D	602199160	602202196		Vesicle-associated membrane protein
TraesCS3D01G519300	3D	602214766	602217602		Histidine decarboxylase
TraesCS3D01G519400	3D	602235174	602236373		F-box domain containing protein
TraesCS3D01G519500	3D	602260338	602261555		F-box domain containing protein
TraesCS3D01G519600	3D	602274186	602277123		Histidine decarboxylase
TraesCS3D01G519700	3D	602325978	602329607		KH domain-containing protein
TraesCS3D01G519800	3D	602427532	602431970		DNA topoisomerase 2
TraesCS3D01G519900	3D	602447396	602450095		Nucleoporin autopeptidase
TraesCS3D01G520000	3D	602453591	602458165		Tryptophan synthase beta chain
TraesCS3D01G520100	3D	602724940	602727797		DNA-directed RNA polymerase subunit beta
TraesCS3D01G520200	3D	602749640	602753019		ATPase RavA
TraesCS3D01G520300	3D	602779892	602781389		FBD-associated F-box protein
TraesCS3D01G520400	3D	602797358	602804232		FBD-associated F-box protein
TraesCS3D01G520500	3D	602818580	602819298		transmembrane protein
TraesCS3D01G520600	3D	602874032	602874345		Chromosome partition protein MukE
TraesCS3D01G520700	3D	602890239	602891535		NADH dehydrogenase subunit 2
TraesCS3D01G520800	3D	602899321	602899791		ATPase subunit 8
TraesCS3D01G520900	3D	603014095	603015636		Cytochrome P450, putative
TraesCS3D01G521000	3D	603108345	603109772		Alpha-1,3-mannosyl-glycoprotein 4-beta-N-acetylglucosaminyltransferase A
TraesCS3D01G521100	3D	603113003	603114853		Cytochrome P450, putative
TraesCS3D01G521200	3D	603116266	603116931		Cytochrome P450 family protein, expressed
TraesCS3D01G521300	3D	603151839	603152505		Cytochrome P450 family protein, expressed
TraesCS3D01G521400	3D	603154905	603156615		Agenet and bromo-adjacent homology (BAH) domain-containing protein
TraesCS3D01G521500	3D	603221899	603224606		Growth inhibition and differentiation-related protein 88-like protein
TraesCS3D01G521600	3D	603264119	603272474		General transcription factor IIE subunit 1
TraesCS3D01G521700	3D	603321526	603322079		Histone H2A
TraesCS3D01G521800	3D	603371833	603375778		Histone-lysine N-methyltransferase
TraesCS3D01G521900	3D	603407552	603409862		Histone-lysine N-methyltransferase
TraesCS3D01G522000	3D	603414478	603419584		Uridylate kinase
TraesCS3D01G522100	3D	603426014	603429114		carboxyl-terminal peptidase (DUF239)
TraesCS3D01G522200	3D	603434922	603436577		arginine N-methyltransferase, putative (DUF688)
TraesCS3D01G522300	3D	603485446	603490043		receptor kinase 1
TraesCS3D01G522400	3D	603588740	603597634		DNA-directed RNA polymerase subunit
TraesCS3D01G522500	3D	603598160	603599506		Mitochondrial carrier protein-like
TraesCS3D01G522600	3D	603600923	603604343		Regulator of chromosome condensation (RCC1) family with FYVE zinc finger domain
TraesCS3D01G522700	3D	603631485	603635261		NADH-quinone oxidoreductase subunit C
TraesCS3D01G522800	3D	603740131	603745655		Ubiquitin-like domain-containing CTD phosphatase
TraesCS3D01G522900	3D	603866162	603869011		DNA-directed RNA polymerase subunit beta
TraesCS3D01G523000	3D	603943794	603945257		FBD-associated F-box protein
TraesCS3D01G523100	3D	603962075	603964829		FBD-associated F-box protein
TraesCS3D01G523200	3D	603973192	603976040		Glutamate decarboxylase
TraesCS5A01G499300	5A	666038985	666040123	6	Expansin-like protein
TraesCS5A01G499400	5A	666109898	666110104		B3 domain-containing protein REM17
TraesCS5A01G499500	5A	666115981	666116670		Late embryogenesis abundant protein
TraesCS5A01G499600	5A	666198905	666199207		DNA-directed RNA polymerase II protein
TraesCS5A01G499700	5A	666204110	666205120		DUF241 domain protein (DUF241)
TraesCS5A01G499800	5A	666225788	666226612		Calcium-dependent lipid-binding (CaLB domain) family protein
TraesCS5A01G499900	5A	666228593	666234897		Respiratory burst oxidase homolog
TraesCS5A01G500000	5A	666301533	666306694		Protein kinase family protein, putative, expressed
TraesCS5A01G500100	5A	666307574	666309931		Kinase, putative
TraesCS5A01G500200	5A	666314520	666315512		Chitinase family protein
TraesCS5A01G500300	5A	666346878	666352513		Protein ZINC INDUCED FACILITATOR-LIKE 1
TraesCS5A01G500400	5A	666524425	666525570		NAC domain-containing protein
TraesCS5A01G500500	5A	666587667	666588778		NAC domain-containing protein
TraesCS5A01G500600	5A	666655818	666657170		NAC domain-containing protein
TraesCS5A01G500700	5A	666682521	666683703		NAC domain-containing protein
TraesCS5A01G500800	5A	666700782	666701150		Transcription activator-like protein
TraesCS5A01G500900	5A	666703688	666706981		Pre-mRNA splicing factor, putative
TraesCS5A01G501000	5A	666734108	666738630		inactive purple acid phosphatase-like protein
TraesCS5A01G501100	5A	666740738	666743447		LysM domain GPI-anchored protein 1, putative
TraesCS5A01G501200	5A	666750479	666752128		CoA ligase
TraesCS5A01G501300	5A	666823701	666826027		CoA ligase
TraesCS5A01G501400	5A	666842507	666843616		CoA ligase
TraesCS5A01G501500	5A	666867469	666872576		Boron transporter
TraesCS5A01G501600	5A	667007657	667009419		Zinc finger CCCH domain-containing protein 4
TraesCS5A01G053500	5A	48757764	48762349	7	Poly(A)-specific ribonuclease PARN-like
TraesCS5A01G053600	5A	48881075	48883060		Epoxide hydrolase 2
TraesCS5A01G053700	5A	48889595	48895552		Acetyl-CoA carboxylase, putative
TraesCS5A01G053800	5A	48917158	48924439		Tesmin/TSO1-like CXC domain containing protein, expressed
TraesCS5A01G053900	5A	48967599	48969387		F-box protein
TraesCS5A01G054000	5A	49955268	49956368		F-box protein
TraesCS5A01G054100	5A	50739470	50741756		Ubiquitin-conjugating enzyme, E2
TraesCS5A01G054200	5A	50743576	50746569		Tesmin/TSO1-like CXC domain containing protein
TraesCS5A01G054300	5A	51035032	51041436		Kinase interacting (KIP1-like) family protein, putative
TraesCS5A01G054400	5A	51207516	51216196		Phosphatidylinositol 3-kinase
TraesCS5A01G054500	5A	51218505	51223790		Tetratricopeptide repeat-containing family protein
TraesCS5A01G054600	5A	51428188	51428850		F-box protein family
TraesCS5A01G054700	5A	51468652	51472200		Kinase family protein
TraesCS5A01G054800	5A	51548213	51560417		Inter-alpha-trypsin inhibitor heavy chain, putative
TraesCS5A01G054900	5A	51671576	51674643		Dehydrogenase/reductase SDR family protein 7-like protein
TraesCS5A01G055000	5A	51675575	51692314		Protein ROOT HAIR DEFECTIVE 3 homolog
TraesCS5A01G055100	5A	51736743	51738052		Protein IQ-DOMAIN 31
TraesCS5A01G055200	5A	51748040	51748294		Phosphatidylinositol glycan anchor biosynthesis class U protein
TraesCS5A01G055300	5A	51791984	51792458		PAP/OAS1 substrate-binding domain superfamily
TraesCS5A01G055400	5A	51809571	51809819		Major facilitator superfamily protein
TraesCS5A01G055500	5A	51882752	51883213		Major facilitator superfamily protein
TraesCS5A01G055600	5A	52006030	52006549		Tetratricopeptide repeat (TPR)-like superfamily protein
TraesCS5A01G055700	5A	52173365	52173556		8-oxo-dGDP phosphatase NUDT18
TraesCS5A01G055800	5A	52177714	52179026		ENTH/VHS family protein
TraesCS5A01G055900	5A	52251882	52253011		Protein kinase family protein
TraesCS5A01G056000	5A	52279103	52283958		Glycosyltransferase
TraesCS5A01G056100	5A	52341732	52344323		Nitrate transporter 1.2
TraesCS5A01G056200	5A	52414709	52417528		Nitrate transporter 1.2
TraesCS5A01G056300	5A	52435597	52435809		NADH-quinone oxidoreductase subunit H 1
TraesCS5A01G056400	5A	52438559	52443199		L-galactose dehydrogenase
TraesCS5A01G056500	5A	52446881	52449051		Cytochrome P450, putative
TraesCS5A01G056600	5A	52711257	52712873		Cytochrome P450, putative
TraesCS5A01G056700	5A	52854599	52859153		Auxin canalization protein (DUF828)
TraesCS5A01G056800	5A	53218911	53220049		ATP-dependent helicase family protein
TraesCS5A01G056900	5A	53228496	53229920		Outer arm dynein light chain 1 protein
TraesCS5A01G057000	5A	53430588	53431025		Transducin/WD40 repeat-like superfamily protein
TraesCS5A01G057100	5A	54463929	54464750		Calmodulin
TraesCS5A01G057200	5A	54481581	54482419		Calmodulin
TraesCS5A01G057300	5A	54674383	54674766		Repellent protein 1
TraesCS5A01G057400	5A	55018328	55019837		Non-specific serine/threonine protein kinase
TraesCS5A01G057500	5A	55024089	55028551		Basic-leucine zipper (BZIP) transcription factor family
TraesCS5A01G057600	5A	55158499	55161138		Cyclin family protein
TraesCS5A01G057700	5A	55161762	55165751		Phosphoribosylformylglycinamidine cyclo-ligase
TraesCS5A01G057800	5A	55273202	55273741		Cytochrome P450
TraesCS5A01G057900	5A	55341587	55342732		Eukaryotic aspartyl protease family protein, expressed
TraesCS5A01G058000	5A	55655270	55660606		E3 ubiquitin protein ligase DRIP2
TraesCS5A01G058100	5A	56308783	56319235		Pyridoxal kinase
TraesCS5A01G058200	5A	56726895	56731519		Subtilisin-like protease
TraesCS5A01G058300	5A	56838303	56838910		Phosphate acyltransferase
TraesCS5A01G058400	5A	57362624	57367260		F-box/LRR-repeat protein 17
TraesCS5A01G058500	5A	57367678	57371875		Uridine kinase-like
TraesCS5A01G058600	5A	57374792	57378619		Auxin-responsive protein
TraesCS5A01G058700	5A	57563056	57564122		Auxin-responsive protein
TraesCS5A01G058800	5A	59138352	59139098		Pectinesterase inhibitor
TraesCS5A01G058900	5A	59139514	59140312		Invertase/pectin methylesterase inhibitor family protein
TraesCS5A01G059000	5A	59565139	59565633		Pathogenesis-related protein 1
TraesCS5A01G059100	5A	59596066	59599515		WRKY transcription factor
TraesCS5A01G059200	5A	59617669	59618289		50S ribosomal protein L11
TraesCS5A01G059300	5A	59618791	59623342		Aminotransferase
TraesCS5A01G059400	5A	59642561	59647180		GTP 3',8-cyclase
TraesCS5A01G059500	5A	59700368	59706197		RNA-binding KH domain-containing protein
TraesCS5A01G059600	5A	59706999	59711653		N-carbamyl-L-amino acid amidohydrolase
TraesCS5A01G059700	5A	59717611	59721425		Cinnamoyl-CoA reductase 4
TraesCS5A01G059800	5A	60107718	60110917		FAD/NAD(P)-binding oxidoreductase family protein
TraesCS5A01G059900	5A	60112461	60118116		Gamma-tubulin complex component
TraesCS5A01G060000	5A	60125940	60132390		WAT1-related protein
TraesCS5A01G060100	5A	60331250	60331531		Zinc finger MYM-type protein 5
TraesCS5A01G060200	5A	60413461	60414467		WRKY transcription factor
TraesCS5A01G060300	5A	60526490	60528270		Receptor-like kinase
TraesCS5A01G060400	5A	63372648	63381379		MATH domain containing protein, expressed
TraesCS5A01G060500	5A	63665319	63666575		acyl-activating enzyme 7
TraesCS5A01G060600	5A	64366309	64370551		Calcineurin B-like protein
TraesCS5A01G060700	5A	64374724	64380452		Phosphatidylinositol-glycan biosynthesis class X protein
TraesCS5A01G060800	5A	64381217	64386534		Protein DA1-related 1
TraesCS5A01G060900	5A	64411520	64414668		BTB/POZ domain-containing protein
TraesCS5A01G061000	5A	64655295	64657442		Peroxisomal membrane protein PMP22
TraesCS5A01G061100	5A	64755970	64760309		tRNA(His) guanylyltransferase
TraesCS5A01G061200	5A	64762097	64763139		Chaperone protein dnaJ
TraesCS5A01G061300	5A	64943524	64944658		F-box domain containing protein, expressed
TraesCS5A01G061400	5A	64950375	64950761		lipid-binding serum glycoprotein family protein
TraesCS5A01G061500	5A	64981423	64982244		Cysteine/histidine-rich C1 domain protein
TraesCS5A01G061600	5A	65010902	65012269		Cinnamoyl-CoA reductase
TraesCS5A01G061700	5A	65355050	65356327		Cinnamoyl-CoA reductase
TraesCS5A01G061800	5A	65359769	65361402		Cinnamoyl-CoA reductase
TraesCS5A01G061900	5A	65996745	65997209		SET-domain containing protein lysine methyltransferase family protein
TraesCS5A01G062000	5A	66090855	66091947		FBD, F-box and Leucine Rich Repeat domains containing protein
TraesCS5A01G062100	5A	66824326	66824547		Powder tolerance-related protein
TraesCS5A01G062200	5A	66825168	66826169		F-box protein family-like protein
TraesCS5A01G062300	5A	67319313	67321475		Syntaxin, putative
TraesCS5A01G062400	5A	67326711	67328313		RING/U-box superfamily protein
TraesCS5A01G062500	5A	67468147	67469700		Octanoyltransferase
TraesCS5A01G062600	5A	67470715	67475614		Receptor-like kinase
TraesCS5A01G062700	5A	67476972	67479194		wall-associated receptor kinase-like protein
TraesCS5A01G062800	5A	67520617	67523183		ATP-dependent Clp protease ATP-binding subunit
TraesCS5A01G062900	5A	68545162	68550085		SPX and EXS domain-containing protein 1
TraesCS5A01G063000	5A	68550629	68551311		ATP-dependent Clp protease proteolytic subunit
TraesCS5A01G063100	5A	68613322	68613995		HVA22-like protein
TraesCS5A01G063200	5A	68616961	68622808		Kinase family protein
TraesCS5A01G063300	5A	68811848	68831298		Vacuolar protein sorting-associated protein, putative (DUF1162)
TraesCS5A01G063400	5A	68931472	68936864		Serine/threonine-protein kinase BRSK1
TraesCS5A01G063500	5A	68941732	68943070		Myosin-related family protein
TraesCS5A01G063600	5A	69040245	69041763		tubby like protein 5
TraesCS5A01G063700	5A	69091773	69094046		V-type proton ATPase subunit C
TraesCS5A01G063800	5A	69101385	69104104		Sirohydrochlorin ferrochelatase
TraesCS5A01G063900	5A	69140695	69142050		WD40-repeat protein
TraesCS5A01G064000	5A	69230777	69232271		Anthocyanin 3'-O-beta-glucosyltransferase
TraesCS5A01G064100	5A	69536122	69536566		Glutaredoxin, putative
TraesCS5A01G064200	5A	69545237	69546838		Cytochrome P450 family protein, expressed
TraesCS5A01G064300	5A	69795552	69798149		Reticulon-like protein
TraesCS5A01G064400	5A	69842212	69848155		Guanine nucleotide-binding protein subunit alpha-like protein
TraesCS5A01G064500	5A	69867506	69868150		Sulfate transporter 2.1
TraesCS5A01G064600	5A	69999374	70000563		Receptor-like kinase
TraesCS5A01G064700	5A	70172060	70178318		Myb family transcription factor-like
TraesCS5A01G064800	5A	70172884	70173279		5-methylthioadenosine/S-adenosylhomocysteine deaminase
TraesCS5A01G064900	5A	70454142	70454560		caspase-6 protein
TraesCS5A01G065000	5A	70457556	70459371		B3 domain-containing protein
TraesCS5A01G065100	5A	70461327	70463224		B3 domain-containing protein
TraesCS5A01G065200	5A	70482048	70483103		Alpha/beta-Hydrolases superfamily protein, putative
TraesCS5A01G065300	5A	70489897	70498302		Histone deacetylase
TraesCS5A01G065400	5A	70676153	70676518		Ethylene-responsive transcription factor, putative
TraesCS5A01G065500	5A	71397210	71398699		Glycosyltransferase
TraesCS5A01G065600	5A	71457687	71458076		Ribosomal protein L37, mitochondrial
TraesCS5A01G065700	5A	71459509	71462707		F-box family protein
TraesCS5A01G065800	5A	72228055	72229714		F-box family protein
TraesCS5A01G065900	5A	72330195	72331593		F-box family protein
TraesCS5A01G066000	5A	72388858	72389505		F-box family protein
TraesCS5A01G066100	5A	73032592	73033434		Cytochrome c oxidase subunit 3
TraesCS5A01G066200	5A	73826001	73828658		Receptor protein kinase, putative
TraesCS5A01G066300	5A	73833719	73837477		OTU domain-containing protein, putative
TraesCS5A01G066400	5A	74105972	74110732		Zinc finger CCCH domain-containing protein 62
TraesCS5A01G066500	5A	74477882	74480620		Molybdenum cofactor sulfurase
TraesCS5A01G066600	5A	74481535	74485708		B3 domain-containing protein
TraesCS5A01G066700	5A	74487006	74488266		B3 domain-containing protein
TraesCS5A01G066800	5A	74496131	74498669		B3 domain-containing protein
TraesCS5A01G066900	5A	74590212	74593027		B3 domain-containing protein
TraesCS5A01G067000	5A	74671366	74674926		B3 domain-containing protein
TraesCS5A01G067100	5A	74678496	74683445		Hexosyltransferase
TraesCS5A01G067200	5A	74730564	74733494		Pentatricopeptide repeat-containing protein, putative
TraesCS5A01G067300	5A	74738855	74752095		Kinesin-like protein
TraesCS2D01G506100	2D	600037098	600039854	8	WAT1-related protein
TraesCS2D01G506200	2D	600131157	600134165		Zinc transporter
TraesCS2D01G506300	2D	600161611	600164172		Zinc transporter
TraesCS2D01G506400	2D	600295661	600299970		Sec14p-like phosphatidylinositol transfer family protein
TraesCS2D01G506500	2D	600318433	600322117		AP2-like ethylene-responsive transcription factor
TraesCS2D01G506600	2D	600342085	600349958		NADPH--cytochrome P450 reductase
TraesCS2D01G506700	2D	600402739	600406237		Lipoate-protein ligase A
TraesCS2D01G506800	2D	600406676	600411804		Purple acid phosphatase
TraesCS2D01G506900	2D	600433915	600434879		Auxin-responsive protein
TraesCS2D01G507000	2D	600757969	600761044		Vacuolar cation/proton exchanger, putative
TraesCS2D01G507100	2D	600972678	600975495		UPF0136 membrane protein
TraesCS2D01G507200	2D	600975869	600981018		Jasmonate ZIM domain-containing protein
TraesCS2D01G507300	2D				BTB/POZ domain-containing protein
TraesCS2D01G507400	2D	601055705	601057619		Phototropic-responsive NPH3 family protein
TraesCS2D01G507500	2D	601178568	601184722		Nuclease
TraesCS2D01G507600	2D	601201718	601205996		Peptidyl-tRNA hydrolase, putative
TraesCS2D01G507700	2D	601206498	601211309		Nuclease S1
TraesCS2D01G507800	2D	601212188	601214964		Nuclease S1
TraesCS2D01G507900	2D	601245118	601247311		Nuclease S1
TraesCS2D01G508000	2D	601253971	601255084		3-ketoacyl-CoA synthase
TraesCS2D01G508100	2D	601256591	601259430		Nuclease S1
TraesCS2D01G508200	2D	601262563	601263939		3-ketoacyl-CoA synthase
TraesCS2D01G508300	2D	601271931	601273316		3-ketoacyl-CoA synthase
TraesCS2D01G508400	2D	601398775	601400940		Nuclease S1
TraesCS2D01G508500	2D	601404598	601407195		F-box family protein
TraesCS2D01G508600	2D	601412903	601417698		Golgin candidate 2
TraesCS2D01G508700	2D	601426926	601427973		BTB/POZ and MATH domain-containing protein 2
TraesCS2D01G508800	2D	601596293	601602239		Sulfate transporter
TraesCS2D01G508900	2D				Kinase, putative
TraesCS2D01G509000	2D	601633035	601634567		Benzyl alcohol O-benzoyltransferase
TraesCS2D01G509100	2D	601657504	601693566		Receptor-like protein kinase
TraesCS2D01G509200	2D	601708288	601729664		Kinase, putative
TraesCS2D01G509300	2D	601710747	601711814		wall-associated receptor kinase-like protein
TraesCS2D01G509400	2D	601716189	601717537		Protein kinase family protein
TraesCS2D01G509500	2D	601963045	601967224		Protein kinase family protein
TraesCS2D01G509600	2D	601970774	601971742		wall-associated receptor kinase-like protein
TraesCS2D01G509700	2D	601983025	601984172		Peroxidase
TraesCS1B01G240200	1B	428062740	428065768	9	Pentatricopeptide repeat-containing protein
TraesCS1B01G240300	1B	428066920	428067729		Glycine-rich protein
TraesCS1B01G240400	1B	428069365	428073235		Mitochondrial carrier protein, putative
TraesCS2B01G515200	2B	710045249	710046501	10	Chitin synthase 3
TraesCS2B01G515300	2B	710100503	710101971		ADP-glucose pyrophosphorylase family protein
TraesCS2B01G515400	2B	710280174	710280671		VQ motif-containing protein, putative
TraesCS2B01G515500	2B	710281719	710284986		Plastid-lipid associated protein PAP / fibrillin family protein
TraesCS2B01G515600	2B	710285703	710288296		Zinc finger CCCH domain-containing protein
TraesCS2B01G515700	2B	710323780	710325270		cotton fiber protein
TraesCS2B01G515800	2B	710743697	710746989		Myb-like transcription factor family protein
TraesCS2B01G515900	2B	710897577	710900580		Upstream activation factor subunit spp27
TraesCS2B01G516000	2B	710976665	710979390		Cell division protein ftsZ
TraesCS2B01G516100	2B	710987746	710990352		Cysteine protease
TraesCS5A01G421800	5A	608031822	608034005	11	Stress up-regulated Nod 19 protein
TraesCS5A01G421900	5A	608337425	608339966		FAD/NAD(P)-binding oxidoreductase family protein
TraesCS5A01G422000	5A	608360021	608361729		Patatin
TraesCS3B01G091800	3B	60863792	60868262	12	Short-chain dehydrogenase TIC 32, chloroplastic
TraesCS3B01G091900	3B	61048079	61052327		XH/XS domain-containing protein
TraesCS3B01G092000	3B	61098661	61099299		XH/XS domain-containing protein
TraesCS3B01G092100	3B	61128394	61128941		DNA topoisomerase
TraesCS3B01G092200	3B	61527810	61528310		SKP1-like protein
TraesCS3B01G092300	3B	61532394	61532792		Na(+)-translocating NADH-quinone reductase subunit A
TraesCS3B01G092400	3B	61553155	61554986		Pentatricopeptide repeat-containing protein
TraesCS3B01G092500	3B	61560845	61564560		basic helix-loop-helix (bHLH) DNA-binding superfamily protein
TraesCS3B01G092600	3B	61875833	61877785		B3 domain-containing protein
TraesCS3B01G092700	3B	61880782	61883906		Transferase family protein
TraesCS3B01G092800	3B	61896066	61896836		NAC domain-containing protein
TraesCS3B01G092900	3B	61915096	61916280		NAC domain-containing protein
TraesCS3B01G093000	3B	62010635	62012186		Stress responsive protein
TraesCS3B01G093100	3B	62215181	62217420		Stress responsive protein
TraesCS3B01G093200	3B	62292557	62292950		Periplasmic trehalase
TraesCS3B01G093300	3B	62313358	62315365		NAC domain protein
TraesCS3B01G093400	3B	62392719	62396533		E3 Ubiquitin ligase family protein
TraesCS3B01G093500	3B	62416179	62418603		Endosomal targeting BRO1-like domain-containing protein
TraesCS3B01G093600	3B	62530132	62530658		Ribonucleoside-diphosphate reductase
TraesCS3B01G093700	3B	62667578	62672188		Serine protease HtrA-like
TraesCS3B01G093800	3B	62945292	62948366		Receptor-like kinase
TraesCS3B01G093900	3B	62948849	62953476		DNA-directed RNA polymerase subunit beta
TraesCS3B01G094000	3B	62954080	62958777		Integrator complex subunit 7
TraesCS3B01G094100	3B	62967467	62972239		receptor kinase 1
TraesCS3B01G094200	3B	62982017	62983932		F-box domain containing protein
TraesCS3B01G094300	3B	62985132	62986025		CsAtPR5
TraesCS3B01G094400	3B	63107636	63118086		Ubiquitin family protein
TraesCS3B01G094500	3B	63387485	63389998		F-box protein PP2
TraesCS3B01G094600	3B	63392249	63393457		DNA/RNA-binding protein KIN17
TraesCS3B01G094700	3B	63393597	63395550		Sterol-8,7-isomerase
TraesCS3B01G094800	3B	63398488	63399575		Lectin receptor kinase
TraesCS3B01G094900	3B	63404102	63406282		transmembrane protein, putative (DUF594)
TraesCS3B01G095000	3B	63408519	63414637		Mutator-like transposase-like protein
TraesCS3B01G095100	3B	63467946	63472473		Zinc-finger domain of monoamine-oxidase A repressor R1 protein
TraesCS3B01G095200	3B	63987922	64004638		receptor kinase 2
TraesCS3B01G095300	3B	64166087	64178581		receptor kinase 1
TraesCS5D01G066300	5D	61702378	61717232	13	Protein ROOT HAIR DEFECTIVE 3 homolog
TraesCS5D01G066400	5D	61813533	61814086		modifier of snc1
TraesCS5D01G066500	5D	61837830	61838255		Major facilitator superfamily protein
TraesCS5D01G066600	5D	62107395	62108225		adenosine-5'-phosphosulfate (APS) kinase 4
TraesCS5D01G066700	5D	62131200	62131683		Bifunctional uridylyltransferase/uridylyl-removing enzyme
TraesCS5D01G066800	5D	62139823	62140271		Methionine--tRNA ligase, cytoplasmic
TraesCS5D01G066900	5D	62204825	62208691		receptor kinase 1
TraesCS5D01G067000	5D	62237241	62240947		Glycosyltransferase
TraesCS5D01G067100	5D	62298288	62301141		Nitrate transporter 1.2
TraesCS5D01G067200	5D	62479126	62479731		Late embryogenesis abundant (LEA) hydroxyproline-rich glycoprotein family, putative isoform 1
TraesCS5D01G067300	5D	62510886	62511509		Gamma-glutamyl phosphate reductase
TraesCS5D01G067400	5D	62519776	62522619		Nitrate transporter 1.2
TraesCS5D01G067500	5D	62527728	62531250		Pathogen-related protein
TraesCS5D01G067600	5D	63105874	63110818		L-galactose dehydrogenase
TraesCS5D01G067700	5D	63152275	63154220		Cytochrome P450, putative
TraesCS5D01G067800	5D	63267686	63269384		Cytochrome P450, putative
TraesCS5D01G067900	5D	63510061	63514276		Auxin canalization protein (DUF828)
TraesCS5D01G068000	5D	64134285	64134791		Calmodulin
TraesCS5D01G068100	5D	64144011	64144502		Calmodulin
TraesCS5D01G068200	5D	64260107	64260472		gamma-irradiation and mitomycin c induced 1
TraesCS5D01G068300	5D	64273226	64273930		Transcription repressor OFP4
TraesCS5D01G068400	5D	64291466	64292525		Alpha/beta-Hydrolases superfamily protein, putative
TraesCS5D01G068500	5D	65008822	65010357		Glycosyltransferase
TraesCS5D01G068600	5D	65040544	65041662		F-box domain containing protein
TraesCS5D01G068700	5D	65753601	65755115		Non-specific serine/threonine protein kinase
TraesCS5D01G068800	5D	65759457	65763946		Basic-leucine zipper (BZIP) transcription factor family
TraesCS5D01G068900	5D	65903674	65907384		Phosphoribosylformylglycinamidine cyclo-ligase
TraesCS5D01G069000	5D	65972061	65976887		Hippocampus abundant transcript-like protein 1
TraesCS5D01G069100	5D	65979735	65981617		Uridylate kinase
TraesCS5D01G069200	5D	66668458	66669201		Auxin-responsive protein
TraesCS5D01G069300	5D	66753711	66757015		Auxin-responsive protein
TraesCS5D01G069400	5D	66759523	66764638		Uridine kinase-like
TraesCS5D01G069500	5D	66765521	66769590		F-box/LRR-repeat protein
TraesCS5D01G069600	5D	67324399	67324982		Translocase subunit seca
TraesCS5D01G069700	5D	67578466	67588735		Pyridoxal kinase
TraesCS5D01G069800	5D	67861811	67867168		E3 ubiquitin protein ligase DRIP2
TraesCS5D01G069900	5D	67922882	67931541		Ankyrin repeat protein-like
TraesCS5D01G070000	5D	67953290	67958986		Eukaryotic aspartyl protease family protein, expressed
TraesCS5D01G070100	5D	67959607	67960941		Heat shock 70 kDa protein
TraesCS5D01G070200	5D	68088575	68092150		Ankyrin repeat protein-like
TraesCS5D01G070300	5D	68211016	68211511		Transcription repressor OFP4
TraesCS5D01G070400	5D	68228938	68234537		Ankyrin repeat protein-like
TraesCS5D01G070500	5D	68236564	68237966		Invertase/pectin methylesterase inhibitor family protein
TraesCS5D01G070600	5D	68238329	68239102		Pectinesterase inhibitor
TraesCS5D01G070700	5D	68693663	68696044		WRKY transcription factor
TraesCS5D01G070800	5D	68701157	68704875		Aminotransferase
TraesCS5D01G070900	5D	68901808	68905217		GTP 3',8-cyclase
TraesCS5D01G071000	5D	69095905	69101706		RNA-binding KH domain-containing protein
TraesCS5D01G071100	5D	69102590	69107111		N-carbamyl-L-amino acid amidohydrolase
TraesCS5D01G071200	5D	69111136	69114750		Cinnamoyl-CoA reductase 4
TraesCS5D01G071300	5D	69326556	69328920		FAD/NAD(P)-binding oxidoreductase family protein
TraesCS5D01G071400	5D	69347775	69353427		Gamma-tubulin complex component
TraesCS5D01G071500	5D	69411078	69414181		WAT1-related protein
TraesCS5D01G071600	5D	69504226	69505012		Splicing factor U2AF, large subunit
TraesCS5D01G071700	5D	70402332	70403162		Splicing factor U2AF, large subunit
TraesCS5D01G071800	5D	70520637	70521729		WRKY transcription factor
TraesCS5D01G071900	5D	70637538	70641420		Receptor-like kinase
TraesCS5D01G072000	5D	71553523	71562250		MATH domain containing protein, expressed
TraesCS5D01G072100	5D	71887434	71891711		Calcineurin B-like protein
TraesCS5D01G072200	5D	71895325	71900335		Phosphatidylinositol-glycan biosynthesis class X protein
TraesCS5D01G072300	5D	71900390	71905691		Protein DA1-related 1
TraesCS5D01G072400	5D	71913279	71915051		BTB/POZ domain-containing protein
TraesCS5D01G072500	5D	72202796	72204849		Peroxisomal membrane protein PMP22
TraesCS5D01G072600	5D	72211281	72215664		tRNA(His) guanylyltransferase
TraesCS5D01G072700	5D	72223648	72224678		Chaperone protein dnaJ
TraesCS5D01G072800	5D	72362061	72364005		F-box family protein
TraesCS2A01G375800	2A	618040660	618041685	14	Sulfotransferase
TraesCS2A01G375900	2A	618114746	618117565		mRNA cap guanine-N7 methyltransferase
TraesCS2A01G376000	2A	618266909	618267526		TCP transcription factor
TraesCS2A01G376100	2A	618276738	618277460		Cytochrome c biogenesis C
TraesCS2A01G376200	2A	618281862	618296433		Major facilitator superfamily
TraesCS2A01G376300	2A	618970818	618975923		Carboxypeptidase
TraesCS2A01G376400	2A	618989194	618998580		UDP-glycosyltransferase
TraesCS2D01G118300	2D	67552881	67555238	15	E3 ubiquitin-protein ligase
TraesCS2D01G118400	2D	67556204	67561919		Potassium transporter
TraesCS2D01G118500	2D	67964579	67972506		MORC family CW-type zinc finger protein 4
TraesCS2D01G118600	2D	67974213	67976465		Pentatricopeptide repeat-containing protein
TraesCS2D01G118700	2D	68466875	68467507		Cell division cycle protein 20
TraesCS2D01G118800	2D	68560308	68561685		Cytochrome P450, putative
TraesCS2D01G118900	2D	68566421	68567122		LRR receptor-like serine/threonine-protein kinase GSO1
TraesCS2D01G119000	2D	68672704	68673408		DNA-directed RNA polymerase subunit beta''
TraesCS2D01G119100	2D	68732244	68734075		Two-component response regulator
TraesCS2D01G119200	2D	68790562	68792450		Cation calcium exchanger
TraesCS2D01G119300	2D	68795901	68797629		FBD-like domain family protein
TraesCS2D01G119400	2D	68798125	68799456		Aspartic proteinase nepenthesin
TraesCS2D01G119500	2D	68856813	68858690		WD repeat domain phosphoinositide-interacting protein
TraesCS2D01G119600	2D	68904010	68905032		Calcium-dependent lipid-binding (CaLB domain) family protein
TraesCS2D01G119700	2D	68921493	68924295		Calcium-dependent lipid-binding (CaLB domain) family protein
TraesCS2D01G119800	2D	69027631	69028365		Protein SRC2
TraesCS2D01G119900	2D	69149159	69150306		CsAtPR5
TraesCS2D01G120000	2D	69269283	69276228		Cytochrome P450, putative
TraesCS2D01G120100	2D	69502005	69504329		Protein GAMETE EXPRESSED 1
TraesCS2D01G132200	2D	77129536	77132522	16	Haloacid dehalogenase-like hydrolase domain-containing protein 3
TraesCS2D01G132300	2D	77170465	77171196		DUF4228 domain protein
TraesCS2D01G132400	2D	77183632	77184747		BTB/POZ domain containing protein, expressed

## Sheet: Table S7
Table S7:- The presence (1) and absence (0) of all alleles associated with high yielding detected by GWAS in 13 selected genotypes in all environments
No.	Marker ID	Environement	Alleles	Target Allele	NE17545	NE17549	NE17625	NE17626	NE17524	NE17479	NE17550	NE17533	NE17624	NE17629	NE17443	NE17661	NE17435	Total
1	S2A_718916923	Alliance	C/T	C	1	1	1	1	1	1	1	1	1	1	1	1	1	13
2	S2A_733442770	Alliance	C/T	C	1	1	1	1	1	0	1	1	1	1	1	1	1	12
3	S2A_755104930	Alliance	T/C	T	1	1	1	1	1	1	0	1	1	1	1	1	1	12
4	S3A_24993796	Alliance	A/G	A	1	1	1	1	1	1	0	0	1	1	0	1	0	9
5	S3A_24993797	Alliance	C/T	C	1	1	1	1	1	1	0	0	1	1	0	1	0	9
6	S1D_15573569	Clay Center	C/T	T	0	0	0	0	0	0	0	0	0	0	0	0	0	0
9	S3D_28573734	Clay Center	T/G	G	0	0	0	0	0	0	0	0	0	0	0	0	0	0
10	S3D_28958970	Clay Center	T/G	G	0	0	0	0	0	0	0	0	0	0	0	0	0	0
7	S3A_638902432	Clay Center	C/T	T	1	0	0	0	1	1	0	0	0	0	0	0	1	4
8	S3A_638902451	Clay Center	A/G	G	1	0	0	0	1	1	0	0	0	0	0	0	1	4
12	S2D_566721752	Grant	G/A	A	1	0	0	0	0	0	1	0	0	0	0	1	0	3
11	S2D_403467910	Grant	C/G	C	0	1	1	1	1	0	1	0	1	1	1	1	1	10
13	S5B_603645117	Grant	C/G	C	1	1	1	1	1	1	1	0	1	1	1	1	1	12
16	S3D_602476777	Kansas	A/G	A	1	0	0	0	1	1	1	1	0	1	1	1	1	9
17	S3D_603634981	Kansas	T/C	T	1	0	0	0	1	1	1	1	0	1	1	1	1	9
18	S3D_603682868	Kansas	G/T	G	1	0	0	0	1	1	1	1	0	1	1	1	1	9
14	S3B_495235901	Kansas	A/G	A	1	0	0	1	0	1	1	1	1	1	1	1	1	10
15	S3B_495235904	Kansas	T/C	T	1	0	0	1	0	1	1	1	1	1	1	1	1	10
20	S5A_666683842	Kansas	G/T	T	1	0	1	0	0	0	1	1	0	0	0	1	0	5
19	S5A_665971659	Kansas	G/A	A	1	1	1	0	0	0	1	1	0	0	1	1	0	7
30	S7B_722319362	Lincoln	T/A	A	0	0	0	0	1	1	1	0	0	0	1	0	1	5
21	S1D_487954983	Lincoln	T/C	C	0	1	1	0	0	0	0	0	1	1	0	0	0	4
27	S5D_548379143	Lincoln	C/T	T	0	1	1	1	0	0	0	1	1	1	0	0	0	6
22	S3A_35421232	Lincoln	C/T	C	1	1	1	1	1	1	1	0	1	1	1	1	1	12
23	S4A_598434395	Lincoln	T/A	T	1	1	1	1	1	0	1	1	1	1	1	1	0	11
24	S5A_48763135	Lincoln	A/G	A	1	1	1	1	1	1	1	0	1	1	1	0	1	11
25	S5A_57037297	Lincoln	A/C	C	1	1	1	1	0	1	1	0	1	1	1	1	1	11
26	S5A_78242556	Lincoln	G/A	A	1	1	1	1	1	1	0	0	1	1	1	1	1	11
28	S6D_469537865	Lincoln	A/T	A	1	1	1	1	0	0	1	1	1	1	1	1	1	11
29	S7B_329792071	Lincoln	A/G	A	1	1	1	1	1	0	1	1	1	0	1	0	1	10
31	S7D_485517060	Lincoln	C/T	T	1	1	1	1	0	0	0	0	1	1	0	0	0	6
32	S1B_427530781	McCook	G/A	A	0	0	0	1	1	0	0	1	0	0	0	0	1	4
33	S1B_427530782	McCook	T/C	C	0	0	0	1	1	0	0	1	0	0	0	0	1	4
38	S3D_56350539	McCook	C/A	C	0	1	0	0	1	0	0	1	1	1	0	0	0	5
34	S1B_550022688	McCook	C/T	T	0	1	1	1	1	0	0	1	1	1	0	0	1	8
36	S2B_709848249	McCook	G/A	G	0	1	1	1	1	1	1	1	1	1	1	1	1	12
37	S2B_709848283	McCook	G/A	G	0	1	1	1	1	1	1	1	1	1	1	1	1	12
42	S7A_55362403	McCook	C/T	T	0	1	1	1	1	0	0	0	0	0	0	0	0	4
35	S1B_593050639	McCook	T/G	T	1	1	1	1	1	1	1	1	1	1	1	0	1	12
39	S5A_607673146	McCook	C/T	C	1	1	1	1	1	1	1	1	1	1	1	1	1	13
40	S5A_607673246	McCook	A/G	A	1	1	1	1	1	1	1	1	1	1	1	1	1	13
41	S5A_608344326	McCook	C/G	C	1	1	1	1	1	1	1	1	1	1	1	1	1	13
43	S2D_599926542	Mead	T/C	C	0	0	0	0	0	1	0	1	0	0	0	0	1	3
44	S2D_601266784	Mead	C/T	T	0	0	0	0	0	0	0	1	0	0	0	0	1	2
45	S2D_601567327	Mead	T/C	C	0	0	0	0	0	1	0	1	0	0	0	0	1	3
46	S2D_601607100	Mead	T/C	C	0	0	0	0	0	0	0	1	0	0	0	0	1	2
47	S2D_601607173	Mead	G/A	A	0	0	0	0	0	1	0	1	0	0	0	0	1	3
48	S2D_601607174	Mead	A/C	C	0	0	0	0	0	1	0	1	0	0	0	0	1	3
50	S5B_606299110	Mead	T/C	C	0	0	0	0	1	1	0	1	0	0	0	0	1	4
49	S5B_538705987	Mead	T/C	T	1	1	1	1	1	1	1	0	1	1	1	1	1	12
51	S3B_60737182	North Platte	G/A	A	0	0	0	0	0	0	0	0	0	0	0	1	0	1
52	S3B_62315382	North Platte	G/C	C	0	0	0	0	0	0	0	0	0	0	0	1	0	1
53	S3B_62315407	North Platte	G/T	T	0	0	0	0	0	0	0	0	0	0	0	1	0	1
59	S7B_729441244	North Platte	G/A	A	0	0	0	0	0	0	0	0	0	1	0	0	0	1
54	S3B_64172577	North Platte	C/T	T	0	1	0	0	0	0	0	0	0	0	0	1	0	2
55	S5D_61792984	North Platte	C/T	C	1	1	1	1	1	0	1	1	1	1	1	1	0	11
56	S5D_62479367	North Platte	G/A	G	1	1	1	1	1	0	1	1	1	1	1	0	0	10
57	S5D_65980078	North Platte	G/A	G	1	1	1	1	1	0	0	1	1	1	1	1	0	10
58	S5D_72377429	North Platte	C/G	C	1	1	1	1	1	0	1	1	1	1	1	1	0	11
62	S2A_738202786	Sidney	C/A	A	0	0	0	0	0	1	0	0	0	0	1	0	0	2
60	S2A_617819513	Sidney	C/T	C	1	0	0	1	0	1	1	0	1	0	1	0	1	7
61	S2A_617823868	Sidney	C/T	C	1	0	0	1	0	1	1	0	1	0	1	1	1	8
63	S2B_474856433	Sidney	T/G	T	1	1	1	1	1	1	1	1	1	1	1	1	1	13
64	S2D_67556531	Sidney	T/C	T	1	1	1	1	1	1	1	1	1	1	1	0	1	12
65	S2D_69503850	Sidney	T/C	T	1	1	1	1	1	1	1	1	1	1	1	1	1	13
66	S2D_76749441	Sidney	T/A	T	1	1	1	1	1	1	1	1	1	1	1	1	1	13
67	S2D_77122291	Sidney	A/G	A	1	1	1	1	1	1	1	1	1	1	1	1	1	13
68	S2D_77122292	Sidney	C/A	C	1	1	1	1	1	1	1	1	1	1	1	1	1	13
69	S5D_335136807	Sidney	C/T	C	1	1	1	1	1	1	1	0	1	1	1	1	1	12
70	S7D_38000038	Sidney	G/A	G	1	1	1	1	1	1	1	1	1	1	1	1	1	13
		Total			43	41	40	43	43	40	39	42	42	43	41	41	46

## Sheet: Table S8
Table S8:- The distance matrix based on genotypic data between the best high yielding genotypes
Subpopulation*	Genotpyes	NE17545	NE17549	NE17625	NE17626	NE17524	NE17479	NE17550	NE17533	NE17624	NE17629	NE17443	NE17661	NE17435
G2	NE17545	0
G3	NE17549	0.291215	0
G3	NE17625	0.29368	0.00701158	0
G3	NE17626	0.292719	0.0120262	0.0215219	0
G1	NE17524	0.267573	0.25398	0.260084	0.251181	0
G1	NE17479	0.31408	0.2872	0.291629	0.2876	0.243223	0
G1	NE17550	0.288632	0.28048	0.284363	0.282829	0.230113	0.136267	0
G2	NE17533	0.319197	0.271975	0.277639	0.271265	0.259548	0.266986	0.305872	0
G3	NE17624	0.317017	0.0250458	0.0242738	0.0451966	0.278582	0.321643	0.312557	0.299761	0
G3	NE17629	0.308332	0.0279823	0.0403573	0.0438362	0.271399	0.313721	0.305289	0.298799	0.0384615	0
G1	NE17443	0.279166	0.258423	0.264056	0.255383	0.208293	0.0881432	0.0117862	0.266272	0.289383	0.278077	0
G2	NE17661	0.319646	0.301525	0.300581	0.307175	0.29915	0.199977	0.195001	0.314067	0.329683	0.313931	0.171495	0
G1	NE17435	0.323634	0.303501	0.30208	0.299328	0.212398	0.150675	0.126005	0.291945	0.316379	0.303777	0.0867487	0.252317	0
* referes to the subpouplation as described in Eltaher et al,. (2018)

## Sheet: Tabe S9
Table S9:- The different allele effects matrix among the 13 selected genotypes
13	NE17545	NE17549	NE17625	NE17626	NE17524	NE17479	NE17550	NE17533	NE17624	NE17629	NE17443	NE17661	NE17435
NE17545	*
NE17549	20	*
NE17625	15	3	*
NE17626	16	10	9	*
NE17524	20	16	17	16	*
NE17479	21	33	32	27	23	*
NE17550	12	22	19	18	22	23	*
NE17533	29	29	28	27	25	32	25	*
NE17624	15	7	8	5	19	26	17	28	*
NE17629	16	10	11	12	16	25	18	25	7	*
NE17443	12	18	17	14	18	19	6	25	13	14	*
NE17661	16	22	21	22	22	27	16	31	21	18	16	*
NE17435	25	33	32	23	21	12	21	22	26	27	19	31	*
